# Supplementary material for: Crystal structure of bis­(1-methyl-1H-imidazole-κN 3)(5,10,15,20-tetra­phenyl­porphyrinato-κ4 N)iron(II)–1-methyl-1H-imidazole (1/2)
Source: Acta Crystallogr E Crystallogr Commun. 2015 Feb 11;71(Pt 3):m57–8. doi: 10.1107/S2056989015002364 (PMC4350711; doi:10.1107/S2056989015002364)
Supplement: Supplementary file 1 [file e-71-00m57-sup1.cif]

##############################################################################
#                                                                            #
# This CIF contains the data in a paper accepted for publication in          #
# Acta Crystallographica Section E. It conforms to the requirements of       #
# Notes for Authors for Acta Crystallographica Section E, and has been       #
# peer reviewed under the auspices of the IUCr Commission on Journals.       #
#                                                                            #
# Full details of the Crystallographic Information File format               #
# are given in the paper "The Crystallographic Information File (CIF):       #
# a New Standard Archive File for Crystallography" by S. R. Hall, F. H.      #
# Allen and I. D. Brown [Acta Cryst. (1991), A47, 655-685].                  #
#                                                                            #
# The current version of the core CIF dictionary is obtainable from          #
# ftp://ftp.iucr.org/pub/cif_core.dic.                                       #
#                                                                            #
# Software is freely available for graphical display of the structure(s)     #
# in this CIF. For information consult the CIF software page                 #
# http://www.iucr.org/resources/cif/software.                                #
#                                                                            #
# This file may be used for bona fide research purposes within the           #
# scientific community so long as proper attribution is given to the journal # 
# article from which it was obtained.                                        #
#                                                                            #
##############################################################################
data_I
_database_code_depnum_ccdc_archive 'CCDC 1047218'
_audit_creation_method     'SHELXL-2014/7'
_chemical_name_systematic
;\
Bis(1-methyl-1<i>H</i>-imidazole-\k<i>N</i>^3^)(5,10,15,20-\
tetraphenylporphyrinato-\k^4^<i>N</i>)iron(II)--\
1-methyl-1<i>H</i>-imidazole (1/2)
;
_chemical_name_common     ?
_chemical_formula_moiety     'C52 H40 Fe N8, 2(C4 H6 N2)'
_chemical_formula_sum     'C60 H52 Fe N12'
_chemical_formula_iupac     '[Fe (C44 H28 N4) (C4 H6 N2)2], 2C4 H6 N2'
_chemical_formula_weight     996.98
_chemical_melting_point     ?
_shelx_space_group_comment
;
The symmetry employed for this shelxl refinement is uniquely defined
by the following loop, which should always be used as a source of
symmetry information in preference to the above space-group names.
They are only intended as comments.
;
_space_group_crystal_system     triclinic
_space_group_name_H-M_alt     'P -1'
_space_group_name_Hall     '-P 1'
loop_
    _space_group_symop_operation_xyz
    'x, y, z'
    '-x, -y, -z'
_cell_length_a     9.3108(4)
_cell_length_b     10.1943(4)
_cell_length_c     13.4745(5)
_cell_angle_alpha     81.557(2)
_cell_angle_beta     79.143(2)
_cell_angle_gamma     77.797(3)
_cell_volume     1220.03(9)
_cell_formula_units_Z     1
_cell_measurement_reflns_used     8102
_cell_measurement_theta_min     2.27
_cell_measurement_theta_max     28.26
_cell_measurement_temperature     100(2)
_exptl_crystal_description     plate
_exptl_crystal_colour     red
_exptl_crystal_size_max     0.260
_exptl_crystal_size_mid     0.260
_exptl_crystal_size_min     0.040
_exptl_crystal_density_diffrn     1.357
_exptl_crystal_density_meas     ?
_exptl_crystal_density_method     ?
_exptl_crystal_F_000     522
_exptl_absorpt_coefficient_mu     0.365
_exptl_absorpt_correction_type     multi-scan
_exptl_absorpt_process_details
;
(SADABS; Bruker, 2002)
;
_shelx_estimated_absorpt_T_min     0.911
_shelx_estimated_absorpt_T_max     0.986
_exptl_absorpt_correction_T_min     0.911
_exptl_absorpt_correction_T_max     0.986
_diffrn_ambient_temperature     100(2)
_diffrn_radiation_type     MoK\a
_diffrn_radiation_wavelength     0.71073
_diffrn_measurement_device_type     'Bruker APEX CCD'
_diffrn_measurement_method     '\f and \w scans'
_diffrn_detector_area_resol_mean     ?
_diffrn_reflns_number     18378
_diffrn_reflns_av_R_equivalents     0.0183
_diffrn_reflns_theta_min     1.548
_diffrn_reflns_theta_max     28.300
_diffrn_reflns_theta_full     25.242
_diffrn_measured_fraction_theta_max     0.996
_diffrn_measured_fraction_theta_full     1.000
_diffrn_reflns_limit_h_min     -12
_diffrn_reflns_limit_h_max     12
_diffrn_reflns_limit_k_min     -13
_diffrn_reflns_limit_k_max     13
_diffrn_reflns_limit_l_min     -17
_diffrn_reflns_limit_l_max     17
_refine_special_details     ?
_reflns_number_total     6043
_reflns_number_gt     5263
_reflns_threshold_expression     I>2\s(I)
_refine_ls_structure_factor_coef     Fsqd
_refine_ls_matrix_type     full
_refine_ls_R_factor_all     0.0469
_refine_ls_R_factor_gt     0.0402
_refine_ls_wR_factor_gt     0.1121
_refine_ls_wR_factor_ref     0.1191
_refine_ls_goodness_of_fit_ref     0.999
_refine_ls_restrained_S_all     0.983
_refine_ls_number_reflns     6043
_refine_ls_number_parameters     432
_refine_ls_number_restraints     377
_refine_ls_hydrogen_treatment     constr
_refine_ls_weighting_scheme     calc
_refine_ls_weighting_details
              'w=1/[\s^2^(Fo^2^)+(0.0710P)^2^+0.5000P] where P=(Fo^2^+2Fc^2^)/3'
_atom_sites_solution_hydrogens     mixed
_atom_sites_solution_primary     direct
_atom_sites_solution_secondary     difmap
_refine_ls_shift/su_max     0.000
_refine_ls_shift/su_mean     0.000
_refine_diff_density_max     0.432
_refine_diff_density_min     -0.357
_refine_ls_extinction_method     none
_refine_ls_extinction_coef     .
loop_
    _atom_type_symbol
    _atom_type_description
    _atom_type_scat_dispersion_real
    _atom_type_scat_dispersion_imag
    _atom_type_scat_source
    'C' 'C' 0.0033 0.0016
                         'International Tables Vol C Tables 4.2.6.8 and 6.1.1.4'
    'H' 'H' 0.0000 0.0000
                         'International Tables Vol C Tables 4.2.6.8 and 6.1.1.4'
    'N' 'N' 0.0061 0.0033
                         'International Tables Vol C Tables 4.2.6.8 and 6.1.1.4'
    'Fe' 'Fe' 0.3463 0.8444
                         'International Tables Vol C Tables 4.2.6.8 and 6.1.1.4'
_computing_data_collection
;
SMART (Bruker, 2007)
;
_computing_cell_refinement
;
SAINT (Bruker, 2007)
;
_computing_data_reduction
;
SAINT (Bruker, 2007)
;
_computing_structure_solution
;
SHELXTL (Sheldrick, 2015)
;
_computing_structure_refinement
;
SHELXTL (Sheldrick, 2015)
;
_computing_molecular_graphics
;
SHELXTL (Sheldrick, 2015)
;
_computing_publication_material
;
SHELXTL (Sheldrick, 2015)
;
loop_
    _atom_site_type_symbol
    _atom_site_label
    _atom_site_fract_x
    _atom_site_fract_y
    _atom_site_fract_z
    _atom_site_U_iso_or_equiv
    _atom_site_adp_type
    _atom_site_calc_flag
    _atom_site_occupancy
    _atom_site_disorder_assembly
    _atom_site_disorder_group
    Fe Fe1 0.5000 0.5000 0.5000 0.02574(10) Uani d 1 A .
    N N1 0.52081(14) 0.45129(13) 0.35915(9) 0.0280(3) Uani d 1 . .
    N N2 0.60381(13) 0.31382(13) 0.54440(9) 0.0261(2) Uani d 1 . .
    N N3 0.30392(14) 0.44052(13) 0.53811(10) 0.0310(3) Uani d 1 . .
    N N4 0.1140(2) 0.3434(2) 0.54313(16) 0.0257(5) Uani d 0.789(4) A 1
    N N4' 0.0828(6) 0.3902(8) 0.5888(6) 0.0247(14) Uani d 0.211(4) A 2
    C C1 0.47503(17) 0.53338(16) 0.27524(11) 0.0313(3) Uani d 1 . .
    C C2 0.5222(2) 0.46249(18) 0.18604(12) 0.0395(4) Uani d 1 . .
    H H2 0.5055 0.4974 0.1190 0.047 Uiso calc 1 . .
    C C3 0.5942(2) 0.33746(18) 0.21543(12) 0.0385(4) Uani d 1 . .
    H H3 0.6378 0.2678 0.1732 0.046 Uiso calc 1 . .
    C C4 0.59236(17) 0.33016(16) 0.32344(11) 0.0304(3) Uani d 1 . .
    C C5 0.65568(16) 0.21560(16) 0.38157(11) 0.0285(3) Uani d 1 . .
    C C6 0.66021(16) 0.21019(15) 0.48511(11) 0.0276(3) Uani d 1 . .
    C C7 0.73309(17) 0.09311(16) 0.54325(12) 0.0317(3) Uani d 1 . .
    H H7 0.7799 0.0087 0.5195 0.038 Uiso calc 1 . .
    C C8 0.72186(17) 0.12684(16) 0.63825(12) 0.0305(3) Uani d 1 . .
    H H8 0.7607 0.0710 0.6937 0.037 Uiso calc 1 . .
    C C9 0.63976(15) 0.26358(15) 0.63937(11) 0.0265(3) Uani d 1 . .
    C C10 0.60348(16) 0.33397(16) 0.72504(11) 0.0291(3) Uani d 1 . .
    C C11 0.72561(17) 0.09204(15) 0.32906(11) 0.0288(3) Uani d 1 . .
    C C12 0.87028(17) 0.07895(16) 0.27499(11) 0.0307(3) Uani d 1 . .
    H H12 0.9256 0.1479 0.2729 0.037 Uiso calc 1 . .
    C C13 0.93466(18) -0.03372(17) 0.22411(12) 0.0329(3) Uani d 1 . .
    H H13 1.0330 -0.0411 0.1871 0.040 Uiso calc 1 . .
    C C14 0.85489(19) -0.13543(17) 0.22755(13) 0.0360(3) Uani d 1 . .
    H H14 0.8979 -0.2120 0.1921 0.043 Uiso calc 1 . .
    C C15 0.7121(2) -0.12480(17) 0.28294(15) 0.0398(4) Uani d 1 . .
    H H15 0.6581 -0.1952 0.2867 0.048 Uiso calc 1 . .
    C C16 0.64794(18) -0.01155(17) 0.33296(13) 0.0358(3) Uani d 1 . .
    H H16 0.5498 -0.0048 0.3703 0.043 Uiso calc 1 . .
    C C17 0.65558(17) 0.26479(16) 0.82149(11) 0.0322(3) Uani d 1 . .
    C C18 0.7494(2) 0.32039(19) 0.86635(13) 0.0405(4) Uani d 1 . .
    H H18 0.7780 0.4031 0.8359 0.049 Uiso calc 1 . .
    C C19 0.8014(2) 0.2564(2) 0.95494(13) 0.0466(4) Uani d 1 . .
    H H19 0.8639 0.2960 0.9850 0.056 Uiso calc 1 . .
    C C20 0.7619(2) 0.1348(2) 0.99913(13) 0.0466(5) Uani d 1 . .
    H H20 0.7983 0.0904 1.0591 0.056 Uiso calc 1 . .
    C C21 0.6695(2) 0.0782(2) 0.95580(13) 0.0440(4) Uani d 1 . .
    H H21 0.6427 -0.0053 0.9861 0.053 Uiso calc 1 . .
    C C22 0.61509(18) 0.14289(18) 0.86782(12) 0.0370(4) Uani d 1 . .
    H H22 0.5503 0.1039 0.8393 0.044 Uiso calc 1 . .
    C C23 0.1866(3) 0.4950(3) 0.6130(3) 0.0304(6) Uani d 0.789(4) A 1
    H H23 0.1886 0.5622 0.6544 0.037 Uiso calc 0.789(4) A 1
    C C24 0.0689(3) 0.4316(3) 0.6144(2) 0.0301(5) Uani d 0.789(4) A 1
    H H24 -0.0254 0.4467 0.6569 0.036 Uiso calc 0.789(4) A 1
    C C25 0.2530(3) 0.3543(3) 0.4999(3) 0.0332(7) Uani d 0.789(4) A 1
    H H25 0.3085 0.3039 0.4466 0.040 Uiso calc 0.789(4) A 1
    C C26 0.0300(2) 0.2484(2) 0.52161(16) 0.0318(5) Uani d 0.789(4) A 1
    H H26A 0.0482 0.1645 0.5671 0.048 Uiso d 0.789(4) A 1
    H H26B 0.0619 0.2291 0.4508 0.048 Uiso d 0.789(4) A 1
    H H26C -0.0765 0.2878 0.5325 0.048 Uiso d 0.789(4) A 1
    C C23' 0.2829(11) 0.3246(9) 0.4974(10) 0.0282(18) Uani d 0.211(4) A 2
    H H23' 0.3601 0.2725 0.4546 0.034 Uiso calc 0.211(4) A 2
    C C24' 0.1416(9) 0.2948(10) 0.5251(7) 0.0319(15) Uani d 0.211(4) A 2
    H H24' 0.0990 0.2277 0.5054 0.038 Uiso calc 0.211(4) A 2
    C C25' 0.1766(7) 0.4706(11) 0.5934(8) 0.0269(16) Uani d 0.211(4) A 2
    H H25' 0.1512 0.5434 0.6340 0.032 Uiso calc 0.211(4) A 2
    C C26' -0.0660(7) 0.4117(8) 0.6480(6) 0.0344(19) Uani d 0.211(4) A 2
    H H26D -0.1391 0.4115 0.6044 0.052 Uiso d 0.211(4) A 2
    H H26E -0.0864 0.4989 0.6754 0.052 Uiso d 0.211(4) A 2
    H H26F -0.0729 0.3393 0.7042 0.052 Uiso d 0.211(4) A 2
    N N1A 0.1929(6) 0.3111(4) 0.1418(4) 0.0464(10) Uani d 0.519(4) B 1
    C C2A 0.0604(5) 0.3741(5) 0.1145(4) 0.0522(11) Uani d 0.519(4) B 1
    H H2A -0.0295 0.3924 0.1613 0.063 Uiso calc 0.519(4) B 1
    N N3A 0.0707(4) 0.4066(4) 0.0165(3) 0.0571(10) Uani d 0.519(4) B 1
    C C4A 0.2185(14) 0.3640(11) -0.0224(9) 0.057(2) Uani d 0.519(4) B 1
    H H4A 0.2606 0.3741 -0.0924 0.069 Uiso calc 0.519(4) B 1
    C C5A 0.2950(7) 0.3056(4) 0.0542(4) 0.0515(11) Uani d 0.519(4) B 1
    H H5A 0.3984 0.2684 0.0482 0.062 Uiso calc 0.519(4) B 1
    C C6A 0.2199(9) 0.2633(8) 0.2447(6) 0.062(2) Uani d 0.519(4) B 1
    H H6AA 0.1252 0.2752 0.2917 0.094 Uiso d 0.519(4) B 1
    H H6AB 0.2865 0.3149 0.2634 0.094 Uiso d 0.519(4) B 1
    H H6AC 0.2662 0.1673 0.2486 0.094 Uiso d 0.519(4) B 1
    N N1B 0.2220(6) 0.2984(4) 0.0878(4) 0.0465(10) Uani d 0.481(4) B 2
    C C2B 0.1079(7) 0.3523(6) 0.1580(4) 0.0498(12) Uani d 0.481(4) B 2
    H H2BB 0.0230 0.4153 0.1408 0.060 Uiso calc 0.481(4) B 2
    N N3B 0.1271(5) 0.3090(4) 0.2505(3) 0.0518(10) Uani d 0.481(4) B 2
    C C4B 0.2654(9) 0.2239(8) 0.2407(7) 0.0585(19) Uani d 0.481(4) B 2
    H H4B 0.3130 0.1774 0.2958 0.070 Uiso calc 0.481(4) B 2
    C C5B 0.3215(5) 0.2170(6) 0.1430(4) 0.0681(16) Uani d 0.481(4) B 2
    H H5B 0.4143 0.1648 0.1164 0.082 Uiso calc 0.481(4) B 2
    C C6B 0.2291(16) 0.3218(12) -0.0212(9) 0.069(3) Uani d 0.481(4) B 2
    H H6BA 0.1719 0.4116 -0.0396 0.104 Uiso d 0.481(4) B 2
    H H6BB 0.1872 0.2531 -0.0440 0.104 Uiso d 0.481(4) B 2
    H H6BC 0.3332 0.3166 -0.0540 0.104 Uiso d 0.481(4) B 2
loop_
    _atom_site_aniso_label
    _atom_site_aniso_U_11
    _atom_site_aniso_U_22
    _atom_site_aniso_U_33
    _atom_site_aniso_U_12
    _atom_site_aniso_U_13
    _atom_site_aniso_U_23
    Fe1 0.02133(15) 0.03238(17) 0.02061(15) -0.00538(11) -0.00410(10)
                                                                     0.00776(11)
    N1 0.0253(6) 0.0330(6) 0.0222(6) -0.0041(5) -0.0041(5) 0.0066(5)
    N2 0.0219(5) 0.0335(6) 0.0206(5) -0.0063(5) -0.0041(4) 0.0066(5)
    N3 0.0250(6) 0.0384(7) 0.0268(6) -0.0077(5) -0.0072(5) 0.0118(5)
    N4 0.0218(9) 0.0272(11) 0.0262(10) -0.0026(7) -0.0042(7) 0.0007(8)
    N4' 0.017(2) 0.030(3) 0.028(3) -0.010(2) -0.005(2) 0.003(2)
    C1 0.0313(7) 0.0370(8) 0.0219(7) -0.0047(6) -0.0048(6) 0.0066(6)
    C2 0.0497(10) 0.0407(9) 0.0213(7) 0.0009(7) -0.0058(7) 0.0051(6)
    C3 0.0465(9) 0.0403(9) 0.0228(7) 0.0003(7) -0.0055(7) 0.0024(6)
    C4 0.0299(7) 0.0351(8) 0.0231(7) -0.0045(6) -0.0046(5) 0.0047(6)
    C5 0.0245(7) 0.0334(7) 0.0257(7) -0.0057(5) -0.0050(5) 0.0042(6)
    C6 0.0234(6) 0.0316(7) 0.0260(7) -0.0058(5) -0.0068(5) 0.0070(5)
    C7 0.0308(7) 0.0336(8) 0.0290(7) -0.0030(6) -0.0106(6) 0.0046(6)
    C8 0.0277(7) 0.0332(7) 0.0283(7) -0.0036(6) -0.0097(6) 0.0079(6)
    C9 0.0203(6) 0.0324(7) 0.0244(7) -0.0059(5) -0.0050(5) 0.0081(5)
    C10 0.0265(7) 0.0359(8) 0.0218(7) -0.0059(6) -0.0051(5) 0.0087(6)
    C11 0.0283(7) 0.0320(7) 0.0242(7) -0.0041(6) -0.0085(5) 0.0057(5)
    C12 0.0290(7) 0.0361(8) 0.0271(7) -0.0082(6) -0.0072(6) 0.0025(6)
    C13 0.0289(7) 0.0387(8) 0.0284(7) -0.0025(6) -0.0073(6) 0.0029(6)
    C14 0.0392(9) 0.0310(8) 0.0367(8) -0.0005(6) -0.0145(7) 0.0017(6)
    C15 0.0390(9) 0.0312(8) 0.0512(10) -0.0094(7) -0.0155(8) 0.0036(7)
    C16 0.0276(7) 0.0358(8) 0.0414(9) -0.0071(6) -0.0062(6) 0.0064(7)
    C17 0.0311(7) 0.0376(8) 0.0216(7) 0.0013(6) -0.0047(6) 0.0058(6)
    C18 0.0490(10) 0.0414(9) 0.0290(8) -0.0012(7) -0.0136(7) 0.0016(7)
    C19 0.0522(11) 0.0545(11) 0.0299(8) 0.0078(8) -0.0175(8) -0.0063(8)
    C20 0.0513(10) 0.0539(11) 0.0212(7) 0.0179(8) -0.0090(7) 0.0028(7)
    C21 0.0428(9) 0.0467(10) 0.0279(8) 0.0064(8) -0.0001(7) 0.0136(7)
    C22 0.0326(8) 0.0425(9) 0.0275(8) -0.0011(7) -0.0026(6) 0.0115(6)
    C23 0.0236(10) 0.0300(12) 0.0372(15) -0.0075(8) -0.0031(10) -0.0012(9)
    C24 0.0253(9) 0.0264(11) 0.0353(13) -0.0021(8) -0.0001(8) -0.0030(9)
    C25 0.0237(14) 0.0454(15) 0.0274(10) -0.0035(11) -0.0058(11) 0.0037(11)
    C26 0.0272(9) 0.0320(10) 0.0374(11) -0.0071(7) -0.0089(8) -0.0006(8)
    C23' 0.009(3) 0.045(4) 0.028(3) -0.009(3) -0.011(2) 0.020(3)
    C24' 0.025(3) 0.036(3) 0.031(3) -0.003(3) -0.004(2) 0.001(3)
    C25' 0.023(2) 0.033(3) 0.030(3) -0.013(2) -0.018(2) 0.008(2)
    C26' 0.022(3) 0.034(4) 0.039(4) -0.002(3) 0.005(3) 0.006(3)
    N1A 0.052(3) 0.0387(19) 0.052(2) -0.0148(18) -0.014(2) -0.0006(18)
    C2A 0.048(2) 0.056(3) 0.054(3) -0.017(2) -0.0080(19) 0.001(2)
    N3A 0.056(2) 0.064(2) 0.053(2) -0.0211(17) -0.0173(16) 0.0093(17)
    C4A 0.071(4) 0.062(5) 0.044(3) -0.028(4) -0.004(3) -0.007(3)
    C5A 0.052(3) 0.045(2) 0.060(3) -0.008(2) -0.008(2) -0.0175(19)
    C6A 0.062(5) 0.071(6) 0.055(3) -0.025(4) -0.016(3) 0.015(3)
    N1B 0.040(2) 0.049(2) 0.051(3) -0.0091(18) 0.000(2) -0.016(2)
    C2B 0.038(3) 0.051(3) 0.052(3) -0.005(2) 0.003(2) 0.004(2)
    N3B 0.052(2) 0.052(2) 0.048(2) -0.0133(19) 0.0001(18) 0.0009(16)
    C4B 0.064(4) 0.051(4) 0.067(3) 0.007(3) -0.033(3) -0.025(3)
    C5B 0.052(3) 0.084(4) 0.071(3) 0.016(2) -0.024(2) -0.041(3)
    C6B 0.062(4) 0.090(9) 0.050(3) -0.008(5) 0.000(3) -0.011(5)
_geom_special_details
;
All e.s.d.'s (except the e.s.d. in the dihedral angle between two l.s. planes)
are estimated using the full covariance matrix. The cell e.s.d.'s are taken
into account individually in the estimation of e.s.d.'s in distances, angles
and torsion angles; correlations between e.s.d.'s in cell parameters are only
used when they are defined by crystal symmetry. An approximate (isotropic)
treatment of cell e.s.d.'s is used for estimating e.s.d.'s involving l.s.
planes.
;
loop_
    _geom_bond_atom_site_label_1
    _geom_bond_atom_site_label_2
    _geom_bond_site_symmetry_2
    _geom_bond_distance
    _geom_bond_publ_flag
    Fe1 N1 . 1.9959(13) ?
    Fe1 N1 2_666 1.9960(13) ?
    Fe1 N3 2_666 1.9970(12) ?
    Fe1 N3 . 1.9970(12) ?
    Fe1 N2 2_666 2.0008(12) ?
    Fe1 N2 . 2.0008(12) ?
    N1 C4 . 1.381(2) ?
    N1 C1 . 1.3832(18) ?
    N2 C6 . 1.373(2) ?
    N2 C9 . 1.3814(17) ?
    N3 C25' . 1.279(5) ?
    N3 C25 . 1.290(3) ?
    N3 C23 . 1.419(3) ?
    N3 C23' . 1.437(5) ?
    N4 C25 . 1.336(3) ?
    N4 C24 . 1.360(3) ?
    N4 C26 . 1.456(3) ?
    N4' C25' . 1.333(5) ?
    N4' C24' . 1.350(5) ?
    N4' C26' . 1.453(4) ?
    C1 C10 2_666 1.395(2) ?
    C1 C2 . 1.443(2) ?
    C2 C3 . 1.350(2) ?
    C2 H2 . 0.9500 ?
    C3 C4 . 1.443(2) ?
    C3 H3 . 0.9500 ?
    C4 C5 . 1.393(2) ?
    C5 C6 . 1.396(2) ?
    C5 C11 . 1.501(2) ?
    C6 C7 . 1.443(2) ?
    C7 C8 . 1.353(2) ?
    C7 H7 . 0.9500 ?
    C8 C9 . 1.442(2) ?
    C8 H8 . 0.9500 ?
    C9 C10 . 1.398(2) ?
    C10 C1 2_666 1.395(2) ?
    C10 C17 . 1.4984(19) ?
    C11 C16 . 1.390(2) ?
    C11 C12 . 1.395(2) ?
    C12 C13 . 1.391(2) ?
    C12 H12 . 0.9500 ?
    C13 C14 . 1.388(2) ?
    C13 H13 . 0.9500 ?
    C14 C15 . 1.388(3) ?
    C14 H14 . 0.9500 ?
    C15 C16 . 1.389(3) ?
    C15 H15 . 0.9500 ?
    C16 H16 . 0.9500 ?
    C17 C22 . 1.399(2) ?
    C17 C18 . 1.399(2) ?
    C18 C19 . 1.393(2) ?
    C18 H18 . 0.9500 ?
    C19 C20 . 1.385(3) ?
    C19 H19 . 0.9500 ?
    C20 C21 . 1.383(3) ?
    C20 H20 . 0.9500 ?
    C21 C22 . 1.397(2) ?
    C21 H21 . 0.9500 ?
    C22 H22 . 0.9500 ?
    C23 C24 . 1.380(3) ?
    C23 H23 . 0.9500 ?
    C24 H24 . 0.9500 ?
    C25 H25 . 0.9500 ?
    C26 H26A . 0.9800 ?
    C26 H26B . 0.9800 ?
    C26 H26C . 0.9801 ?
    C23' C24' . 1.383(5) ?
    C23' H23' . 0.9500 ?
    C24' H24' . 0.9500 ?
    C25' H25' . 0.9500 ?
    C26' H26D . 0.9800 ?
    C26' H26E . 0.9800 ?
    C26' H26F . 0.9800 ?
    N1A C2A . 1.355(6) ?
    N1A C5A . 1.369(6) ?
    N1A C6A . 1.452(8) ?
    C2A N3A . 1.304(6) ?
    C2A H2A . 0.9500 ?
    N3A C4A . 1.378(13) ?
    C4A C5A . 1.358(12) ?
    C4A H4A . 0.9500 ?
    C5A H5A . 0.9500 ?
    C6A H6AA . 0.9800 ?
    C6A H6AB . 0.9800 ?
    C6A H6AC . 0.9800 ?
    N1B C2B . 1.361(6) ?
    N1B C5B . 1.362(7) ?
    N1B C6B . 1.445(13) ?
    C2B N3B . 1.292(7) ?
    C2B H2BB . 0.9500 ?
    N3B C4B . 1.388(7) ?
    C4B C5B . 1.328(10) ?
    C4B H4B . 0.9500 ?
    C5B H5B . 0.9500 ?
    C6B H6BA . 0.9800 ?
    C6B H6BB . 0.9801 ?
    C6B H6BC . 0.9800 ?
loop_
    _geom_angle_atom_site_label_1
    _geom_angle_atom_site_label_2
    _geom_angle_atom_site_label_3
    _geom_angle_site_symmetry_1
    _geom_angle_site_symmetry_3
    _geom_angle
    _geom_angle_publ_flag
    N1 Fe1 N1 . 2_666 180.0 ?
    N1 Fe1 N3 . 2_666 89.17(5) ?
    N1 Fe1 N3 2_666 2_666 90.83(5) ?
    N1 Fe1 N3 . . 90.83(5) ?
    N1 Fe1 N3 2_666 . 89.17(5) ?
    N3 Fe1 N3 2_666 . 180.00(3) ?
    N1 Fe1 N2 . 2_666 89.66(5) ?
    N1 Fe1 N2 2_666 2_666 90.34(5) ?
    N3 Fe1 N2 2_666 2_666 90.09(5) ?
    N3 Fe1 N2 . 2_666 89.91(5) ?
    N1 Fe1 N2 . . 90.33(5) ?
    N1 Fe1 N2 2_666 . 89.67(5) ?
    N3 Fe1 N2 2_666 . 89.91(5) ?
    N3 Fe1 N2 . . 90.09(5) ?
    N2 Fe1 N2 2_666 . 180.00(4) ?
    C4 N1 C1 . . 105.23(12) ?
    C4 N1 Fe1 . . 127.00(10) ?
    C1 N1 Fe1 . . 127.67(11) ?
    C6 N2 C9 . . 105.26(12) ?
    C6 N2 Fe1 . . 126.95(9) ?
    C9 N2 Fe1 . . 127.73(11) ?
    C25 N3 C23 . . 105.8(2) ?
    C25' N3 C23' . . 99.9(5) ?
    C25' N3 Fe1 . . 140.9(4) ?
    C25 N3 Fe1 . . 129.68(18) ?
    C23 N3 Fe1 . . 124.41(14) ?
    C23' N3 Fe1 . . 119.3(4) ?
    C25 N4 C24 . . 107.6(2) ?
    C25 N4 C26 . . 125.9(2) ?
    C24 N4 C26 . . 126.5(2) ?
    C25' N4' C24' . . 113.0(6) ?
    C25' N4' C26' . . 119.9(7) ?
    C24' N4' C26' . . 127.0(7) ?
    N1 C1 C10 . 2_666 125.77(14) ?
    N1 C1 C2 . . 110.08(14) ?
    C10 C1 C2 2_666 . 124.14(14) ?
    C3 C2 C1 . . 107.41(14) ?
    C3 C2 H2 . . 126.3 ?
    C1 C2 H2 . . 126.3 ?
    C2 C3 C4 . . 106.69(15) ?
    C2 C3 H3 . . 126.7 ?
    C4 C3 H3 . . 126.7 ?
    N1 C4 C5 . . 125.81(14) ?
    N1 C4 C3 . . 110.58(13) ?
    C5 C4 C3 . . 123.61(15) ?
    C4 C5 C6 . . 123.75(15) ?
    C4 C5 C11 . . 117.86(13) ?
    C6 C5 C11 . . 118.37(13) ?
    N2 C6 C5 . . 126.04(13) ?
    N2 C6 C7 . . 110.72(13) ?
    C5 C6 C7 . . 123.18(15) ?
    C8 C7 C6 . . 106.68(14) ?
    C8 C7 H7 . . 126.7 ?
    C6 C7 H7 . . 126.7 ?
    C7 C8 C9 . . 107.00(13) ?
    C7 C8 H8 . . 126.5 ?
    C9 C8 H8 . . 126.5 ?
    N2 C9 C10 . . 125.56(14) ?
    N2 C9 C8 . . 110.32(13) ?
    C10 C9 C8 . . 124.12(13) ?
    C1 C10 C9 2_666 . 123.47(13) ?
    C1 C10 C17 2_666 . 118.17(14) ?
    C9 C10 C17 . . 118.33(14) ?
    C16 C11 C12 . . 118.56(15) ?
    C16 C11 C5 . . 120.91(14) ?
    C12 C11 C5 . . 120.53(14) ?
    C13 C12 C11 . . 120.91(15) ?
    C13 C12 H12 . . 119.5 ?
    C11 C12 H12 . . 119.5 ?
    C14 C13 C12 . . 119.83(15) ?
    C14 C13 H13 . . 120.1 ?
    C12 C13 H13 . . 120.1 ?
    C15 C14 C13 . . 119.73(16) ?
    C15 C14 H14 . . 120.1 ?
    C13 C14 H14 . . 120.1 ?
    C14 C15 C16 . . 120.17(16) ?
    C14 C15 H15 . . 119.9 ?
    C16 C15 H15 . . 119.9 ?
    C15 C16 C11 . . 120.78(15) ?
    C15 C16 H16 . . 119.6 ?
    C11 C16 H16 . . 119.6 ?
    C22 C17 C18 . . 118.34(14) ?
    C22 C17 C10 . . 121.53(15) ?
    C18 C17 C10 . . 120.11(15) ?
    C19 C18 C17 . . 121.04(18) ?
    C19 C18 H18 . . 119.5 ?
    C17 C18 H18 . . 119.5 ?
    C20 C19 C18 . . 119.92(19) ?
    C20 C19 H19 . . 120.0 ?
    C18 C19 H19 . . 120.0 ?
    C21 C20 C19 . . 119.86(16) ?
    C21 C20 H20 . . 120.1 ?
    C19 C20 H20 . . 120.1 ?
    C20 C21 C22 . . 120.51(18) ?
    C20 C21 H21 . . 119.7 ?
    C22 C21 H21 . . 119.7 ?
    C21 C22 C17 . . 120.32(18) ?
    C21 C22 H22 . . 119.8 ?
    C17 C22 H22 . . 119.8 ?
    C24 C23 N3 . . 107.0(2) ?
    C24 C23 H23 . . 126.5 ?
    N3 C23 H23 . . 126.5 ?
    N4 C24 C23 . . 106.8(2) ?
    N4 C24 H24 . . 126.6 ?
    C23 C24 H24 . . 126.6 ?
    N3 C25 N4 . . 112.9(3) ?
    N3 C25 H25 . . 123.6 ?
    N4 C25 H25 . . 123.6 ?
    N4 C26 H26A . . 109.5 ?
    N4 C26 H26B . . 109.5 ?
    H26A C26 H26B . . 109.5 ?
    N4 C26 H26C . . 109.5 ?
    H26A C26 H26C . . 109.5 ?
    H26B C26 H26C . . 109.5 ?
    C24' C23' N3 . . 114.8(7) ?
    C24' C23' H23' . . 122.6 ?
    N3 C23' H23' . . 122.6 ?
    N4' C24' C23' . . 98.4(7) ?
    N4' C24' H24' . . 130.8 ?
    C23' C24' H24' . . 130.8 ?
    N3 C25' N4' . . 113.7(6) ?
    N3 C25' H25' . . 123.2 ?
    N4' C25' H25' . . 123.2 ?
    N4' C26' H26D . . 109.5 ?
    N4' C26' H26E . . 109.5 ?
    H26D C26' H26E . . 109.5 ?
    N4' C26' H26F . . 109.5 ?
    H26D C26' H26F . . 109.5 ?
    H26E C26' H26F . . 109.5 ?
    C2A N1A C5A . . 106.7(4) ?
    C2A N1A C6A . . 125.9(6) ?
    C5A N1A C6A . . 127.4(5) ?
    N3A C2A N1A . . 112.0(4) ?
    N3A C2A H2A . . 124.0 ?
    N1A C2A H2A . . 124.0 ?
    C2A N3A C4A . . 105.3(6) ?
    C5A C4A N3A . . 109.9(9) ?
    C5A C4A H4A . . 125.1 ?
    N3A C4A H4A . . 125.1 ?
    C4A C5A N1A . . 106.1(7) ?
    C4A C5A H5A . . 127.0 ?
    N1A C5A H5A . . 127.0 ?
    N1A C6A H6AA . . 109.5 ?
    N1A C6A H6AB . . 109.5 ?
    H6AA C6A H6AB . . 109.5 ?
    N1A C6A H6AC . . 109.5 ?
    H6AA C6A H6AC . . 109.5 ?
    H6AB C6A H6AC . . 109.5 ?
    C2B N1B C5B . . 105.1(5) ?
    C2B N1B C6B . . 126.0(7) ?
    C5B N1B C6B . . 128.9(7) ?
    N3B C2B N1B . . 113.0(6) ?
    N3B C2B H2BB . . 123.5 ?
    N1B C2B H2BB . . 123.5 ?
    C2B N3B C4B . . 104.3(6) ?
    C5B C4B N3B . . 109.9(6) ?
    C5B C4B H4B . . 125.0 ?
    N3B C4B H4B . . 125.0 ?
    C4B C5B N1B . . 107.6(5) ?
    C4B C5B H5B . . 126.2 ?
    N1B C5B H5B . . 126.2 ?
    N1B C6B H6BA . . 109.5 ?
    N1B C6B H6BB . . 109.5 ?
    H6BA C6B H6BB . . 109.5 ?
    N1B C6B H6BC . . 109.5 ?
    H6BA C6B H6BC . . 109.5 ?
    H6BB C6B H6BC . . 109.5 ?
loop_
    _geom_torsion_atom_site_label_1
    _geom_torsion_atom_site_label_2
    _geom_torsion_atom_site_label_3
    _geom_torsion_atom_site_label_4
    _geom_torsion_site_symmetry_1
    _geom_torsion_site_symmetry_2
    _geom_torsion_site_symmetry_3
    _geom_torsion_site_symmetry_4
    _geom_torsion
    _geom_torsion_publ_flag
    C4 N1 C1 C10 . . . 2_666 179.49(15) ?
    Fe1 N1 C1 C10 . . . 2_666 -4.0(2) ?
    C4 N1 C1 C2 . . . . -1.29(18) ?
    Fe1 N1 C1 C2 . . . . 175.20(11) ?
    N1 C1 C2 C3 . . . . 0.9(2) ?
    C10 C1 C2 C3 2_666 . . . -179.91(16) ?
    C1 C2 C3 C4 . . . . -0.1(2) ?
    C1 N1 C4 C5 . . . . -179.10(15) ?
    Fe1 N1 C4 C5 . . . . 4.4(2) ?
    C1 N1 C4 C3 . . . . 1.26(17) ?
    Fe1 N1 C4 C3 . . . . -175.27(11) ?
    C2 C3 C4 N1 . . . . -0.8(2) ?
    C2 C3 C4 C5 . . . . 179.59(16) ?
    N1 C4 C5 C6 . . . . -2.7(2) ?
    C3 C4 C5 C6 . . . . 176.88(15) ?
    N1 C4 C5 C11 . . . . 178.57(14) ?
    C3 C4 C5 C11 . . . . -1.8(2) ?
    C9 N2 C6 C5 . . . . -177.47(14) ?
    Fe1 N2 C6 C5 . . . . 0.1(2) ?
    C9 N2 C6 C7 . . . . -0.16(16) ?
    Fe1 N2 C6 C7 . . . . 177.38(10) ?
    C4 C5 C6 N2 . . . . 0.4(2) ?
    C11 C5 C6 N2 . . . . 179.09(13) ?
    C4 C5 C6 C7 . . . . -176.61(14) ?
    C11 C5 C6 C7 . . . . 2.1(2) ?
    N2 C6 C7 C8 . . . . -0.60(17) ?
    C5 C6 C7 C8 . . . . 176.80(14) ?
    C6 C7 C8 C9 . . . . 1.07(17) ?
    C6 N2 C9 C10 . . . . -179.52(14) ?
    Fe1 N2 C9 C10 . . . . 3.0(2) ?
    C6 N2 C9 C8 . . . . 0.84(15) ?
    Fe1 N2 C9 C8 . . . . -176.68(9) ?
    C7 C8 C9 N2 . . . . -1.24(17) ?
    C7 C8 C9 C10 . . . . 179.11(14) ?
    N2 C9 C10 C1 . . . 2_666 -0.1(2) ?
    C8 C9 C10 C1 . . . 2_666 179.49(14) ?
    N2 C9 C10 C17 . . . . -178.22(13) ?
    C8 C9 C10 C17 . . . . 1.4(2) ?
    C4 C5 C11 C16 . . . . -97.78(18) ?
    C6 C5 C11 C16 . . . . 83.43(18) ?
    C4 C5 C11 C12 . . . . 82.09(18) ?
    C6 C5 C11 C12 . . . . -96.70(17) ?
    C16 C11 C12 C13 . . . . 1.4(2) ?
    C5 C11 C12 C13 . . . . -178.47(13) ?
    C11 C12 C13 C14 . . . . -0.5(2) ?
    C12 C13 C14 C15 . . . . -0.9(2) ?
    C13 C14 C15 C16 . . . . 1.4(2) ?
    C14 C15 C16 C11 . . . . -0.5(3) ?
    C12 C11 C16 C15 . . . . -0.9(2) ?
    C5 C11 C16 C15 . . . . 178.97(14) ?
    C1 C10 C17 C22 2_666 . . . 123.17(17) ?
    C9 C10 C17 C22 . . . . -58.6(2) ?
    C1 C10 C17 C18 2_666 . . . -58.1(2) ?
    C9 C10 C17 C18 . . . . 120.08(17) ?
    C22 C17 C18 C19 . . . . 0.0(3) ?
    C10 C17 C18 C19 . . . . -178.75(16) ?
    C17 C18 C19 C20 . . . . 0.9(3) ?
    C18 C19 C20 C21 . . . . -0.8(3) ?
    C19 C20 C21 C22 . . . . -0.2(3) ?
    C20 C21 C22 C17 . . . . 1.1(3) ?
    C18 C17 C22 C21 . . . . -1.0(2) ?
    C10 C17 C22 C21 . . . . 177.77(15) ?
    C25 N3 C23 C24 . . . . 0.9(3) ?
    Fe1 N3 C23 C24 . . . . 177.80(16) ?
    C25 N4 C24 C23 . . . . -0.6(3) ?
    C26 N4 C24 C23 . . . . 176.1(2) ?
    N3 C23 C24 N4 . . . . -0.2(3) ?
    C23 N3 C25 N4 . . . . -1.3(4) ?
    Fe1 N3 C25 N4 . . . . -178.00(15) ?
    C24 N4 C25 N3 . . . . 1.2(4) ?
    C26 N4 C25 N3 . . . . -175.5(2) ?
    C25' N3 C23' C24' . . . . 3.6(13) ?
    Fe1 N3 C23' C24' . . . . -177.6(7) ?
    C25' N4' C24' C23' . . . . 2.9(12) ?
    C26' N4' C24' C23' . . . . -177.8(9) ?
    N3 C23' C24' N4' . . . . -4.0(12) ?
    C23' N3 C25' N4' . . . . -1.5(12) ?
    Fe1 N3 C25' N4' . . . . -179.9(4) ?
    C24' N4' C25' N3 . . . . -0.9(14) ?
    C26' N4' C25' N3 . . . . 179.7(8) ?
    C5A N1A C2A N3A . . . . 1.0(5) ?
    C6A N1A C2A N3A . . . . 179.4(5) ?
    N1A C2A N3A C4A . . . . -0.7(7) ?
    C2A N3A C4A C5A . . . . 0.2(9) ?
    N3A C4A C5A N1A . . . . 0.4(9) ?
    C2A N1A C5A C4A . . . . -0.9(7) ?
    C6A N1A C5A C4A . . . . -179.2(7) ?
    C5B N1B C2B N3B . . . . -1.6(6) ?
    C6B N1B C2B N3B . . . . 176.7(8) ?
    N1B C2B N3B C4B . . . . 1.9(7) ?
    C2B N3B C4B C5B . . . . -1.6(9) ?
    N3B C4B C5B N1B . . . . 0.7(9) ?
    C2B N1B C5B C4B . . . . 0.4(7) ?
    C6B N1B C5B C4B . . . . -177.7(9) ?
loop_
    _geom_hbond_atom_site_label_D
    _geom_hbond_atom_site_label_H
    _geom_hbond_atom_site_label_A
    _geom_hbond_site_symmetry_A
    _geom_hbond_distance_DH
    _geom_hbond_distance_HA
    _geom_hbond_distance_DA
    _geom_hbond_angle_DHA
    C19 H19 N3A 1_656 0.95 2.55 3.478(4) 164
_shelx_hkl_file
;
  -1   0   0 1317.02   19.90   2
   1   0   0 1369.48   19.37   1
   1   0   0 1378.67   19.90   5
  -1   0   0 1365.58   19.30   3
   1   0   0 1349.25   19.15   4
   2   0   0  736.84   10.73   1
   2   0   0  762.56   10.99   5
   2   0   0  771.54   10.47   4
  -2   0   0  754.99   10.50   3
  -2   0   0  755.16   10.77   2
  -3   0   0   43.12    1.14   3
   3   0   0   42.92    1.00   4
  -3   0   0   42.03    1.06   2
   3   0   0   40.81    1.22   5
   3   0   0   42.62    1.15   1
  -4   0   0   20.95    0.83   2
   4   0   0   20.79    0.75   4
  -4   0   0   20.22    0.89   3
   4   0   0   18.42    0.94   1
   4   0   0   20.50    1.00   5
   5   0   0  309.57    5.47   5
   5   0   0  309.10    5.30   1
   5   0   0  307.18    4.84   4
  -5   0   0  319.43    5.10   2
  -5   0   0  318.14    5.24   3
   6   0   0   11.20    0.95   5
  -6   0   0    9.89    0.71   2
   6   0   0   10.78    0.85   1
  -6   0   0   11.54    0.87   3
   6   0   0    9.68    0.66   4
   7   0   0  152.95    2.97   4
   7   0   0  146.99    3.42   1
  -7   0   0  156.89    3.46   3
   7   0   0  156.61    3.63   5
  -7   0   0  153.96    3.16   2
  -8   0   0   97.88    2.47   2
   8   0   0   97.59    2.90   5
  -8   0   0   94.09    2.73   3
   8   0   0   97.39    2.30   4
   9   0   0   76.64    2.70   5
  -9   0   0   73.88    2.26   2
  -9   0   0   74.10    2.57   3
  10   0   0   11.47    1.35   5
 -10   0   0   10.66    1.24   3
 -11   0   0    8.68    1.22   3
  11   0   0   10.79    1.41   5
 -11   1   0   35.56    2.01   3
  11  -1   0   28.60    1.99   5
 -10   1   0   42.41    2.06   3
  10  -1   0   38.77    2.17   5
  -9   1   0    9.68    1.13   3
   9  -1   0   11.60    1.30   5
  -9   1   0    9.39    1.00   2
   8  -1   0    2.80    0.86   5
  -8   1   0    1.45    0.69   3
  -8   1   0    3.84    0.69   2
  -7   1   0  210.45    4.32   3
  -7   1   0  213.95    4.12   2
   7  -1   0  209.71    3.66   4
   7  -1   0  214.26    4.59   5
   6  -1   0  260.85    4.16   4
  -6   1   0  258.65    4.61   2
  -6   1   0  251.41    4.72   3
   6  -1   0  254.01    4.78   1
   6  -1   0  261.51    5.02   5
   5  -1   0  185.97    3.82   5
  -5   1   0  198.59    3.56   2
   5  -1   0  198.42    3.68   1
   5  -1   0  189.14    3.14   4
  -5   1   0  191.14    3.64   3
   4  -1   0   45.64    1.35   1
  -4   1   0   46.50    1.32   2
  -4   1   0   45.94    1.37   3
   4  -1   0   46.06    1.48   5
   4  -1   0   46.92    1.07   4
  -3   1   0  521.63    7.89   2
   3  -1   0  533.37    7.89   1
  -3   1   0  523.76    7.74   3
   3  -1   0  543.28    7.47   4
   2  -1   0  240.94    3.73   1
  -2   1   0  239.40    3.77   2
  -2   1   0  237.89    3.72   1
  -2   1   0  230.59    3.68   3
   2  -1   0  243.47    3.91   5
   2  -1   0  242.30    3.48   4
  -1   1   0   37.02    0.84   2
   1  -1   0   36.01    0.87   5
  -1   1   0   36.40    0.80   3
  -1   1   0   36.82    0.78   1
   1  -1   0   36.84    0.77   1
   1  -1   0   35.90    0.66   4
   0   1   0 1003.26   14.55   3
   0   1   0 1019.30   14.69   4
   0   1   0 1055.43   15.21   2
   1   1   0 1402.50   20.95   5
  -1  -1   0 1448.00   21.36   2
  -1  -1   0 1457.54   20.12   3
   1   1   0 1418.94   20.04   4
   2   1   0 9313.75  129.90   1
  -2  -1   0 9227.85  131.80   2
   2   1   0 9996.66  127.42   4
   2   1   0 8897.68  132.38   5
  -3  -1   0 2261.14   31.19   3
   3   1   0 2313.23   31.21   4
   3   1   0 2345.70   32.62   5
   3   1   0 2336.63   31.95   1
  -3  -1   0 2273.92   32.37   2
  -4  -1   0  679.39    9.76   3
   4   1   0  668.40    9.61   4
  -4  -1   0  672.75    9.75   2
   4   1   0  663.64   10.15   5
   4   1   0  673.29    9.97   1
   5   1   0    4.19    0.50   4
   5   1   0    3.41    0.52   1
   5   1   0    3.57    0.57   5
  -5  -1   0    4.10    0.55   3
  -5  -1   0    4.62    0.45   2
   6   1   0    9.25    0.78   1
  -6  -1   0    7.38    0.74   3
   6   1   0   10.00    0.87   5
   6   1   0    9.36    0.69   4
  -6  -1   0    8.25    0.61   2
   7   1   0   46.72    1.81   5
   7   1   0   43.95    1.46   4
  -7  -1   0   44.85    1.44   2
   7   1   0   40.71    1.67   1
  -7  -1   0   42.53    1.65   3
   8   1   0    9.70    1.08   5
   8   1   0   12.59    0.90   4
  -8  -1   0   11.35    1.02   3
  -8  -1   0   11.51    0.83   2
   8   1   0    8.55    0.96   1
   9   1   0   68.16    2.53   5
  -9  -1   0   67.73    2.45   3
   9   1   0   69.93    2.03   4
  10   1   0  140.60    3.98   5
 -10  -1   0  138.79    3.84   3
  11   1   0    9.81    1.31   5
 -11  -1   0    9.32    1.24   3
  12   1   0    6.94    1.11   5
 -12  -1   0    6.51    1.22   3
 -11   2   0    0.28    0.59   3
  11  -2   0    1.05    0.84   5
 -10   2   0   10.16    1.20   3
 -10   2   0   10.82    1.16   2
  10  -2   0    8.62    1.30   5
  -9   2   0   74.18    2.58   3
   9  -2   0   72.53    2.81   5
  -9   2   0   73.31    2.44   2
  -8   2   0   15.91    1.21   3
   8  -2   0   14.35    1.31   5
  -8   2   0   12.39    1.06   2
  -7   2   0   10.06    0.95   3
   7  -2   0    9.52    1.07   5
  -7   2   0   10.56    0.93   2
  -6   2   0  193.19    3.84   2
   6  -2   0  199.51    3.20   4
  -6   2   0  189.43    3.87   3
   6  -2   0  193.11    4.18   5
   5  -2   0  605.44    8.51   4
   5  -2   0  613.07    9.33   1
  -5   2   0  609.90    9.34   2
  -5   2   0  584.40    9.14   3
   5  -2   0  588.33    9.66   5
  -4   2   0   48.07    1.41   2
   4  -2   0   47.50    1.01   4
  -4   2   0   43.96    1.39   3
   4  -2   0   47.40    1.38   1
   4  -2   0   47.15    1.56   5
  -3   2   0   68.14    1.64   2
   3  -2   0   66.31    1.76   5
  -3   2   0   69.37    1.61   1
  -3   2   0   67.00    1.60   3
   3  -2   0   68.22    1.21   4
   3  -2   0   68.09    1.56   1
   2  -2   0  299.00    4.85   5
   2  -2   0  304.75    4.30   4
  -2   2   0  293.52    4.53   3
  -2   2   0  298.27    4.57   1
   2  -2   0  301.95    4.56   1
  -2   2   0  294.01    4.72   2
   1  -2   0 1974.95   27.55   5
   1  -2   0 1854.08   27.20   4
  -1   2   0 2019.61   27.50   1
  -1   2   0 1911.14   26.50   3
  -1   2   0 1966.09   27.22   2
   0   2   0  107.96    1.88   1
   0   2   0  108.83    1.79   3
   0   2   0  106.68    1.75   4
   0   2   0  109.62    1.88   2
   1   2   0  649.83    9.12   4
  -1  -2   0  651.54    9.34   2
   1   2   0  661.10    9.36   1
   1   2   0  648.54    9.08   3
  -2  -2   0 3276.27   48.37   2
  -2  -2   0 3411.70   46.81   3
   2   2   0 3540.07   46.70   4
   2   2   0 3326.41   48.76   5
   2   2   0 3489.17   47.30   1
   3   2   0 2711.82   36.36   4
  -3  -2   0 2652.65   37.85   2
   3   2   0 2729.98   37.88   5
   3   2   0 2668.85   37.02   1
  -3  -2   0 2684.28   36.28   3
   3   2   0 2659.98   37.08   1
   4   2   0 2196.29   30.92   1
  -4  -2   0 2235.99   30.95   2
   4   2   0 2181.31   30.26   4
   4   2   0 2238.89   31.57   5
  -4  -2   0 2244.40   30.30   3
  -5  -2   0  504.59    7.83   3
   5   2   0  521.34    8.13   5
   5   2   0  506.92    7.71   4
  -5  -2   0  511.14    7.59   2
   5   2   0  503.57    7.95   1
  -6  -2   0   31.17    1.34   3
  -6  -2   0   32.46    1.07   2
   6   2   0   30.16    1.24   4
   6   2   0   29.86    1.35   5
   6   2   0   32.58    1.37   1
  -7  -2   0   70.57    1.78   2
  -7  -2   0   70.60    2.15   3
   7   2   0   72.89    2.21   5
   7   2   0   67.77    2.13   1
   7   2   0   71.65    2.08   4
  -8  -2   0    9.13    0.76   2
  -8  -2   0    9.63    0.99   3
   8   2   0    7.31    0.78   4
   8   2   0    9.48    1.03   5
   8   2   0    8.48    0.95   1
   9   2   0   57.61    2.24   1
  -9  -2   0   57.37    2.23   3
   9   2   0   60.70    2.32   5
   9   2   0   58.95    1.96   4
  10   2   0   22.59    1.66   5
 -10  -2   0   25.03    1.65   3
  11   2   0    7.29    1.17   5
 -11  -2   0    6.41    1.10   3
  12   2   0   29.92    1.93   5
 -12  -2   0   32.82    2.02   3
 -11   3   0    8.56    1.18   3
  11  -3   0   11.41    1.47   5
 -10   3   0    3.68    0.88   2
 -10   3   0    3.57    0.88   3
  10  -3   0    2.08    0.96   5
  -9   3   0    0.35    0.65   2
   9  -3   0   -0.95    0.73   5
  -9   3   0   -0.38    0.55   3
   8  -3   0   28.53    1.78   5
  -8   3   0   26.02    1.53   2
  -8   3   0   31.23    1.63   3
   7  -3   0   35.53    1.88   5
  -7   3   0   38.31    1.67   3
  -7   3   0   37.45    1.64   2
  -6   3   0  102.61    2.64   2
   6  -3   0  103.59    2.98   5
  -6   3   0  104.58    2.63   3
  -5   3   0   39.03    1.43   3
   5  -3   0   38.52    0.90   4
  -5   3   0   39.09    1.48   2
   5  -3   0   40.77    1.64   5
  -4   3   0  176.30    3.32   1
   4  -3   0  172.08    3.28   1
  -4   3   0  176.98    3.34   3
  -4   3   0  180.24    3.47   2
   4  -3   0  179.48    3.64   5
   4  -3   0  179.25    2.71   4
   3  -3   0  641.29    9.96   5
   3  -3   0  644.33    8.95   4
  -3   3   0  639.07    9.38   3
  -3   3   0  633.11    9.75   2
  -3   3   0  656.85    9.51   1
   2  -3   0  223.96    3.91   5
  -2   3   0  221.74    3.60   3
   2  -3   0  221.67    3.29   4
  -2   3   0  220.76    3.54   1
  -2   3   0  218.62    3.82   2
  -1   3   0  314.26    4.67   3
  -1   3   0  308.72    4.92   2
   1  -3   0  306.58    4.94   5
  -1   3   0  315.14    4.58   1
  -1   3   0  299.41    4.48   4
   0   3   0   25.50    0.85   2
   0   3   0   24.47    0.55   1
   0   3   0   25.59    0.79   3
   0   3   0   26.60    0.77   4
   1   3   0  441.52    6.44   4
   1   3   0  446.86    6.44   1
   1   3   0  441.34    6.42   3
   1   3   0  441.30    6.53   2
   2   3   0   64.49    1.49   4
   2   3   0   64.21    1.26   1
  -2  -3   0   63.46    1.44   3
  -2  -3   0   66.51    1.32   2
   3   3   0    8.30    0.58   1
  -3  -3   0   11.54    0.56   2
   3   3   0    9.71    0.60   1
   3   3   0   10.27    0.74   4
   3   3   0    9.04    0.61   5
  -3  -3   0    9.33    0.70   3
   4   3   0 1407.38   19.67   1
  -4  -3   0 1370.77   19.39   3
   4   3   0 1381.24   19.40   4
   4   3   0 1397.10   20.09   5
  -4  -3   0 1393.81   19.58   2
   4   3   0 1391.96   19.71   1
  -5  -3   0 1181.80   16.53   3
   5   3   0 1124.47   16.44   4
  -5  -3   0 1161.76   16.45   2
   5   3   0 1154.68   16.75   1
   5   3   0 1166.08   17.08   5
   6   3   0 1058.84   15.29   4
   6   3   0 1049.34   15.90   5
   6   3   0 1056.34   15.65   1
  -6  -3   0 1059.37   15.40   3
  -6  -3   0 1064.91   15.19   2
  -7  -3   0   11.70    0.80   2
   7   3   0   14.78    1.02   4
   7   3   0   13.70    1.05   1
  -7  -3   0   11.85    0.99   3
   7   3   0   12.63    0.99   5
  -8  -3   0    8.49    0.95   3
   8   3   0    6.14    0.89   5
   8   3   0    5.97    0.79   4
   8   3   0    7.76    0.89   1
  -9  -3   0  106.11    3.10   3
   9   3   0  105.23    2.82   4
   9   3   0  109.06    3.15   1
   9   3   0  106.79    3.10   5
  10   3   0    5.47    1.00   5
 -10  -3   0    5.01    0.97   3
  10   3   0    4.16    0.79   4
  11   3   0   21.22    1.63   5
 -11  -3   0   21.94    1.66   3
 -12  -3   0    2.89    0.90   3
  12   3   0    5.34    1.03   5
 -10   4   0   -0.92    0.64   2
 -10   4   0    0.32    0.60   3
  10  -4   0    0.60    0.87   5
  -9   4   0   20.57    1.52   2
  -9   4   0   21.09    1.48   3
   9  -4   0   19.37    1.66   5
   8  -4   0   72.68    2.79   5
  -8   4   0   72.38    2.48   2
  -8   4   0   74.09    2.45   3
   7  -4   0   91.06    2.95   5
  -7   4   0   91.26    2.60   3
  -7   4   0   88.72    2.66   2
  -6   4   0  344.07    6.30   2
   6  -4   0  341.95    6.60   5
  -6   4   0  347.04    6.07   3
  -5   4   0    3.95    0.62   3
   5  -4   0    4.67    0.78   5
  -5   4   0    4.67    0.71   2
  -4   4   0    4.07    0.56   3
  -4   4   0    4.44    0.71   2
   4  -4   0    4.61    0.72   5
  -4   4   0    4.71    0.50   1
   4  -4   0    4.71    0.35   4
  -3   4   0   82.03    1.88   3
   3  -4   0   77.96    2.09   5
  -3   4   0   83.30    2.10   2
  -3   4   0   81.56    1.82   1
   3  -4   0   80.64    1.42   4
  -2   4   0  938.89   13.30   3
  -2   4   0  952.99   13.92   2
   2  -4   0  932.10   14.05   5
   2  -4   0  921.12   13.03   4
  -2   4   0  965.55   13.39   1
  -1   4   0  857.68   12.12   4
  -1   4   0  871.25   12.29   3
   1  -4   0  878.29   12.94   5
  -1   4   0  885.18   12.85   2
  -1   4   0  876.04   12.32   1
   0   4   0   42.16    1.19   2
   0   4   0   38.51    0.77   1
   0   4   0   38.69    1.04   4
   0   4   0   39.19    1.09   3
   1   4   0   76.60    1.61   2
   1   4   0   71.57    1.60   3
   1   4   0   72.52    1.60   4
   1   4   0   72.41    1.23   1
  -2  -4   0   80.47    1.65   2
   2   4   0   78.86    1.45   1
   2   4   0   79.40    1.76   3
   2   4   0   81.28    1.81   4
  -3  -4   0   10.52    0.59   2
   3   4   0   13.38    0.84   4
   3   4   0   12.33    0.63   1
   3   4   0   11.91    0.65   1
  -3  -4   0   12.70    0.76   3
  -4  -4   0  115.06    2.10   2
  -4  -4   0  109.95    2.42   3
   4   4   0  109.54    2.42   4
   4   4   0  110.67    2.24   1
   4   4   0  113.04    2.27   1
   4   4   0  112.90    2.37   5
   5   4   0    6.20    0.54   1
   5   4   0    5.32    0.58   1
   5   4   0    5.12    0.64   4
  -5  -4   0    6.41    0.46   2
  -5  -4   0    6.05    0.66   3
  -6  -4   0  757.92   11.67   3
   6   4   0  772.71   11.63   4
   6   4   0  767.00   11.93   5
  -6  -4   0  782.07   11.25   2
   6   4   0  778.59   11.75   1
   7   4   0  689.90   10.91   1
  -7  -4   0  691.73   10.84   3
   7   4   0  703.12   11.08   5
   7   4   0  681.01   10.71   4
   8   4   0  132.43    3.31   5
   8   4   0  130.72    3.31   1
  -8  -4   0  137.98    3.40   3
   8   4   0  133.86    3.22   4
   9   4   0   13.37    1.22   1
   9   4   0   16.39    1.27   5
  -9  -4   0   14.46    1.28   3
   9   4   0   16.86    1.23   4
  10   4   0    1.12    0.66   4
 -10  -4   0    0.06    0.65   3
  10   4   0   -0.44    0.61   5
  10   4   0    0.43    0.70   1
 -11  -4   0    3.81    0.95   3
  11   4   0    4.53    0.81   4
  11   4   0    3.35    0.92   5
 -12  -4   0    3.68    0.93   3
 -10   5   0   24.66    1.79   2
  10  -5   0   32.26    2.08   5
  -9   5   0    0.58    0.73   2
  -9   5   0    0.49    0.66   3
   9  -5   0   -0.23    0.84   5
  -8   5   0   -0.26    0.55   3
  -8   5   0    0.04    0.64   2
   8  -5   0    0.35    0.72   5
  -7   5   0   50.20    1.95   3
   7  -5   0   46.27    2.15   5
  -7   5   0   50.06    2.06   2
  -6   5   0   39.54    1.65   3
   6  -5   0   37.53    1.87   5
  -6   5   0   43.32    1.84   2
  -5   5   0   81.27    2.18   3
   5  -5   0   76.71    2.46   5
  -5   5   0   76.02    2.33   2
   4  -5   0   67.72    2.15   5
  -4   5   0   65.21    2.04   2
  -4   5   0   67.30    1.86   3
  -3   5   0  322.05    5.31   3
  -3   5   0  327.63    5.22   1
   3  -5   0  320.95    4.75   4
  -3   5   0  321.21    5.68   2
   3  -5   0  319.36    5.80   5
   2  -5   0    5.99    0.44   4
  -2   5   0    5.33    0.64   2
   2  -5   0    6.08    0.67   5
  -2   5   0    6.99    0.59   3
  -2   5   0    6.36    0.46   1
  -1   5   0  153.90    3.08   2
  -1   5   0  154.10    2.51   1
   1  -5   0  155.18    3.05   5
  -1   5   0  152.63    2.85   3
  -1   5   0  154.08    2.66   4
   0   5   0 1184.43   17.47   2
   0   5   0 1221.31   16.90   3
   0   5   0 1229.94   16.83   4
   0   5   0 1204.54   17.18   1
   1   5   0  497.08    7.38   3
   1   5   0  491.52    7.35   4
   1   5   0  490.35    7.51   2
   1   5   0  481.14    7.11   1
   2   5   0  252.40    4.25   4
   2   5   0  247.72    3.77   1
  -2  -5   0  248.13    4.17   2
   2   5   0  250.74    4.23   3
  -3  -5   0  253.52    4.15   2
  -3  -5   0  254.91    4.34   3
   3   5   0  246.55    4.34   4
   3   5   0  244.40    3.95   1
   4   5   0  196.15    3.48   1
  -4  -5   0  201.21    3.44   2
  -4  -5   0  200.22    3.77   3
   4   5   0  204.07    3.81   4
   4   5   0  204.21    3.50   1
   5   5   0   11.46    0.74   1
  -5  -5   0   11.25    0.87   3
  -5  -5   0   12.36    0.70   2
   5   5   0   12.88    0.92   4
   5   5   0   13.17    0.84   1
   6   5   0  118.15    2.70   1
   6   5   0  114.63    2.76   5
   6   5   0  118.05    2.84   4
  -6  -5   0  119.66    2.30   2
  -6  -5   0  119.82    3.03   3
   7   5   0    0.65    0.55   1
   7   5   0    0.46    0.52   5
   7   5   0    1.24    0.60   4
  -7  -5   0    0.77    0.58   3
   8   5   0  404.01    7.27   1
   8   5   0  413.79    7.22   4
  -8  -5   0  397.14    7.28   3
   8   5   0  409.30    7.25   5
   9   5   0  272.04    5.47   4
  -9  -5   0  259.42    5.57   3
   9   5   0  268.47    5.52   1
   9   5   0  265.96    5.52   5
 -10  -5   0   65.90    2.59   3
  10   5   0   65.93    2.49   5
  10   5   0   66.58    2.54   1
  10   5   0   65.55    2.43   4
 -11  -5   0    4.99    1.05   3
  11   5   0    6.26    1.13   1
  11   5   0    4.70    0.92   4
   9  -6   0    0.31    0.74   5
  -9   6   0    0.35    0.75   2
  -8   6   0   18.78    1.37   3
  -8   6   0   19.58    1.55   2
   8  -6   0   20.21    1.66   5
   7  -6   0   28.79    1.82   5
  -7   6   0   29.69    1.57   3
  -7   6   0   27.95    1.72   2
   6  -6   0   -0.23    0.67   5
  -6   6   0   -0.05    0.60   2
  -6   6   0   -0.25    0.45   3
   5  -6   0  118.02    3.26   5
  -5   6   0  122.23    3.17   2
  -5   6   0  117.73    2.86   3
   4  -6   0   -0.09    0.57   5
  -4   6   0    0.95    0.46   3
  -4   6   0    1.30    0.58   2
  -3   6   0   62.25    1.80   3
  -3   6   0   63.82    2.07   2
  -3   6   0   65.62    1.61   1
   3  -6   0   68.57    2.14   5
  -2   6   0   34.70    1.00   1
  -2   6   0   34.23    1.26   3
   2  -6   0   37.15    1.47   5
  -2   6   0   35.32    1.45   2
   2  -6   0   35.64    1.08   4
  -1   6   0  116.32    2.66   2
   1  -6   0  115.60    2.64   5
  -1   6   0  114.21    1.99   1
  -1   6   0  113.88    2.24   4
  -1   6   0  109.99    2.41   3
   0   6   0  106.53    2.42   2
   0   6   0  106.50    2.31   3
   0   6   0  107.07    1.75   1
   0  -6   0  108.92    2.39   5
   0   6   0  107.27    2.22   4
   1   6   0  334.95    5.50   2
   1   6   0  327.32    5.40   3
   1   6   0  326.00    4.88   1
   1   6   0  330.59    5.35   4
  -2  -6   0  199.72    3.65   2
   2   6   0  202.86    3.72   3
   2   6   0  206.00    3.75   4
   2   6   0  200.75    3.14   1
   3   6   0  453.91    6.79   1
   3   6   0  455.07    7.29   4
  -3  -6   0  470.67    7.19   2
   3   6   0  453.37    6.81   1
  -3  -6   0  460.64    7.29   3
   4   6   0    2.86    0.61   4
   4   6   0    2.42    0.43   1
   4   6   0    2.43    0.38   1
  -4  -6   0    2.12    0.38   2
  -4  -6   0    2.30    0.52   3
   5   6   0   58.74    1.91   4
  -5  -6   0   58.07    1.86   3
  -5  -6   0   58.34    1.52   2
   5   6   0   56.65    1.62   1
   6   6   0    2.51    0.66   4
   6   6   0    2.90    0.60   1
  -7  -6   0    1.32    0.62   3
   7   6   0    1.48    0.59   1
   7   6   0    0.54    0.61   4
   8   6   0   75.17    2.47   4
  -8  -6   0   73.09    2.50   3
   8   6   0   75.10    2.38   5
   8   6   0   74.63    2.38   1
  -9  -6   0   79.62    2.75   3
   9   6   0   79.36    2.66   4
   9   6   0   82.17    2.64   1
  10   6   0  155.45    4.00   4
 -10  -6   0  149.90    4.18   3
  10   6   0  155.85    4.09   1
 -11  -6   0   27.70    1.89   3
  11   6   0   27.20    1.73   4
  11   6   0   25.46    1.77   1
  -9   7   0   -1.05    0.65   2
   9  -7   0    0.48    0.65   5
  -8   7   0   21.59    1.67   2
   8  -7   0   22.78    1.76   5
  -7   7   0    4.22    0.82   3
  -7   7   0    3.68    0.95   2
   7  -7   0    3.78    0.99   5
   6  -7   0   14.46    1.37   5
  -6   7   0   13.85    1.30   2
  -6   7   0   13.21    1.09   3
  -5   7   0    0.33    0.62   2
   5  -7   0    0.47    0.67   5
  -5   7   0    0.32    0.48   3
  -4   7   0    7.72    0.96   2
   4  -7   0    9.97    1.06   5
  -4   7   0    7.39    0.80   3
  -3   7   0    3.54    0.75   2
  -3   7   0    6.40    0.70   3
   3  -7   0    5.88    0.83   5
  -2   7   0    0.06    0.37   3
   2  -7   0    0.06    0.32   4
  -2   7   0    0.26    0.25   1
   2  -7   0    0.77    0.50   5
  -2   7   0    0.55    0.53   2
  -1   7   0  133.93    2.29   1
  -1   7   0  133.88    2.65   4
  -1   7   0  138.18    3.13   2
   1  -7   0  135.59    3.06   5
  -1   7   0  133.63    2.88   3
   0   7   0   15.58    0.92   3
   0   7   0   13.07    0.95   2
   0   7   0   12.44    0.45   1
   0   7   0   12.33    0.84   4
   0  -7   0   13.12    0.87   5
   1   7   0    0.95    0.17   1
   1   7   0    0.55    0.40   3
   1   7   0    1.80    0.48   2
   1   7   0    1.15    0.46   4
  -2  -7   0  125.19    2.73   2
   2   7   0  126.21    2.78   4
   2   7   0  126.64    2.80   3
   2   7   0  125.75    2.10   1
   3   7   0  297.98    5.28   3
   3   7   0  290.14    5.27   4
   3   7   0  302.28    4.62   1
  -3  -7   0  307.73    5.29   3
  -3  -7   0  297.97    5.12   2
   3   7   0  292.45    4.61   1
  -4  -7   0  120.37    2.85   3
   4   7   0  123.59    2.95   4
  -4  -7   0  123.69    2.59   2
   4   7   0  119.59    2.38   1
   4   7   0  117.50    2.35   1
  -5  -7   0  122.71    2.97   3
   5   7   0  122.16    2.57   1
   5   7   0  118.36    2.99   4
  -5  -7   0  120.48    2.54   2
   6   7   0    7.21    0.90   4
   6   7   0    7.55    0.76   1
  -6  -7   0    7.23    0.87   3
  -7  -7   0    5.06    0.84   3
   7   7   0    4.43    0.87   4
   7   7   0    4.70    0.73   1
   8   7   0   10.10    1.01   1
   8   7   0    8.86    1.09   4
  -8  -7   0    9.70    1.14   3
   9   7   0   -0.19    0.63   4
   9   7   0    0.32    0.62   1
  -9  -7   0   -0.11    0.64   3
  10   7   0    3.86    0.94   4
 -10  -7   0    2.11    0.89   3
  10   7   0    3.77    0.92   1
  11   7   0   24.21    1.70   4
 -11  -7   0   24.14    1.79   3
  11   7   0   22.68    1.73   1
   8  -8   0   12.31    1.47   5
  -8   8   0    9.09    1.27   2
  -7   8   0    3.66    0.92   2
   7  -8   0    3.43    0.98   5
  -6   8   0    8.10    1.11   2
   6  -8   0    7.49    1.14   5
  -6   8   0    7.49    0.94   3
  -5   8   0   -0.02    0.61   2
   5  -8   0    0.10    0.67   5
  -5   8   0    0.51    0.54   3
  -4   8   0   24.45    1.58   2
   4  -8   0   25.16    1.59   5
  -4   8   0   26.29    1.34   3
  -3   8   0   -0.33    0.43   3
  -3   8   0    0.62    0.62   2
   3  -8   0   -0.49    0.54   5
   2  -8   0    8.24    0.92   5
  -2   8   0   11.20    1.03   2
  -2   8   0    9.90    0.86   3
  -1   8   0   13.64    1.01   3
  -1   8   0   13.66    1.05   2
  -1   8   0   12.95    0.86   4
   1  -8   0   13.19    1.02   5
  -1   8   0   13.73    0.58   1
   0   8   0   16.71    1.12   2
   0   8   0   17.26    0.99   4
   0   8   0   15.98    1.03   3
   0  -8   0   14.79    0.99   5
   0   8   0   13.73    0.47   1
   1   8   0   52.46    1.75   3
   1   8   0   49.53    1.67   4
   1   8   0   52.94    1.78   2
   2   8   0   44.06    1.62   4
   2   8   0   44.73    1.64   3
  -2  -8   0   45.86    1.59   2
   2   8   0   41.80    0.90   1
   2   8   0   43.40    0.95   1
   3   8   0   68.76    1.46   1
  -3  -8   0   67.56    1.93   2
   3   8   0   66.62    2.11   3
  -3  -8   0   71.42    2.11   3
   3   8   0   70.93    2.15   4
   3   8   0   66.73    1.44   1
   4   8   0   37.96    1.15   1
  -4  -8   0   38.89    1.40   2
  -4  -8   0   39.13    1.60   3
   4   8   0   40.09    1.20   1
   4   8   0   36.53    1.66   4
  -5  -8   0   22.13    1.32   3
   5   8   0   24.49    1.08   1
   5   8   0   22.29    1.44   4
   6   8   0   67.95    2.35   4
  -6  -8   0   58.95    2.16   3
   6   8   0   64.22    1.90   1
   7   8   0   51.09    1.84   1
   7   8   0   50.07    2.08   4
  -7  -8   0   48.43    2.03   3
   9   8   0   15.98    1.44   4
   9   8   0   14.61    1.26   1
  -9  -8   0   16.32    1.44   3
  10   8   0    1.29    0.77   4
  10   8   0   -0.02    0.68   1
 -10  -8   0    0.47    0.76   3
  11   8   0    5.47    1.03   4
  -7   9   0    8.38    1.26   2
   7  -9   0    7.56    1.19   5
  -6   9   0   36.17    2.00   2
   6  -9   0   33.24    1.99   5
  -5   9   0    0.84    0.73   2
   5  -9   0   -0.03    0.63   5
  -5   9   0    0.69    0.54   3
  -4   9   0    0.23    0.53   3
   4  -9   0    1.32    0.75   5
  -4   9   0    1.69    0.81   2
  -3   9   0   38.96    1.93   2
  -3   9   0   41.35    1.72   3
   3  -9   0   38.20    1.87   5
  -2   9   0    9.67    1.05   2
  -2   9   0    9.65    0.92   3
   2  -9   0   12.52    1.09   5
  -1   9   0    3.09    0.63   3
   1  -9   0    2.25    0.67   5
  -1   9   0    2.73    0.74   2
   0   9   0   55.44    2.01   2
   0   9   0   59.72    1.85   4
   0   9   0   55.05    1.91   3
   0  -9   0   62.28    1.95   5
   1   9   0   43.32    1.66   4
  -1  -9   0   41.72    1.56   5
   1   9   0   41.35    1.65   3
  -1  -9   0   42.15    1.75   2
   2   9   0   68.24    2.17   4
  -2  -9   0   71.23    2.16   2
   2   9   0   68.82    2.18   3
  -3  -9   0   58.67    1.85   2
   3   9   0   53.36    1.22   1
  -3  -9   0   51.71    1.91   3
   3   9   0   55.44    1.98   4
   3   9   0   55.55    2.02   3
   3   9   0   53.75    1.21   1
  -4  -9   0   40.62    1.52   2
   4   9   0   40.59    1.21   1
  -4  -9   0   40.30    1.71   3
   4   9   0   40.50    1.80   4
   5   9   0    1.14    0.70   4
   5   9   0    0.67    0.43   1
  -5  -9   0    0.83    0.59   3
  -6  -9   0   29.70    1.62   3
   6   9   0   32.27    1.37   1
   6   9   0   31.17    1.77   4
   7   9   0   77.99    2.74   4
  -7  -9   0   75.11    2.62   3
   7   9   0   77.46    2.26   1
   8   9   0   14.49    1.14   1
   8   9   0   13.23    1.33   4
  -8  -9   0   13.81    1.33   3
   9   9   0    0.45    0.66   4
  -9  -9   0   -0.98    0.57   3
   9   9   0    0.86    0.68   1
  10   9   0    7.35    1.06   1
  10   9   0    8.42    1.23   4
 -10  -9   0    7.14    1.15   3
  -6  10   0    0.19    0.63   2
   6 -10   0    0.06    0.68   5
   5 -10   0   11.16    1.31   5
  -5  10   0   12.75    1.39   2
  -4  10   0   32.51    1.91   2
  -4  10   0   31.17    1.62   3
   4 -10   0   32.13    1.88   5
   3 -10   0    0.47    0.62   5
  -3  10   0    0.29    0.68   2
  -3  10   0   -0.34    0.48   3
  -2  10   0    2.56    0.81   2
   2 -10   0    3.30    0.83   5
  -2  10   0    3.03    0.69   3
  -1  10   0   -0.03    0.51   3
  -1  10   0    1.72    0.70   2
   1 -10   0    0.91    0.59   5
   0  10   0   -0.05    0.58   2
   0  10   0   -0.84    0.50   3
   0 -10   0   -0.65    0.40   5
   1  10   0   21.87    1.27   4
   1  10   0   20.90    1.34   3
  -1 -10   0   19.44    1.34   2
  -1 -10   0   20.62    1.11   5
  -2 -10   0   24.13    1.41   2
   2  10   0   26.29    1.47   4
   2  10   0   20.90    1.36   3
   3  10   0    2.56    0.30   1
  -3 -10   0    1.59    0.59   2
  -3 -10   0    2.94    0.72   3
   3  10   0    2.51    0.75   4
   3  10   0    1.42    0.70   3
   3  10   0    2.52    0.29   1
   4  10   0    1.04    0.71   4
  -4 -10   0    0.46    0.59   3
   4  10   0    0.79    0.37   1
   5  10   0    4.21    0.57   1
  -5 -10   0    3.06    0.78   3
   5  10   0    5.04    0.97   4
  -6 -10   0   52.54    2.21   3
   6  10   0   60.26    1.80   1
   6  10   0   60.11    2.41   4
   7  10   0   33.00    1.93   4
   7  10   0   32.48    1.50   1
  -7 -10   0   35.41    1.89   3
  -8 -10   0    7.41    1.13   3
   8  10   0    9.64    0.97   1
   8  10   0    7.88    1.21   4
   9  10   0   18.32    1.59   4
  -9 -10   0   16.08    1.51   3
   9  10   0   17.65    1.32   1
   5 -11   0    8.96    1.20   5
   4 -11   0    2.83    0.86   5
  -4  11   0    3.94    1.00   2
   3 -11   0    4.47    0.91   5
  -3  11   0    4.91    1.04   2
   2 -11   0    9.81    1.13   5
  -2  11   0    6.44    0.93   3
  -2  11   0    7.04    1.06   2
   1 -11   0    7.86    0.99   5
  -1  11   0    7.57    1.07   2
  -1  11   0    8.51    1.01   3
   0  11   0   15.21    1.22   3
   0 -11   0   13.82    1.31   2
   1  11   0    1.47    0.71   3
  -1 -11   0   -0.27    0.61   2
   1  11   0   -0.44    0.53   4
   2  11   0    0.25    0.66   3
   2  11   0    0.69    0.65   4
  -2 -11   0    0.81    0.61   2
  -3 -11   0    1.16    0.67   3
   3  11   0    0.85    0.68   4
  -3 -11   0    1.68    0.55   2
   4  11   0    4.40    0.96   4
  -4 -11   0    3.37    0.82   3
   4  11   0    4.84    0.44   1
   5  11   0    0.61    0.47   1
  -5 -11   0    1.20    0.68   3
   5  11   0   -0.47    0.64   4
   6  11   0    4.12    0.66   1
  -6 -11   0    5.37    1.01   3
   6  11   0    6.39    1.14   4
   7  11   0    3.36    1.00   4
   7  11   0    4.44    0.74   1
  -7 -11   0    5.02    1.02   3
   8  11   0    0.64    0.82   4
  -8 -11   0    0.86    0.69   3
   8  11   0    0.32    0.65   1
   3 -12   0    0.71    0.63   5
  -3  12   0    0.32    0.72   2
  -2  12   0    1.04    0.73   2
  -1  12   0   -0.30    0.60   3
   1 -12   0    0.35    0.70   2
   0 -12   0    6.27    1.07   2
   0  12   0    7.05    1.02   3
  -1 -12   0    3.47    0.89   2
   1  12   0    3.21    0.86   3
   2  12   0   15.30    1.34   3
  -2 -12   0   12.88    1.25   2
   2  12   0   14.82    1.26   4
   3  12   0   15.61    1.36   4
  -3 -12   0   13.03    1.25   3
  -4 -12   0    2.14    0.75   3
   4  12   0    3.48    0.87   4
   5  12   0    0.49    0.36   1
   5  12   0    0.50    0.78   4
  -5 -12   0   -0.07    0.58   3
  -6 -12   0   -0.19    0.61   3
   6  12   0    0.11    0.71   4
   6  12   0   -0.09    0.44   1
   7  12   0    0.02    0.76   4
  -7 -12   0    1.36    0.68   3
   7  12   0    0.12    0.56   1
   0  13   0    2.02    0.75   3
   0 -13   0    3.14    0.97   2
  -1 -13   0    4.56    0.96   2
   1  13   0    7.54    1.13   3
   2  13   0    1.65    0.74   3
  -3 -13   0    0.80    0.65   3
   4  13   0    1.71    0.82   4
  -4 -13   0    2.46    0.86   3
   5  13   0    8.16    1.21   4
  -5 -13   0    9.78    1.21   3
   4  13  -1    4.62    0.93   4
  -4 -13   1    4.56    0.94   3
  -3 -13   1    4.25    0.94   3
   3  13  -1    6.30    1.06   4
  -2 -13   1    0.60    0.55   3
   1  13  -1    0.21    0.64   3
   0 -13   1    9.11    1.27   2
   7  12  -1   18.39    1.70   4
   7  12  -1   13.69    1.04   1
  -7 -12   1   14.50    1.43   3
  -6 -12   1    0.31    0.63   3
   6  12  -1    1.07    0.47   1
   6  12  -1   -0.03    0.71   4
   5  12  -1    0.27    0.78   4
  -5 -12   1   -0.21    0.55   3
   5  12  -1   -0.45    0.33   1
   4  12  -1    0.42    0.74   4
  -4 -12   1    0.48    0.66   3
  -3 -12   1    5.29    0.90   3
   3  12  -1    4.61    0.94   4
   2  12  -1   14.10    1.32   4
  -2 -12   1   14.13    1.25   3
  -1 -12   1    1.55    0.69   2
   1  12  -1    2.03    0.74   3
   0  12  -1   14.57    1.25   3
   0 -12   1   12.66    1.33   2
  -1  12  -1    1.08    0.73   2
   2 -12   1    4.87    0.90   5
  -2  12  -1    3.27    0.87   2
   3 -12   1   -0.22    0.53   5
  -3  12  -1    0.56    0.70   2
  -8 -11   1   -0.18    0.63   3
   8  11  -1   -0.47    0.53   1
   8  11  -1    0.97    0.85   4
  -7 -11   1   12.67    1.30   3
   7  11  -1   11.69    1.41   4
   7  11  -1   11.23    0.96   1
  -6 -11   1   26.13    1.68   3
   6  11  -1   28.48    1.25   1
   6  11  -1   27.02    1.86   4
  -5 -11   1    5.33    0.93   3
   5  11  -1    5.97    0.60   1
   5  11  -1    3.78    0.99   4
   4  11  -1    6.92    0.45   1
   4  11  -1    7.87    1.10   4
  -4 -11   1    6.66    0.98   3
   3  11  -1   -0.22    0.64   4
  -3 -11   1    0.28    0.59   3
  -2 -11   1   27.17    1.53   3
   2  11  -1   28.00    1.62   4
   2  11  -1   27.51    1.62   3
  -2 -11   1   26.23    1.47   2
  -1 -11   1   45.53    2.04   2
   1  11  -1   45.68    1.92   4
   1  11  -1   44.87    1.95   3
   0  11  -1    0.95    0.66   2
   0  11  -1    0.51    0.58   3
   0 -11   1    1.44    0.53   5
  -1  11  -1    1.31    0.63   3
  -1  11  -1    0.60    0.70   2
   1 -11   1    2.31    0.73   5
  -2  11  -1    5.00    1.00   2
   2 -11   1    5.60    0.97   5
  -3  11  -1    2.87    0.90   2
   3 -11   1    4.42    0.95   5
  -4  11  -1    1.45    0.79   2
   4 -11   1    3.06    0.89   5
  -9 -10   1   25.58    1.75   3
   9  10  -1   27.11    1.58   1
   9  10  -1   26.22    1.77   4
  -8 -10   1    4.91    0.98   3
   8  10  -1    5.67    0.85   1
   8  10  -1    5.24    1.14   4
   7  10  -1    0.82    0.60   1
   7  10  -1    1.29    0.78   4
  -7 -10   1    1.78    0.75   3
   6  10  -1   13.40    1.37   4
  -6 -10   1   11.69    1.20   3
   6  10  -1   12.28    0.90   1
  -5 -10   1   76.92    2.56   3
   5  10  -1   75.59    1.87   1
   5  10  -1   75.09    2.66   4
  -4 -10   1    4.58    0.84   3
   4  10  -1    2.38    0.41   1
   4  10  -1    2.78    0.82   4
  -3 -10   1    7.40    0.77   2
  -3 -10   1    9.19    0.98   3
   3  10  -1    9.82    1.09   4
  -2 -10   1   14.96    1.08   2
   2  10  -1   16.02    1.22   3
   2  10  -1   14.88    1.21   4
  -1 -10   1    1.15    0.64   2
   1  10  -1    0.93    0.63   3
  -1 -10   1    0.43    0.41   5
   1  10  -1    0.38    0.56   4
   0 -10   1   57.13    2.07   5
   0  10  -1   51.72    2.05   2
   0  10  -1   56.80    2.03   3
   0  10  -1   55.91    1.97   4
  -1  10  -1   11.35    1.14   2
   1 -10   1   12.22    1.10   5
  -1  10  -1   11.30    1.03   3
  -2  10  -1   18.06    1.38   2
  -2  10  -1   17.78    1.21   3
   2 -10   1   16.88    1.33   5
   3 -10   1    7.84    1.07   5
  -3  10  -1    8.03    1.10   2
  -4  10  -1    2.28    1.04   2
   4 -10   1    0.24    0.70   5
  -5  10  -1    3.71    1.03   2
   5 -10   1    2.76    0.90   5
   6 -10   1    3.02    0.95   5
  -6  10  -1    1.57    0.86   2
  10   9  -1   11.70    1.24   1
  10   9  -1    9.75    1.30   4
 -10  -9   1   11.25    1.34   3
   9   9  -1    3.42    0.92   4
   9   9  -1    4.60    0.86   1
  -9  -9   1    3.88    0.97   3
  -8  -9   1   22.37    1.64   3
   8   9  -1   22.75    1.39   1
   8   9  -1   22.34    1.61   4
   7   9  -1   55.14    2.35   4
  -7  -9   1   49.98    2.16   3
   7   9  -1   53.65    1.89   1
   6   9  -1    9.71    0.86   1
   6   9  -1    9.62    1.16   4
  -6  -9   1    9.72    1.08   3
   5   9  -1    4.59    0.62   1
   5   9  -1    5.41    0.95   4
  -5  -9   1    2.79    0.72   3
   4   9  -1   28.00    1.58   4
   4   9  -1   27.19    0.99   1
  -4  -9   1   28.41    1.47   3
   3   9  -1  130.44    2.25   1
   3   9  -1  135.98    2.26   1
   3   9  -1  131.06    3.30   4
  -3  -9   1  133.79    3.06   2
  -3  -9   1  129.82    3.18   3
   2   9  -1  142.21    3.31   3
  -2  -9   1  139.94    3.24   2
   2   9  -1  142.49    3.37   4
   1   9  -1    0.27    0.50   2
   1   9  -1    0.41    0.54   4
   1   9  -1   -0.30    0.46   3
   0   9  -1  120.63    3.09   2
   0  -9   1  116.22    3.01   5
   0   9  -1  123.14    2.89   4
   0   9  -1  121.05    2.93   3
   1  -9   1   25.49    1.43   5
  -1   9  -1   24.80    1.44   2
  -1   9  -1   25.17    1.30   3
   2  -9   1   26.06    1.51   5
  -2   9  -1   22.39    1.26   3
  -2   9  -1   21.18    1.42   2
  -3   9  -1   15.92    1.41   2
   3  -9   1   15.49    1.33   5
  -3   9  -1   20.46    1.25   3
  -4   9  -1   67.46    2.59   2
   4  -9   1   68.20    2.58   5
  -4   9  -1   72.35    2.26   3
  -5   9  -1    3.01    0.92   2
   5  -9   1    4.76    1.02   5
   6  -9   1   -0.86    0.66   5
  -6   9  -1    0.06    0.70   2
  -7   9  -1    0.75    0.73   2
   7  -9   1   -0.31    0.68   5
  10   8  -1    0.61    0.71   4
  10   8  -1   -0.27    0.66   1
 -10  -8   1   -0.20    0.61   3
  -9  -8   1   20.67    1.59   3
   9   8  -1   18.25    1.53   4
   9   8  -1   18.43    1.39   1
   8   8  -1   40.81    1.78   1
   8   8  -1   40.51    2.02   4
  -8  -8   1   42.68    2.01   3
   7   8  -1   22.74    1.32   1
   7   8  -1   25.23    1.58   4
  -7  -8   1   22.94    1.48   3
   6   8  -1   26.96    1.26   1
   6   8  -1   24.54    1.58   4
  -6  -8   1   28.01    1.53   3
   5   8  -1   31.10    1.64   4
  -5  -8   1   34.08    1.58   3
   5   8  -1   36.56    1.28   1
  -4  -8   1    5.34    0.76   3
  -4  -8   1    4.86    0.60   2
   4   8  -1    5.88    0.48   1
   4   8  -1    4.78    0.51   1
   4   8  -1    5.55    0.87   4
  -3  -8   1   18.56    1.02   2
   3   8  -1   20.96    1.28   4
   3   8  -1   17.54    0.72   1
   3   8  -1   18.66    0.69   1
  -3  -8   1   18.19    1.13   3
  -2  -8   1  109.22    2.62   2
   2   8  -1  107.72    2.68   3
   2   8  -1  106.47    2.70   4
   1   8  -1   28.91    1.31   3
   1   8  -1   27.44    1.33   4
   1   8  -1   25.41    1.24   2
   0  -8   1  133.53    3.14   5
   0   8  -1  133.18    3.13   2
   0   8  -1  139.83    3.02   3
   0   8  -1  134.91    2.97   4
   1  -8   1    9.66    0.78   4
   1  -8   1    7.38    0.86   5
  -1   8  -1    9.85    0.94   2
  -1   8  -1    6.55    0.75   3
  -2   8  -1    3.15    0.73   2
   2  -8   1    2.89    0.68   5
  -2   8  -1    2.76    0.60   3
  -3   8  -1    0.94    0.66   2
   3  -8   1    0.80    0.62   5
  -3   8  -1    1.27    0.52   3
   4  -8   1   17.41    1.36   5
  -4   8  -1   17.13    1.13   3
  -4   8  -1   15.33    1.32   2
  -5   8  -1   21.01    1.26   3
  -5   8  -1   18.93    1.46   2
   5  -8   1   20.62    1.54   5
  -6   8  -1   23.77    1.64   2
   6  -8   1   25.06    1.74   5
  -7   8  -1    6.46    1.17   2
   7  -8   1    8.29    1.25   5
   8  -8   1    1.90    0.84   5
  -8   8  -1    1.58    0.77   2
  11   7  -1    2.06    0.85   1
  11   7  -1    3.63    0.94   4
 -11  -7   1    2.41    0.92   3
 -10  -7   1    2.72    0.92   3
  10   7  -1    3.21    0.88   4
  10   7  -1    3.32    0.91   1
   9   7  -1   -0.22    0.63   4
  -9  -7   1   -0.06    0.61   3
   9   7  -1   -0.04    0.61   1
   8   7  -1   43.89    1.85   1
   8   7  -1   46.32    2.08   4
  -8  -7   1   44.94    2.01   3
   7   7  -1   49.60    2.06   4
   7   7  -1   51.04    1.82   1
  -7  -7   1   49.39    2.01   3
  -6  -7   1   20.33    1.29   3
   6   7  -1   20.35    1.09   1
   6   7  -1   17.07    1.24   4
   5   7  -1   31.32    1.21   1
   5   7  -1   33.41    1.57   4
  -5  -7   1   31.63    1.46   3
  -4  -7   1   39.76    1.55   3
   4   7  -1   41.63    1.18   1
   4   7  -1   38.69    1.63   4
   4   7  -1   39.98    1.21   1
  -4  -7   1   39.70    1.27   2
  -3  -7   1  157.66    3.30   3
  -3  -7   1  156.88    3.08   2
   3   7  -1  159.14    2.68   1
   3   7  -1  156.64    2.70   1
   3   7  -1  160.52    3.42   4
  -2  -7   1    1.85    0.43   2
   2   7  -1    2.12    0.51   3
   2   7  -1    1.75    0.24   1
   2   7  -1    1.50    0.23   1
   2   7  -1    1.51    0.52   4
   1   7  -1   20.50    1.05   2
   1   7  -1   21.23    1.08   4
   1   7  -1   22.86    1.10   3
   0   7  -1  145.08    2.98   3
   0   7  -1  147.30    2.98   4
   0   7  -1  145.16    3.15   2
   1  -7   1  169.56    3.27   4
  -1   7  -1  165.06    3.58   2
  -1   7  -1  168.35    3.29   3
   1  -7   1  167.26    3.59   5
   2  -7   1    1.85    0.59   5
  -2   7  -1    2.30    0.51   3
  -2   7  -1    2.07    0.63   2
   2  -7   1    2.05    0.46   4
   3  -7   1   26.76    1.47   5
  -3   7  -1   24.67    1.43   2
  -3   7  -1   26.15    1.18   3
  -4   7  -1    4.78    0.87   2
   4  -7   1    3.47    0.83   5
  -4   7  -1    5.25    0.67   3
  -5   7  -1    0.41    0.44   3
  -5   7  -1    0.11    0.58   2
   5  -7   1   -0.51    0.61   5
  -6   7  -1   37.12    1.61   3
   6  -7   1   38.04    2.00   5
  -6   7  -1   35.73    1.90   2
   7  -7   1    0.42    0.75   5
  -7   7  -1    0.26    0.67   2
  -8   7  -1   19.37    1.61   2
   8  -7   1   21.73    1.75   5
  -9   7  -1    2.37    0.88   2
   9  -7   1    2.34    0.81   5
 -11  -6   1   58.48    2.68   3
  11   6  -1   64.25    2.55   4
  11   6  -1   59.20    2.60   1
  10   6  -1   55.11    2.33   4
 -10  -6   1   55.90    2.46   3
  10   6  -1   49.71    2.29   1
  -9  -6   1    8.07    1.11   3
   9   6  -1   10.19    1.19   4
   9   6  -1    9.17    1.07   5
   9   6  -1    8.95    1.08   1
   8   6  -1    1.93    0.72   5
  -8  -6   1    2.34    0.76   3
   8   6  -1    1.29    0.74   4
   8   6  -1    2.05    0.71   1
  -7  -6   1    5.21    0.85   3
   7   6  -1    6.06    0.79   1
   7   6  -1    5.95    0.88   4
  -6  -6   1  136.51    3.24   3
   6   6  -1  134.76    2.98   1
   6   6  -1  131.18    3.19   4
   5   6  -1   68.28    1.85   1
   5   6  -1   68.98    2.10   4
  -5  -6   1   62.65    2.01   3
  -4  -6   1   36.39    1.10   2
   4   6  -1   36.86    1.11   1
  -4  -6   1   38.23    1.43   3
   4   6  -1   35.19    1.49   4
   4   6  -1   36.38    1.16   1
   3   6  -1  226.84    4.26   4
  -3  -6   1  237.15    3.97   2
   3   6  -1  229.05    3.67   1
  -3  -6   1  229.65    4.17   3
   3   6  -1  226.95    3.69   1
  -2  -6   1   89.87    2.00   2
   2   6  -1   88.15    2.11   3
   2   6  -1   87.86    1.56   1
   2   6  -1   88.87    1.55   1
   2   6  -1   89.17    2.17   4
   1   6  -1    3.42    0.50   2
   1   6  -1    3.57    0.51   3
   1   6  -1    2.75    0.51   4
   0   6  -1    0.68    0.35   4
   0   6  -1    0.05    0.38   2
  -1   6  -1  123.46    2.51   3
  -1   6  -1  120.08    2.73   2
   1  -6   1  123.92    2.47   4
   1  -6   1  117.73    2.75   5
   2  -6   1  338.79    5.44   4
  -2   6  -1  344.70    5.57   3
  -2   6  -1  352.07    6.06   2
   2  -6   1  337.07    6.08   5
  -3   6  -1  213.29    4.37   2
   3  -6   1  221.52    4.49   5
   3  -6   1  218.86    3.66   4
  -3   6  -1  219.15    3.96   3
  -4   6  -1    0.67    0.54   2
  -4   6  -1   -0.50    0.35   3
   4  -6   1   -0.45    0.52   5
  -5   6  -1   10.09    1.05   2
   5  -6   1   10.64    1.12   5
  -5   6  -1    9.64    0.82   3
  -6   6  -1    0.54    0.50   3
   6  -6   1    0.43    0.66   5
  -6   6  -1    0.21    0.61   2
  -7   6  -1  126.46    3.55   2
   7  -6   1  121.36    3.69   5
  -7   6  -1  125.93    3.17   3
   8  -6   1   17.26    1.55   5
  -8   6  -1   18.45    1.52   2
  -9   6  -1    0.35    0.79   2
   9  -6   1   -0.21    0.64   5
  11   5  -1   -0.82    0.64   1
  11   5  -1    0.89    0.70   4
 -11  -5   1   -0.44    0.62   3
  10   5  -1   83.70    2.76   4
  10   5  -1   79.14    2.80   5
  10   5  -1   78.91    2.84   1
 -10  -5   1   81.06    2.95   3
   9   5  -1  291.01    5.90   1
  -9  -5   1  278.85    5.92   3
   9   5  -1  296.67    5.78   4
   9   5  -1  284.69    5.94   5
  -8  -5   1  356.82    6.66   3
   8   5  -1  356.52    6.49   4
   8   5  -1  357.06    6.68   5
   8   5  -1  343.43    6.53   1
   7   5  -1   92.51    2.59   4
   7   5  -1   95.36    2.67   5
  -7  -5   1   91.66    2.64   3
   7   5  -1   88.43    2.46   1
   6   5  -1    2.25    0.60   5
  -6  -5   1    1.21    0.54   3
   6   5  -1    1.64    0.59   4
   6   5  -1    1.33    0.51   1
  -5  -5   1   35.75    0.97   2
   5   5  -1   36.77    1.29   1
  -5  -5   1   37.78    1.48   3
   5   5  -1   37.42    1.49   4
  -4  -5   1   99.12    1.91   2
  -4  -5   1  100.46    2.37   3
   4   5  -1   98.12    2.09   1
   4   5  -1   99.46    2.37   4
   4   5  -1  104.29    2.10   1
   3   5  -1  446.79    6.74   1
  -3  -5   1  449.03    7.04   3
  -3  -5   1  462.12    6.84   2
   3   5  -1  451.81    6.71   1
   3   5  -1  449.73    7.13   4
   2   5  -1  178.22    3.31   4
   2   5  -1  173.91    2.77   1
  -2  -5   1  179.55    3.12   2
  -2  -5   1  177.78    3.24   3
   2   5  -1  175.54    2.79   1
   1   5  -1  189.42    3.29   3
   1   5  -1  189.43    3.30   2
   1   5  -1  180.62    2.88   1
   1   5  -1  188.79    3.35   4
   1   5  -1  184.02    2.92   1
   0   5  -1   56.34    1.42   3
   0   5  -1   57.21    1.47   4
   0   5  -1   58.87    1.57   2
   1  -5   1   40.28    1.15   4
  -1   5  -1   38.17    1.13   4
   1  -5   1   36.85    1.34   5
  -1   5  -1   36.36    1.28   2
  -1   5  -1   36.86    1.14   3
  -2   5  -1   -0.07    0.28   3
  -2   5  -1    0.16    0.40   2
   2  -5   1    0.47    0.29   4
   2  -5   1    0.35    0.42   5
   3  -5   1  204.74    4.15   5
  -3   5  -1  199.95    4.02   2
   3  -5   1  209.43    3.37   4
  -3   5  -1  203.94    3.63   3
   4  -5   1  133.04    2.31   4
  -4   5  -1  129.18    3.08   2
  -4   5  -1  135.71    2.75   3
   4  -5   1  127.95    3.19   5
  -5   5  -1   50.19    1.62   3
   5  -5   1   50.15    1.99   5
  -5   5  -1   49.76    1.88   2
  -6   5  -1   14.92    1.03   3
  -6   5  -1   12.74    1.12   2
   6  -5   1   13.69    1.23   5
  -7   5  -1   -0.34    0.46   3
  -7   5  -1    0.52    0.69   2
   7  -5   1    0.01    0.70   5
   8  -5   1    5.29    1.09   5
  -8   5  -1    6.25    1.04   2
  -8   5  -1    6.51    0.90   3
  -9   5  -1   10.02    1.23   2
   9  -5   1   11.15    1.42   5
 -10   5  -1   16.45    1.52   2
  10  -5   1   18.12    1.74   5
  11   4  -1   -0.03    0.61   4
  11   4  -1    1.47    0.84   5
 -11  -4   1    0.28    0.69   3
 -10  -4   1   12.59    1.34   3
  10   4  -1   11.36    1.28   5
  10   4  -1   16.07    1.23   4
  10   4  -1   12.17    1.29   1
   9   4  -1   56.45    2.28   5
   9   4  -1   57.58    2.06   4
  -9  -4   1   52.70    2.27   3
   9   4  -1   53.13    2.18   1
  -8  -4   1   89.86    2.73   3
   8   4  -1   87.87    2.65   1
   8   4  -1   91.43    2.60   4
   8   4  -1   88.95    2.71   5
   7   4  -1  385.00    6.77   1
  -7  -4   1  384.51    6.81   3
   7   4  -1  386.94    6.66   4
   7   4  -1  393.35    6.94   5
  -6  -4   1  491.51    7.23   2
   6   4  -1  484.24    7.88   4
   6   4  -1  487.18    7.93   1
  -6  -4   1  491.02    7.99   3
   6   4  -1  496.01    8.18   5
   5   4  -1   22.70    0.96   1
  -5  -4   1   23.45    0.77   2
  -5  -4   1   21.49    1.11   3
   5   4  -1   24.53    1.20   5
   5   4  -1   22.83    1.24   4
   5   4  -1   22.89    1.06   1
   4   4  -1   33.34    1.11   1
  -4  -4   1   32.35    0.84   2
  -4  -4   1   34.15    1.24   3
   4   4  -1   34.43    1.25   4
   3   4  -1   19.10    0.94   4
  -3  -4   1   18.23    0.66   2
  -3  -4   1   19.43    0.91   3
   3   4  -1   20.44    0.78   1
  -2  -4   1  202.36    3.43   3
  -2  -4   1  200.58    3.28   2
   2   4  -1  199.03    3.13   1
   2   4  -1  203.16    3.52   4
   1   4  -1  433.46    6.45   1
   1   4  -1  441.39    6.58   2
   1   4  -1  433.03    6.55   4
   1   4  -1  435.33    6.48   3
   0   4  -1  266.54    4.17   3
   0   4  -1  269.07    4.38   2
   0   4  -1  264.43    4.21   4
  -1   4  -1  309.22    4.75   3
   1  -4   1  309.54    4.76   4
  -1   4  -1  308.91    5.08   2
   2  -4   1  329.88    5.66   5
  -2   4  -1  343.60    5.62   2
  -2   4  -1  346.69    5.20   3
   2  -4   1  328.82    5.09   4
   3  -4   1    0.30    0.22   4
  -3   4  -1    0.60    0.41   2
   3  -4   1    0.88    0.46   5
  -3   4  -1    0.13    0.30   3
  -4   4  -1   78.61    2.16   2
  -4   4  -1   81.52    1.93   3
   4  -4   1   81.36    2.29   5
   4  -4   1   77.63    1.55   4
  -5   4  -1   93.33    2.50   2
   5  -4   1   95.30    2.66   5
  -5   4  -1   90.44    2.23   3
  -6   4  -1   38.16    1.69   2
  -6   4  -1   42.34    1.56   3
   6  -4   1   42.28    1.87   5
  -7   4  -1  129.03    3.09   3
   7  -4   1  124.61    3.52   5
  -7   4  -1  124.20    3.27   2
  -8   4  -1    1.43    0.60   3
   8  -4   1    0.37    0.75   5
  -8   4  -1    1.09    0.72   2
   9  -4   1    7.76    1.27   5
  -9   4  -1    6.65    0.94   3
  -9   4  -1    8.72    1.13   2
 -10   4  -1    7.28    1.13   2
  10  -4   1    9.25    1.40   5
 -12  -3   1    1.24    0.80   3
  12   3  -1    2.31    0.83   5
 -11  -3   1    4.23    1.06   3
  11   3  -1    5.35    1.07   5
 -10  -3   1   16.74    1.44   3
  10   3  -1   13.46    1.37   5
  10   3  -1   15.60    1.19   4
   9   3  -1   13.63    1.24   1
  -9  -3   1   12.36    1.23   3
   9   3  -1   13.25    1.28   5
   9   3  -1    9.56    0.98   4
   8   3  -1    1.95    0.68   1
   8   3  -1    1.63    0.70   5
   8   3  -1    3.10    0.69   4
  -8  -3   1    1.92    0.69   3
   7   3  -1   43.67    1.75   5
   7   3  -1   42.76    1.56   4
  -7  -3   1   39.73    1.72   3
   7   3  -1   41.02    1.68   1
  -6  -3   1  262.30    4.13   2
   6   3  -1  260.62    4.80   1
  -6  -3   1  260.11    4.81   3
   6   3  -1  263.43    4.94   5
   6   3  -1  254.24    4.63   4
  -5  -3   1  552.94    7.93   2
   5   3  -1  541.47    8.34   4
  -5  -3   1  545.74    8.43   3
   5   3  -1  549.40    8.71   5
   5   3  -1  534.48    8.46   1
   4   3  -1  375.63    6.12   5
   4   3  -1  364.32    5.88   1
  -4  -3   1  380.44    5.49   2
  -4  -3   1  374.06    5.93   3
   4   3  -1  366.60    5.88   4
  -3  -3   1  341.17    5.02   2
   3   3  -1  335.36    5.24   1
   3   3  -1  338.09    5.50   5
   3   3  -1  342.08    5.35   4
  -3  -3   1  342.00    5.34   3
  -2  -3   1    4.39    0.32   2
   2   3  -1    3.48    0.46   4
  -2  -3   1    4.09    0.43   3
   2   3  -1    4.18    0.35   1
   1   3  -1   88.53    1.44   1
   1   3  -1   89.23    1.63   2
   1   3  -1   86.19    1.67   3
   1   3  -1   86.11    1.74   4
   0   3  -1   65.89    1.31   3
   0   3  -1   62.63    1.37   4
   0   3  -1   64.52    1.40   2
  -1   3  -1  839.18   11.60   3
  -1   3  -1  836.84   12.15   2
   1  -3   1  836.14   11.68   4
  -1   3  -1  835.13   11.83   1
   2  -3   1  202.21    3.67   5
  -2   3  -1  203.34    3.27   3
   2  -3   1  206.57    3.22   4
  -2   3  -1  205.40    3.60   2
  -3   3  -1   75.71    1.86   2
  -3   3  -1   75.63    1.65   3
   3  -3   1   76.05    1.97   5
   3  -3   1   74.80    1.44   4
   4  -3   1  127.54    2.90   5
  -4   3  -1  127.27    2.54   3
   4  -3   1  127.24    2.19   4
  -4   3  -1  128.41    2.75   2
   4  -3   1  127.98    2.57   1
  -5   3  -1    1.01    0.48   2
  -5   3  -1    1.50    0.42   3
   5  -3   1    0.98    0.57   5
   5  -3   1    0.72    0.29   4
  -6   3  -1  199.30    3.89   3
  -6   3  -1  199.97    4.09   2
   6  -3   1  193.21    4.31   5
   7  -3   1  102.16    2.99   5
  -7   3  -1  100.62    2.77   2
  -7   3  -1   97.49    2.62   3
  -8   3  -1   55.75    2.03   3
  -8   3  -1   50.91    2.04   2
   8  -3   1   51.24    2.30   5
   9  -3   1    0.84    0.85   5
  -9   3  -1    0.38    0.60   3
  -9   3  -1    1.57    0.76   2
 -10   3  -1    0.74    0.75   2
  10  -3   1    2.05    0.94   5
 -10   3  -1    0.89    0.60   3
 -11   3  -1    0.27    0.76   2
  11  -3   1   -1.00    0.72   5
  12   2  -1   20.90    1.78   5
 -12  -2   1   21.75    1.82   3
 -11  -2   1   12.82    1.44   3
  11   2  -1   14.34    1.49   5
 -10  -2   1   14.32    1.36   3
  10   2  -1   13.56    1.40   5
   9   2  -1   21.73    1.31   4
   9   2  -1   24.71    1.62   5
  -9  -2   1   22.64    1.49   3
   9   2  -1   23.77    1.53   1
   8   2  -1    0.14    0.62   5
   8   2  -1    0.56    0.59   1
   8   2  -1    0.47    0.48   4
  -8  -2   1   -0.29    0.49   3
   7   2  -1   15.47    1.17   5
  -7  -2   1   13.54    0.82   2
   7   2  -1   14.53    1.02   4
   7   2  -1   15.26    1.13   1
  -7  -2   1   13.73    1.05   3
  -6  -2   1    1.64    0.35   2
   6   2  -1    2.03    0.60   5
   6   2  -1    2.21    0.52   4
   6   2  -1    1.77    0.52   1
  -6  -2   1    2.51    0.57   3
   5   2  -1   97.15    2.14   4
   5   2  -1   96.25    2.26   1
   5   2  -1   95.90    2.36   5
  -5  -2   1   98.08    1.83   2
  -5  -2   1  100.04    2.31   3
   4   2  -1 1190.31   17.10   1
  -4  -2   1 1211.32   16.83   2
   4   2  -1 1181.96   16.69   4
  -4  -2   1 1186.90   16.77   3
   4   2  -1 1202.15   17.50   5
  -3  -2   1 1590.95   21.98   3
   3   2  -1 1624.00   22.98   5
  -3  -2   1 1626.42   22.67   2
   3   2  -1 1569.56   21.98   4
   3   2  -1 1603.35   22.43   1
  -2  -2   1    2.68    0.36   3
   2   2  -1    2.71    0.39   4
   2   2  -1    2.51    0.42   5
   2   2  -1    2.88    0.33   1
  -1  -2   1  402.63    5.82   3
   1   2  -1  412.79    5.92   2
   1   2  -1  402.65    5.89   4
   1   2  -1  408.02    5.91   1
   0   2  -1 1412.70   23.47   1
   0   2  -1 1413.65   19.56   4
   0   2  -1 1443.43   19.63   3
   0   2  -1 1469.82   20.17   2
  -1   2  -1 2396.54   33.65   2
  -1   2  -1 2425.24   33.98   1
  -1   2  -1 2445.95   33.21   3
   1  -2   1 2400.05   33.52   4
   2  -2   1   91.94    1.97   5
   2  -2   1   93.68    1.63   4
  -2   2  -1   95.11    1.92   2
  -2   2  -1   91.24    1.71   1
  -2   2  -1   97.83    1.73   3
   3  -2   1  279.62    4.17   4
  -3   2  -1  279.10    4.62   2
   3  -2   1  280.93    4.79   5
   3  -2   1  278.43    4.46   1
  -3   2  -1  281.85    4.38   3
  -4   2  -1   56.68    1.49   3
   4  -2   1   53.67    1.21   4
  -4   2  -1   55.33    1.56   2
   4  -2   1   57.62    1.51   1
   4  -2   1   55.91    1.70   5
   5  -2   1   37.11    1.33   1
   5  -2   1   33.94    1.47   5
   5  -2   1   37.08    1.02   4
  -5   2  -1   37.73    1.30   3
  -5   2  -1   35.73    1.35   2
  -6   2  -1  201.36    3.97   2
   6  -2   1  198.64    3.37   4
  -6   2  -1  205.10    3.92   3
   6  -2   1  195.82    4.24   5
  -7   2  -1   10.83    0.96   2
  -7   2  -1   10.61    0.92   3
   7  -2   1   10.61    1.09   5
  -8   2  -1    3.78    0.77   2
  -8   2  -1    3.60    0.76   3
   8  -2   1    3.16    0.90   5
   9  -2   1   81.77    2.98   5
  -9   2  -1   92.07    2.81   3
  -9   2  -1   89.14    2.69   2
 -10   2  -1   96.42    3.09   3
  10  -2   1  105.32    3.56   5
 -10   2  -1  104.40    3.10   2
 -11   2  -1    0.17    0.60   3
  11  -2   1    0.67    0.87   5
 -11  -1   1   15.38    1.48   3
  11   1  -1   14.54    1.55   5
  10   1  -1   56.22    2.51   5
 -10  -1   1   56.91    2.40   3
   9   1  -1   16.76    1.43   5
  -9  -1   1   19.19    1.49   3
  -8  -1   1    7.50    0.71   2
   8   1  -1    7.65    1.03   5
   8   1  -1    7.28    0.77   4
  -8  -1   1    7.79    0.96   3
   8   1  -1    6.41    0.91   1
  -7  -1   1   10.64    0.96   3
   7   1  -1   10.57    0.81   4
  -7  -1   1   10.49    0.79   2
   7   1  -1   10.53    0.94   1
   7   1  -1   11.06    1.05   5
   6   1  -1   58.57    1.96   5
   6   1  -1   57.27    1.57   4
  -6  -1   1   59.00    1.84   3
  -6  -1   1   59.71    1.50   2
   6   1  -1   59.36    1.84   1
   5   1  -1    1.66    0.41   4
   5   1  -1    1.64    0.52   5
   5   1  -1    1.59    0.45   1
  -5  -1   1    1.83    0.34   2
  -5  -1   1    2.24    0.49   3
  -4  -1   1    4.93    0.40   2
  -4  -1   1    4.68    0.53   3
   4   1  -1    3.23    0.48   1
   4   1  -1    4.23    0.58   5
   4   1  -1    4.43    0.47   4
   3   1  -1  915.48   13.46   5
  -3  -1   1  932.16   13.00   2
  -3  -1   1  919.98   12.87   3
   3   1  -1  915.92   13.14   1
   3   1  -1  901.44   12.75   4
   2   1  -1  785.28   11.15   4
  -2  -1   1  808.39   11.18   3
  -2  -1   1  825.66   11.82   2
   2   1  -1  793.03   11.41   1
   2   1  -1  802.99   11.71   5
   1   1  -1 1106.27   16.02   5
   1   1  -1 1107.54   15.32   4
   1   1  -1 1133.64   15.76   1
  -1  -1   1 1125.56   15.29   3
   0   1  -1  399.25    5.60   4
   0   1  -1  395.01    5.75   2
   0   1  -1  391.95    5.62   3
   0   1  -1  389.16    6.04   1
   1  -1   1    6.34    0.39   4
  -1   1  -1    7.07    0.32   3
  -1   1  -1    6.82    0.36   1
  -1   1  -1    6.34    0.43   2
  -2   1  -1  185.72    2.86   3
  -2   1  -1  181.24    2.94   1
   2  -1   1  182.68    3.12   5
   2  -1   1  187.29    2.81   4
  -2   1  -1  183.06    3.03   2
   2  -1   1  183.02    2.94   1
  -3   1  -1  182.37    3.07   2
   3  -1   1  173.73    2.99   1
  -3   1  -1  167.07    2.89   3
   3  -1   1  173.84    3.17   5
   3  -1   1  173.08    2.76   4
   4  -1   1  202.75    3.57   1
  -4   1  -1  200.24    3.46   3
   4  -1   1  201.32    3.76   5
  -4   1  -1  199.80    3.56   2
   4  -1   1  203.00    3.24   4
  -5   1  -1  242.05    4.26   2
   5  -1   1  239.18    3.87   4
   5  -1   1  234.39    4.28   1
  -5   1  -1  244.59    4.21   3
   5  -1   1  242.57    4.52   5
   6  -1   1   83.90    2.20   1
   6  -1   1   81.22    1.80   4
  -6   1  -1   82.26    2.11   2
   6  -1   1   76.99    2.28   5
  -6   1  -1   83.50    2.16   3
   7  -1   1   54.32    1.50   4
  -7   1  -1   55.04    1.87   3
  -7   1  -1   53.78    1.81   2
   7  -1   1   55.76    2.05   5
  -8   1  -1    0.85    0.56   2
  -8   1  -1    0.60    0.55   3
   8  -1   1    0.90    0.72   5
   9  -1   1    0.14    0.77   5
  -9   1  -1   -0.29    0.53   2
  -9   1  -1    0.14    0.58   3
 -10   1  -1   38.36    1.84   2
 -10   1  -1   39.25    1.97   3
  10  -1   1   42.45    2.19   5
 -11   1  -1   65.33    2.65   3
  11  -1   1   69.27    2.90   5
 -11   0   1    1.78    0.83   3
  11   0  -1    1.90    0.95   5
 -10   0   1   11.50    1.26   3
  10   0  -1   13.07    1.45   5
   9   0  -1   95.00    3.18   5
  -9   0   1   92.51    2.96   3
   8   0  -1   69.84    1.88   4
  -8   0   1   71.17    2.38   3
   8   0  -1   74.40    2.55   5
  -8   0   1   69.71    2.01   2
  -7   0   1    7.95    0.73   2
   7   0  -1    7.46    0.93   5
   7   0  -1    7.07    0.85   1
   7   0  -1    7.86    0.68   4
   6   0  -1    2.27    0.55   1
   6   0  -1    2.23    0.65   5
  -6   0   1    2.64    0.46   2
   6   0  -1    1.89    0.44   4
  -6   0   1    2.97    0.60   3
   5   0  -1  370.68    5.60   4
   5   0  -1  371.48    6.14   1
  -5   0   1  373.05    5.81   2
   5   0  -1  360.47    6.30   5
  -5   0   1  367.70    6.07   3
   4   0  -1   24.37    0.82   4
  -4   0   1   24.78    0.87   2
   4   0  -1   21.86    1.13   5
   4   0  -1   23.57    1.02   1
  -4   0   1   24.46    1.07   3
   3   0  -1  380.86    5.57   4
   3   0  -1  379.36    6.11   5
   3   0  -1  392.02    5.96   1
  -3   0   1  382.10    5.85   3
  -3   0   1  392.91    5.75   2
   2   0  -1  950.80   13.79   5
  -2   0   1  961.78   13.50   2
   2   0  -1  941.84   13.10   4
  -2   0   1  936.83   13.20   3
   2   0  -1  972.23   13.51   1
  -1   0   1  675.16    9.67   2
  -1   0   1  656.49    9.15   3
   1   0  -1  661.50    9.58   5
   1   0  -1  642.05    9.36   1
   1   0  -1  659.88    9.22   4
   0   0  -1 1539.11   23.47   2
   0   0   1 1574.30   22.48   4
   1   0   1  457.40    6.40   4
   1   0   1  458.90    6.67   5
  -1   0  -1  444.67    6.51   1
  -1   0  -1  451.47    6.52   3
  -2   0  -1   56.00    1.18   2
  -2   0  -1   53.46    1.16   1
  -2   0  -1   54.75    1.09   3
   2   0   1   55.71    1.22   5
   2   0   1   56.14    1.11   4
   3   0   1   71.51    1.45   4
   3   0   1   72.99    1.58   1
  -3   0  -1   71.10    1.48   3
   3   0   1   75.71    1.65   5
  -3   0  -1   71.35    1.55   1
  -3   0  -1   71.68    1.53   2
   4   0   1    1.97    0.40   1
  -4   0  -1    2.92    0.43   3
  -4   0  -1    1.88    0.39   2
   4   0   1    2.39    0.38   4
   4   0   1    2.76    0.50   5
   5   0   1  321.37    5.37   1
   5   0   1  314.83    5.01   4
   5   0   1  319.80    5.52   5
  -5   0  -1  325.41    5.26   3
  -5   0  -1  318.57    5.25   2
   6   0   1  245.42    4.54   1
  -6   0  -1  249.00    4.36   2
  -6   0  -1  243.66    4.42   3
   6   0   1  242.73    4.12   4
   6   0   1  241.21    4.66   5
   7   0   1   20.30    1.03   4
   7   0   1   21.90    1.36   5
   7   0   1   21.19    1.27   1
  -7   0  -1   21.33    1.22   3
  -7   0  -1   23.89    1.19   2
  -8   0  -1   32.89    1.45   2
   8   0   1   33.83    1.73   5
  -8   0  -1   34.55    1.61   3
   8   0   1   32.60    1.31   4
   9   0   1   48.22    2.17   5
  -9   0  -1   55.57    2.12   3
  -9   0  -1   54.55    1.97   2
  10   0   1   12.67    1.37   5
 -10   0  -1   14.05    1.31   3
 -11   0  -1    0.61    0.67   3
  11   0   1    0.40    0.82   5
 -12   0  -1    9.10    1.26   3
  12   0   1    7.74    1.31   5
  11  -1  -1    7.49    1.36   5
 -11   1   1    7.90    1.20   3
  10  -1  -1    5.45    1.19   5
 -10   1   1    4.77    0.99   3
   9  -1  -1   96.31    3.19   5
  -9   1   1   99.54    2.69   2
  -9   1   1   94.97    3.02   3
   8  -1  -1   13.37    1.29   5
  -8   1   1   15.81    1.10   2
  -8   1   1   15.15    1.23   3
   7  -1  -1   52.71    2.08   5
  -7   1   1   49.81    1.87   3
   7  -1  -1   54.07    1.43   4
  -7   1   1   54.15    1.73   2
   6  -1  -1  143.60    2.57   4
  -6   1   1  140.74    3.19   3
  -6   1   1  142.44    2.94   2
   6  -1  -1  144.28    3.18   1
   6  -1  -1  139.99    3.37   5
   5  -1  -1   64.88    1.97   5
   5  -1  -1   62.92    1.38   4
  -5   1   1   67.16    1.87   3
   5  -1  -1   69.00    1.86   1
  -5   1   1   65.41    1.70   2
   4  -1  -1   50.34    1.58   5
   4  -1  -1   48.23    1.44   1
  -4   1   1   50.15    1.34   2
  -4   1   1   51.73    1.50   3
   4  -1  -1   49.37    1.08   4
   3  -1  -1    3.59    0.44   1
  -3   1   1    3.98    0.42   2
  -3   1   1    3.73    0.47   3
   2  -1  -1  168.53    2.84   1
   2  -1  -1  173.90    2.99   5
   2  -1  -1  170.00    2.52   4
  -2   1   1  167.37    2.86   3
  -2   1   1  168.77    2.80   2
  -1   1   1  698.38    9.83   3
  -1   1   1  710.78   10.01   1
   1  -1  -1  708.81   10.25   5
  -1   1   1  706.55   10.09   2
   1  -1  -1  707.06   10.03   1
   0   1   1  975.84   13.71   3
   0   1   1 1017.93   14.06   4
   0  -1  -1  986.20   14.65   5
   0  -1  -1  940.68   14.12   1
   0   1   1  964.82   13.91   1
   0  -1  -1  981.11   14.13   2
   1   1   1  202.55    2.99   3
   1   1   1  203.89    3.50   5
  -1  -1  -1  195.46    3.04   1
  -1  -1  -1  207.17    3.12   2
   1   1   1  210.91    3.04   4
   2   1   1 1953.88   27.16   5
   2   1   1 1887.96   25.77   4
  -2  -1  -1 1891.87   27.48   2
  -2  -1  -1 1843.34   26.08   3
  -2  -1  -1 1917.50   26.30   1
  -3  -1  -1    8.59    0.59   1
  -3  -1  -1    8.60    0.56   3
   3   1   1    7.10    0.49   4
  -3  -1  -1    7.69    0.55   2
   3   1   1    8.20    0.53   5
   4   1   1   73.65    1.74   5
  -4  -1  -1   74.15    1.61   2
  -4  -1  -1   75.41    1.68   3
   4   1   1   73.38    1.74   1
   4   1   1   75.74    1.64   4
  -5  -1  -1   61.00    1.52   2
   5   1   1   60.78    1.70   5
   5   1   1   63.01    1.69   1
  -5  -1  -1   61.28    1.62   3
   5   1   1   59.30    1.53   4
  -6  -1  -1   44.73    1.50   3
   6   1   1   41.70    1.54   5
  -6  -1  -1   42.49    1.36   2
   6   1   1   42.82    1.35   4
   6   1   1   44.79    1.56   1
   7   1   1  101.94    2.66   1
   7   1   1   96.42    2.29   4
   7   1   1   96.65    2.62   5
  -7  -1  -1  102.14    2.36   2
  -7  -1  -1   98.58    2.54   3
  -8  -1  -1   38.29    1.47   2
   8   1   1   34.99    1.41   4
   8   1   1   36.55    1.70   1
   8   1   1   37.84    1.75   5
  -8  -1  -1   36.51    1.64   3
   9   1   1   16.70    1.32   5
  -9  -1  -1   17.70    1.30   3
  -9  -1  -1   15.11    1.13   2
   9   1   1   17.94    1.14   4
  10   1   1   52.50    2.32   5
 -10  -1  -1   53.45    2.26   3
  11   1   1   11.51    1.33   5
 -11  -1  -1   11.26    1.26   3
  12   1   1    5.65    1.09   5
 -12  -1  -1    5.30    1.07   3
 -11   2   1    0.45    0.71   3
  11  -2  -1    0.99    0.91   5
 -10   2   1    6.72    1.09   3
  10  -2  -1    5.25    1.12   5
  -9   2   1    7.44    0.94   2
  -9   2   1    8.20    1.10   3
   9  -2  -1    6.82    1.20   5
  -8   2   1    3.94    0.74   2
   8  -2  -1    2.63    0.89   5
  -8   2   1    2.96    0.73   3
  -7   2   1   40.27    1.59   2
  -7   2   1   44.34    1.80   3
   7  -2  -1   44.16    1.96   5
   6  -2  -1  291.14    4.38   4
  -6   2   1  290.74    5.31   3
  -6   2   1  284.88    5.15   2
   6  -2  -1  284.37    5.58   5
   5  -2  -1   98.09    2.57   5
   5  -2  -1   94.29    2.36   1
  -5   2   1   98.94    2.32   2
  -5   2   1  100.74    2.42   3
   5  -2  -1   97.76    1.74   4
   4  -2  -1  139.04    2.80   1
  -4   2   1  139.37    2.85   3
  -4   2   1  139.95    2.77   2
   4  -2  -1  139.86    2.18   4
   4  -2  -1  141.12    3.02   5
   3  -2  -1  139.88    2.13   4
   3  -2  -1  143.24    2.88   5
  -3   2   1  142.82    2.69   2
   3  -2  -1  144.05    2.67   1
  -3   2   1  142.49    2.72   3
  -2   2   1  177.90    2.96   1
  -2   2   1  177.91    3.03   2
   2  -2  -1  171.40    2.92   1
   2  -2  -1  170.36    3.11   5
  -2   2   1  175.20    2.99   3
   1  -2  -1  508.28    7.62   4
   1  -2  -1  510.34    7.56   5
  -1   2   1  502.61    7.26   3
  -1   2   1  507.50    7.31   1
  -1   2   1  501.69    7.68   4
  -1   2   1  505.85    7.48   2
   1  -2  -1  514.63    7.33   1
   0   2   1   23.83    0.64   1
   0   2   1   23.46    0.71   2
   0  -2  -1   23.29    0.65   5
   0   2   1   23.94    0.59   4
   0   2   1   24.83    0.73   3
  -1  -2  -1 1134.64   15.95   2
   1   2   1 1133.78   15.47   4
   1   2   1 1131.03   15.43   3
   1   2   1 1114.75   15.82   1
   2   2   1   60.65    1.26   1
  -2  -2  -1   61.31    1.31   3
  -2  -2  -1   64.19    1.27   1
   2   2   1   62.45    1.20   5
  -2  -2  -1   62.32    1.30   2
   2   2   1   62.15    1.34   4
  -3  -2  -1 1413.68   19.81   1
  -3  -2  -1 1386.34   19.94   2
   3   2   1 1436.29   20.20   5
   3   2   1 1405.12   19.50   4
  -3  -2  -1 1442.06   19.46   3
   4   2   1 1025.09   14.74   4
  -4  -2  -1 1066.13   14.97   2
   4   2   1 1036.87   15.04   1
  -4  -2  -1 1059.06   14.74   3
   4   2   1 1051.89   15.23   5
  -5  -2  -1   61.93    1.48   2
   5   2   1   61.37    1.66   5
   5   2   1   61.74    1.69   1
   5   2   1   58.81    1.59   4
  -5  -2  -1   59.82    1.64   3
  -6  -2  -1   62.75    1.58   2
   6   2   1   60.20    1.83   1
  -6  -2  -1   58.93    1.76   3
   6   2   1   58.04    1.77   5
   7   2   1  105.37    2.68   5
  -7  -2  -1  103.85    2.34   2
  -7  -2  -1  107.28    2.64   3
   7   2   1  104.53    2.52   4
   7   2   1  103.21    2.67   1
   8   2   1   93.62    2.68   1
   8   2   1   95.55    2.73   5
   9   2   1    7.72    1.00   5
  -9  -2  -1    9.74    1.05   3
   9   2   1    9.75    0.91   4
  10   2   1   39.70    1.70   4
 -10  -2  -1   42.68    2.03   3
  10   2   1   41.79    2.04   5
 -11  -2  -1   13.32    1.36   3
  11   2   1    8.29    1.18   5
 -12  -2  -1   24.46    1.83   3
  12   2   1   29.81    1.85   5
  11  -3  -1    0.33    0.77   5
 -11   3   1    1.14    0.66   3
 -10   3   1    1.43    0.73   3
  10  -3  -1    0.61    0.86   5
  -9   3   1    2.00    0.73   3
   9  -3  -1    2.64    0.97   5
  -9   3   1    2.83    0.80   2
  -8   3   1    1.30    0.65   3
   8  -3  -1    2.25    0.89   5
  -8   3   1    1.29    0.65   2
   7  -3  -1   25.46    1.63   5
  -7   3   1   26.36    1.39   2
  -7   3   1   26.10    1.47   3
   6  -3  -1   29.33    1.57   5
  -6   3   1   28.79    1.37   2
  -6   3   1   29.19    1.42   3
  -5   3   1   35.96    1.45   3
   5  -3  -1   38.14    1.60   5
  -5   3   1   37.32    1.44   2
   4  -3  -1  135.53    3.03   5
  -4   3   1  132.84    2.82   2
   4  -3  -1  132.85    2.73   1
  -4   3   1  136.37    2.84   3
  -3   3   1  137.33    2.59   1
   3  -3  -1  129.68    2.80   5
  -3   3   1  130.43    2.67   2
   3  -3  -1  130.68    2.54   1
  -3   3   1  132.44    2.65   3
   2  -3  -1  399.34    6.34   5
  -2   3   1  392.96    6.22   2
  -2   3   1  396.09    5.99   1
  -2   3   1  390.50    6.01   3
   1  -3  -1   10.36    0.66   5
  -1   3   1   10.06    0.67   2
  -1   3   1   12.40    0.58   1
  -1   3   1   11.49    0.43   4
  -1   3   1   11.96    0.67   3
   0   3   1  824.25   11.95   2
   0  -3  -1  828.66   11.98   5
   0   3   1  841.71   11.46   4
   0   3   1  822.94   11.74   1
   0   3   1  826.52   11.57   3
   1   3   1    5.89    0.44   4
  -1  -3  -1    6.61    0.47   2
   1   3   1    5.52    0.42   1
   1   3   1    5.64    0.44   3
   2   3   1 1700.85   23.26   3
   2   3   1 1722.22   23.34   4
  -2  -3  -1 1664.15   23.94   2
   2   3   1 1737.60   23.67   1
   3   3   1   27.66    1.00   4
   3   3   1   27.89    0.90   1
  -3  -3  -1   26.83    0.97   3
  -3  -3  -1   28.47    0.92   2
   3   3   1   28.64    0.88   5
   4   3   1  945.52   13.74   5
  -4  -3  -1  924.86   13.39   3
   4   3   1  931.15   13.40   4
   4   3   1  942.16   13.55   1
  -4  -3  -1  959.66   13.54   2
   5   3   1  448.67    7.17   1
   5   3   1  454.90    7.20   5
  -5  -3  -1  462.24    6.94   2
   5   3   1  454.43    7.10   4
  -5  -3  -1  449.97    7.12   3
   6   3   1  184.24    3.62   4
   6   3   1  174.48    3.56   1
  -6  -3  -1  177.14    3.55   3
  -6  -3  -1  184.81    3.27   2
   6   3   1  175.81    3.53   5
  -7  -3  -1   97.33    2.55   3
   7   3   1   97.77    2.53   5
   7   3   1   98.75    2.48   4
  -7  -3  -1  101.58    2.23   2
   7   3   1   98.39    2.70   1
   8   3   1   77.17    2.26   4
   8   3   1   76.81    2.34   5
   8   3   1   75.95    2.38   1
  -8  -3  -1   76.36    1.99   2
  -8  -3  -1   79.64    2.42   3
   9   3   1   53.68    1.94   4
  -9  -3  -1   53.10    2.09   3
   9   3   1   52.99    2.18   1
   9   3   1   58.41    2.18   5
  10   3   1   28.05    1.67   5
 -10  -3  -1   27.34    1.67   3
  10   3   1   24.94    1.46   4
 -11  -3  -1   19.70    1.58   3
  11   3   1   22.38    1.60   5
 -12  -3  -1    4.17    1.05   3
 -10   4   1    6.57    1.09   2
 -10   4   1    7.76    1.18   3
  10  -4  -1    6.42    1.32   5
  -9   4   1    0.62    0.68   2
  -9   4   1    0.19    0.60   3
   9  -4  -1   -0.06    0.80   5
  -8   4   1    5.09    0.90   2
  -8   4   1    4.68    0.85   3
   8  -4  -1    6.30    1.14   5
   7  -4  -1    0.79    0.71   5
  -7   4   1    0.14    0.55   3
  -7   4   1    0.13    0.57   2
  -6   4   1   64.72    2.11   3
  -6   4   1   64.32    2.11   2
   6  -4  -1   66.07    2.35   5
  -5   4   1    7.06    0.84   2
   5  -4  -1    8.57    0.94   5
  -5   4   1    7.60    0.78   3
  -4   4   1   12.62    0.91   3
  -4   4   1   11.35    0.77   1
   4  -4  -1   10.64    0.95   5
  -4   4   1   13.32    0.97   2
  -3   4   1   29.64    1.21   2
  -3   4   1   31.98    1.08   1
  -3   4   1   29.00    1.15   3
   3  -4  -1   28.56    1.27   5
   2  -4  -1  121.81    1.95   4
  -2   4   1  125.48    2.46   3
   2  -4  -1  123.51    2.61   5
  -2   4   1  121.58    2.30   1
  -2   4   1  124.43    2.60   2
  -1   4   1  150.40    2.51   1
  -1   4   1  151.63    2.75   3
  -1   4   1  148.93    2.87   2
  -1   4   1  148.08    2.39   4
   1  -4  -1  149.30    2.83   5
   0   4   1  356.40    5.41   3
   0   4   1  355.31    5.20   4
   0   4   1  351.42    5.58   2
   0   4   1  344.75    5.18   1
   0  -4  -1  352.74    5.49   5
   1   4   1   99.51    2.00   3
  -1  -4  -1  101.66    2.09   2
   1   4   1  102.30    1.95   4
   1   4   1   97.56    1.68   1
   2   4   1  165.93    2.96   3
   2   4   1  161.92    2.94   4
   2   4   1  167.15    2.70   1
  -2  -4  -1  171.60    2.95   2
  -3  -4  -1  346.60    5.46   3
   3   4   1  341.35    5.47   4
  -3  -4  -1  347.72    5.41   2
   3   4   1  344.98    5.28   1
  -4  -4  -1   39.92    1.31   3
   4   4   1   40.21    1.20   1
   4   4   1   40.35    1.32   4
  -4  -4  -1   39.36    1.15   2
   4   4   1   40.99    1.18   5
   5   4   1   14.26    0.80   1
  -5  -4  -1   11.12    0.82   3
   5   4   1   13.10    0.90   4
   5   4   1   14.13    0.88   1
  -5  -4  -1   14.56    0.75   2
   5   4   1   14.05    0.85   5
  -6  -4  -1   92.85    2.37   3
   6   4   1   88.14    2.31   4
   6   4   1   86.76    2.17   5
   6   4   1   82.69    2.22   1
  -6  -4  -1   92.36    1.99   2
  -7  -4  -1  124.34    3.04   3
   7   4   1  128.98    3.02   4
   7   4   1  128.69    2.98   5
  -7  -4  -1  132.80    2.63   2
   7   4   1  125.64    3.00   1
   8   4   1   96.27    2.74   1
   8   4   1   99.37    2.69   5
  -8  -4  -1   98.23    2.76   3
   8   4   1   98.01    2.66   4
  -9  -4  -1   39.97    1.89   3
   9   4   1   39.85    1.79   5
   9   4   1   37.64    1.72   4
   9   4   1   41.46    1.89   1
  10   4   1   14.76    1.35   1
  10   4   1   12.50    1.16   4
  10   4   1   12.09    1.17   5
 -10  -4  -1   12.05    1.26   3
 -11  -4  -1    0.57    0.72   3
  11   4   1    0.16    0.60   4
 -12  -4  -1    1.40    0.80   3
 -10   5   1   11.43    1.34   2
 -10   5   1   12.12    1.33   3
  10  -5  -1    9.44    1.38   5
  -9   5   1   13.90    1.34   2
   9  -5  -1   11.89    1.44   5
  -9   5   1   11.85    1.23   3
  -8   5   1    2.68    0.87   2
  -8   5   1    3.25    0.85   3
   8  -5  -1    4.33    0.99   5
  -7   5   1   58.31    2.19   3
   7  -5  -1   62.05    2.49   5
  -7   5   1   59.84    2.27   2
   6  -5  -1   30.58    1.70   5
  -6   5   1   29.63    1.48   3
  -6   5   1   27.62    1.53   2
  -5   5   1   -0.31    0.43   3
   5  -5  -1    0.62    0.62   5
  -5   5   1    0.16    0.53   2
  -4   5   1    1.89    0.50   3
  -4   5   1    0.87    0.52   2
   4  -5  -1    1.20    0.60   5
  -3   5   1   49.53    1.53   3
  -3   5   1   47.53    1.66   2
  -3   5   1   50.66    1.40   1
   3  -5  -1   47.35    1.70   5
  -2   5   1  465.75    7.48   2
   2  -5  -1  451.70    7.45   5
  -2   5   1  461.80    7.12   3
   2  -5  -1  448.04    6.54   4
  -2   5   1  459.93    6.93   1
  -1   5   1   62.13    1.32   1
  -1   5   1   60.25    1.69   2
   1  -5  -1   60.25    1.64   5
  -1   5   1   62.11    1.61   3
  -1   5   1   58.72    1.29   4
   0   5   1   12.98    0.80   2
   0   5   1   11.92    0.51   1
   0  -5  -1   11.19    0.68   5
   0   5   1   11.56    0.64   4
   0   5   1   11.48    0.74   3
   1   5   1   24.01    0.95   4
   1   5   1   25.06    0.98   3
   1   5   1   23.01    0.67   1
  -1  -5  -1   23.40    0.99   2
   2   5   1  160.73    3.01   4
   2   5   1  165.10    2.66   1
   2   5   1  160.61    3.02   3
  -2  -5  -1  161.36    3.01   2
   3   5   1    5.15    0.43   1
  -3  -5  -1    4.93    0.49   2
   3   5   1    4.57    0.55   3
   3   5   1    4.55    0.59   4
   4   5   1   59.16    1.48   1
  -4  -5  -1   61.80    1.54   2
   4   5   1   62.03    1.78   4
  -4  -5  -1   59.05    1.71   3
   5   5   1   17.55    0.85   1
  -5  -5  -1   16.87    1.01   3
   5   5   1   16.22    1.06   4
   5   5   1   17.94    0.98   1
  -5  -5  -1   17.59    0.88   2
   6   5   1   56.53    1.75   1
   6   5   1   55.92    1.84   4
  -6  -5  -1   59.18    1.54   2
   6   5   1   56.85    1.69   5
  -6  -5  -1   55.05    1.84   3
   7   5   1   -0.05    0.50   1
  -7  -5  -1    0.50    0.53   3
   7   5   1    0.02    0.41   5
  -7  -5  -1    0.52    0.38   2
   7   5   1    0.43    0.55   4
   8   5   1    0.98    0.56   5
   8   5   1    0.00    0.60   4
  -8  -5  -1   -0.25    0.54   3
   8   5   1   -0.39    0.57   1
   9   5   1  123.88    3.26   5
   9   5   1  129.03    3.37   4
   9   5   1  132.24    3.47   1
  -9  -5  -1  131.07    3.50   3
  10   5   1   29.25    1.78   1
 -10  -5  -1   29.93    1.79   3
  10   5   1   26.22    1.59   4
 -11  -5  -1    1.61    0.80   3
  11   5   1    1.24    0.67   4
  11   5   1    1.05    0.80   1
  12   5   1    1.72    0.74   4
 -12  -5  -1    1.58    0.84   3
   9  -6  -1    1.64    0.82   5
  -9   6   1    1.55    0.73   3
  -9   6   1    2.62    0.88   2
  -8   6   1   11.38    1.17   3
   8  -6  -1   11.24    1.38   5
  -8   6   1   12.31    1.30   2
  -7   6   1    3.72    0.90   2
   7  -6  -1    3.15    0.96   5
  -7   6   1    4.13    0.83   3
  -6   6   1   59.88    2.12   3
   6  -6  -1   59.02    2.37   5
  -6   6   1   60.82    2.28   2
   5  -6  -1    8.50    1.04   5
  -5   6   1    9.43    1.01   2
  -5   6   1    9.11    0.89   3
   4  -6  -1   42.90    1.78   5
  -4   6   1   43.51    1.62   3
  -4   6   1   42.31    1.74   2
   3  -6  -1    3.87    0.72   5
  -3   6   1    3.80    0.58   3
  -3   6   1    4.67    0.70   2
  -3   6   1    3.86    0.46   1
  -2   6   1   10.11    0.84   2
   2  -6  -1    8.38    0.79   5
  -2   6   1    9.44    0.61   1
   2  -6  -1    9.20    0.56   4
  -2   6   1    7.97    0.70   3
  -1   6   1  164.84    2.85   4
  -1   6   1  165.03    3.40   2
   1  -6  -1  165.94    3.33   5
  -1   6   1  165.05    3.22   3
  -1   6   1  169.85    2.82   1
   0  -6  -1  170.78    3.23   5
   0   6   1  173.68    3.02   4
   0   6   1  164.40    3.35   2
   0   6   1  171.79    3.26   3
   0   6   1  168.13    2.74   1
   1   6   1   84.77    1.94   4
  -1  -6  -1   88.85    2.13   2
   1   6   1   83.16    2.02   3
   1   6   1   84.06    1.57   1
   2   6   1   28.00    0.81   1
   2   6   1   29.08    1.16   3
  -2  -6  -1   28.66    1.13   2
   2   6   1   29.74    1.17   4
  -3  -6  -1   36.49    1.23   2
   3   6   1   35.82    1.35   4
   3   6   1   37.52    1.36   3
   3   6   1   36.74    1.04   1
  -4  -6  -1    4.61    0.53   2
  -4  -6  -1    2.50    0.53   3
   4   6   1    3.02    0.39   1
   4   6   1    3.43    0.62   4
  -5  -6  -1   26.61    1.26   3
   5   6   1   27.39    1.13   1
   5   6   1   24.25    1.26   4
  -5  -6  -1   24.95    1.04   2
  -6  -6  -1   17.35    1.16   3
  -6  -6  -1   16.30    0.91   2
   6   6   1   18.97    1.20   4
   6   6   1   18.92    1.08   1
   7   6   1    0.47    0.60   4
   7   6   1    1.04    0.52   1
  -7  -6  -1    1.02    0.60   3
   8   6   1   19.56    1.30   1
  -8  -6  -1   20.00    1.38   3
   8   6   1   21.85    1.41   4
   9   6   1   20.04    1.43   1
   9   6   1   20.67    1.49   4
  -9  -6  -1   21.45    1.50   3
  10   6   1   26.70    1.71   1
  10   6   1   21.76    1.61   4
 -10  -6  -1   24.14    1.68   3
  11   6   1    1.29    0.83   1
 -11  -6  -1    1.98    0.82   3
  11   6   1    1.60    0.71   4
  -8   7   1   17.22    1.38   3
   8  -7  -1   19.83    1.70   5
  -8   7   1   20.21    1.60   2
  -7   7   1   15.63    1.42   2
  -7   7   1   18.43    1.35   3
   7  -7  -1   13.79    1.42   5
   6  -7  -1   30.38    1.82   5
  -6   7   1   31.92    1.62   3
  -6   7   1   31.19    1.78   2
   5  -7  -1    9.61    1.12   5
  -5   7   1    9.55    0.97   3
  -5   7   1   10.48    1.13   2
   4  -7  -1   -1.00    0.48   5
  -4   7   1    0.27    0.50   3
  -4   7   1   -0.46    0.53   2
  -3   7   1    8.55    0.93   2
  -3   7   1    8.52    0.81   3
   3  -7  -1    8.86    0.94   5
  -2   7   1    2.49    0.66   2
   2  -7  -1    4.42    0.73   5
  -2   7   1    2.65    0.38   1
  -2   7   1    2.25    0.55   3
  -1   7   1    1.39    0.29   1
   1  -7  -1    1.10    0.51   5
  -1   7   1    0.84    0.52   2
  -1   7   1    2.16    0.39   4
  -1   7   1    1.45    0.47   3
   0   7   1   46.40    1.05   1
   0   7   1   46.09    1.55   3
   0   7   1   46.21    1.60   2
   0   7   1   45.76    1.36   4
   0  -7  -1   45.07    1.47   5
  -1  -7  -1   11.69    0.75   5
   1   7   1   10.05    0.79   3
   1   7   1   10.58    0.75   4
  -1  -7  -1    8.93    0.79   2
   1   7   1    8.98    0.49   1
  -2  -7  -1   29.33    1.24   2
   2   7   1   28.58    0.82   1
   2   7   1   30.34    1.26   3
   2   7   1   27.28    1.20   4
   3   7   1  112.21    2.62   4
   3   7   1  111.24    2.63   3
   3   7   1  108.17    2.08   1
  -3  -7  -1  107.14    2.50   2
  -4  -7  -1  160.90    3.48   3
  -4  -7  -1  167.20    3.32   2
   4   7   1  165.76    3.02   1
   4   7   1  168.10    3.56   4
   5   7   1    0.10    0.55   4
  -5  -7  -1   -0.15    0.44   3
  -5  -7  -1    0.46    0.41   2
   5   7   1   -0.49    0.38   1
  -6  -7  -1   19.70    1.25   3
   6   7   1   20.30    1.35   4
   6   7   1   20.62    1.13   1
   7   7   1   33.08    1.46   1
   7   7   1   33.96    1.68   4
  -7  -7  -1   33.91    1.65   3
   8   7   1   45.20    1.97   4
   8   7   1   42.49    1.80   1
  -8  -7  -1   47.39    2.02   3
  -9  -7  -1    1.90    0.80   3
   9   7   1    3.80    0.86   1
   9   7   1    2.43    0.76   4
 -10  -7  -1    4.15    1.12   3
  10   7   1    4.75    0.95   4
  10   7   1    2.96    0.87   1
 -11  -7  -1   16.56    1.58   3
  11   7   1   14.42    1.46   4
  11   7   1   16.53    1.50   1
   8  -8  -1    7.11    1.21   5
  -8   8   1    6.87    1.18   2
   7  -8  -1    0.25    0.68   5
  -7   8   1   -0.24    0.69   2
  -7   8   1    1.07    0.65   3
  -6   8   1   17.44    1.31   3
  -6   8   1   20.08    1.53   2
   6  -8  -1   16.50    1.48   5
  -5   8   1   14.73    1.15   3
  -5   8   1   13.54    1.30   2
   5  -8  -1   14.34    1.32   5
   4  -8  -1   69.61    2.47   5
  -4   8   1   61.28    2.35   2
  -4   8   1   61.95    2.13   3
  -3   8   1   78.72    2.32   3
   3  -8  -1   79.87    2.55   5
  -3   8   1   81.02    2.58   2
  -2   8   1    0.59    0.56   2
   2  -8  -1   -0.20    0.51   5
  -2   8   1    0.15    0.48   3
   1  -8  -1    4.59    0.69   5
  -1   8   1    3.25    0.64   3
  -1   8   1    3.11    0.70   2
  -1   8   1    3.79    0.39   1
  -1   8   1    2.86    0.46   4
   0   8   1   47.05    1.88   2
   0   8   1   34.82    0.93   1
   0  -8  -1   33.40    1.36   5
   0   8   1   33.54    1.43   3
   0   8   1   36.65    1.30   4
  -1  -8  -1   19.30    1.19   2
   1   8   1   19.86    1.14   3
   1   8   1   19.72    1.06   4
  -1  -8  -1   22.26    1.05   5
   1   8   1   19.58    0.65   1
   2   8   1   20.88    0.73   1
   2   8   1   20.88    1.17   4
   2   8   1   20.71    1.20   3
  -2  -8  -1   19.73    1.18   2
  -3  -8  -1   14.21    1.02   2
   3   8   1   15.13    1.11   3
   3   8   1   14.67    1.04   4
   3   8   1   15.68    0.73   1
  -4  -8  -1  171.47    3.74   3
   4   8   1  173.97    3.15   1
   4   8   1  172.36    3.77   4
  -4  -8  -1  174.11    3.58   2
  -5  -8  -1   -0.15    0.48   3
  -5  -8  -1    0.70    0.44   2
   5   8   1    0.88    0.60   4
   5   8   1    0.56    0.44   1
   6   8   1   18.49    1.09   1
   6   8   1   17.68    1.31   4
  -6  -8  -1   20.05    1.31   3
  -7  -8  -1   10.91    1.11   3
   7   8   1    9.62    1.12   4
   7   8   1   10.80    0.99   1
   8   8   1    4.00    0.81   1
   8   8   1    4.51    0.93   4
  -8  -8  -1    4.37    0.91   3
   9   8   1    1.78    0.77   1
   9   8   1    2.09    0.81   4
  -9  -8  -1    1.54    0.81   3
 -10  -8  -1    8.96    1.25   3
  10   8   1    8.16    1.19   4
  10   8   1   10.22    1.19   1
 -11  -8  -1    0.21    0.72   3
  11   8   1    0.87    0.62   4
  11   8   1   -0.68    0.59   1
  -7   9   1    0.35    0.69   2
   7  -9  -1    0.38    0.68   5
   6  -9  -1    1.51    0.77   5
  -6   9   1    1.34    0.72   2
  -6   9   1    2.33    0.74   3
  -5   9   1    0.76    0.61   3
   5  -9  -1    0.17    0.71   5
  -5   9   1    0.91    0.72   2
   4  -9  -1    3.64    0.85   5
  -4   9   1    2.81    0.70   3
  -4   9   1    2.58    0.82   2
  -3   9   1   54.55    2.22   2
  -3   9   1   54.28    2.00   3
   3  -9  -1   55.68    2.18   5
  -2   9   1   37.13    1.81   2
   2  -9  -1   38.53    1.74   5
  -2   9   1   41.12    1.71   3
  -1   9   1   82.38    2.55   2
   1  -9  -1   78.19    2.36   5
  -1   9   1   82.46    2.41   3
  -1   9   1   79.69    1.66   1
   0   9   1   18.63    1.03   4
   0   9   1   17.05    1.14   3
   0   9   1   16.62    1.21   2
   0   9   1   17.25    0.64   1
   0  -9  -1   16.84    1.04   5
   1   9   1   44.61    1.75   3
  -1  -9  -1   48.46    1.62   5
  -1  -9  -1   45.85    1.84   2
   1   9   1   43.10    0.97   1
   1   9   1   46.42    1.65   4
   2   9   1   10.51    0.98   3
  -2  -9  -1   11.16    0.97   2
   2   9   1   10.94    0.56   1
  -2  -9  -1   13.23    0.90   5
   2   9   1   12.62    0.99   4
   3   9   1   34.08    1.61   3
   3   9   1   32.12    1.53   4
   3   9   1   32.46    1.01   1
  -3  -9  -1   33.49    1.48   2
   4   9   1    6.31    0.91   4
  -4  -9  -1    8.71    0.92   3
  -4  -9  -1    7.70    0.80   2
   4   9   1    7.93    0.63   1
   5   9   1    5.99    0.94   4
  -5  -9  -1    6.09    0.88   3
   5   9   1    6.74    0.68   1
  -6  -9  -1   67.49    2.40   3
   6   9   1   69.28    2.47   4
   6   9   1   69.93    2.00   1
   7   9   1    3.71    0.93   4
   7   9   1    4.10    0.74   1
  -7  -9  -1    4.43    0.88   3
  -8  -9  -1   13.03    1.28   3
   8   9   1   11.24    1.23   4
   8   9   1   10.92    1.05   1
   9   9   1    1.04    0.75   4
   9   9   1    3.29    0.82   1
  -9  -9  -1    2.68    0.86   3
 -10  -9  -1    1.79    0.85   3
  10   9   1    1.75    0.77   1
  10   9   1    1.28    0.76   4
  -6  10   1   18.57    1.63   2
   6 -10  -1   18.53    1.61   5
   5 -10  -1    1.91    0.76   5
  -5  10   1    1.43    0.66   3
  -5  10   1    1.04    0.81   2
   4 -10  -1    2.06    0.77   5
  -4  10   1    0.57    0.75   2
  -4  10   1    1.46    0.62   3
  -3  10   1   11.52    1.25   2
  -3  10   1   10.18    1.03   3
   3 -10  -1   12.10    1.21   5
   2 -10  -1    2.13    0.74   5
  -2  10   1    2.30    0.77   2
  -2  10   1    2.30    0.68   3
  -1  10   1   59.67    2.16   3
   1 -10  -1   63.73    2.22   5
  -1  10   1   58.85    2.27   2
   0 -10  -1   -0.32    0.33   5
   0  10   1    1.01    0.56   3
   0  10   1    0.87    0.22   1
   0 -10  -1    1.11    0.68   2
   1  10   1   70.27    2.33   3
   1  10   1   71.98    2.19   4
  -1 -10  -1   72.33    2.47   2
  -2 -10  -1    8.17    0.96   2
   2  10   1    8.11    0.91   4
   2  10   1    9.25    1.02   3
   3  10   1    2.04    0.33   1
   3  10   1    1.48    0.34   1
   3  10   1    1.81    0.69   4
   3  10   1    2.21    0.89   3
  -3 -10  -1    1.78    0.61   2
   4  10   1    1.93    0.76   4
  -4 -10  -1    2.94    0.76   3
  -4 -10  -1    3.49    0.70   2
   4  10   1    3.77    0.49   1
  -5 -10  -1    2.73    0.78   3
   5  10   1    3.77    0.87   4
   5  10   1    3.45    0.58   1
   6  10   1   26.09    1.27   1
  -6 -10  -1   25.83    1.59   3
   6  10   1   26.09    1.69   4
  -7 -10  -1   13.72    1.30   3
   7  10   1   15.76    1.16   1
   7  10   1   15.47    1.44   4
   8  10   1    7.14    1.18   4
   8  10   1    8.79    0.95   1
  -8 -10  -1    6.87    1.10   3
   9  10   1    2.90    0.87   4
   9  10   1    4.30    0.79   1
  -9 -10  -1    4.80    1.05   3
   4 -11  -1    7.15    1.10   5
  -4  11   1    7.61    1.19   2
  -3  11   1    3.56    0.80   3
   3 -11  -1    2.32    0.82   5
  -3  11   1    2.49    0.87   2
  -2  11   1   21.09    1.43   3
   2 -11  -1   21.20    1.47   5
  -2  11   1   18.34    1.48   2
   1 -11  -1    1.02    0.47   5
   1 -11  -1    0.37    0.69   2
  -1  11   1   -0.04    0.61   2
  -1  11   1    0.13    0.54   3
   0 -11  -1    2.51    0.89   2
   0  11   1    3.82    0.82   3
  -1 -11  -1   50.63    2.17   2
   1  11   1   48.30    2.05   3
   2  11   1   22.66    1.52   3
  -2 -11  -1   24.70    1.55   2
   2  11   1   22.45    1.38   4
   3  11   1   24.42    1.58   3
   3  11   1   23.06    1.49   4
  -3 -11  -1   26.01    1.50   2
   4  11   1    9.56    1.12   4
   4  11   1    7.97    0.56   1
  -4 -11  -1    7.26    1.01   3
   5  11   1    0.22    0.74   4
  -5 -11  -1    1.08    0.65   3
   5  11   1    0.33    0.43   1
  -6 -11  -1    1.49    0.73   3
   6  11   1    2.24    0.60   1
   6  11   1    2.03    0.84   4
   7  11   1   14.27    1.05   1
   7  11   1   12.75    1.40   4
  -7 -11  -1   13.11    1.34   3
   8  11   1    2.85    0.93   4
  -8 -11  -1    2.35    0.80   3
   8  11   1    1.79    0.71   1
   9  11   1    2.55    0.87   4
  -3  12   1   11.42    1.37   2
  -2  12   1    8.12    1.19   2
   2 -12  -1    7.25    1.19   2
  -2  12   1    9.97    1.12   3
   1 -12  -1   -1.22    0.58   2
  -1  12   1    0.61    0.67   3
   0  12   1    5.62    0.95   3
   0 -12  -1    5.24    1.03   2
   1  12   1    5.05    0.97   3
  -1 -12  -1    2.32    0.85   2
   2  12   1    9.52    1.16   3
  -2 -12  -1    7.67    1.05   2
   3  12   1   41.66    1.97   4
   3  12   1   41.96    2.07   3
   4  12   1   17.45    1.46   4
  -4 -12  -1   18.55    1.45   3
   5  12   1   -0.26    0.36   1
  -5 -12  -1    0.72    0.70   3
   5  12   1    0.38    0.68   4
   6  12   1   -0.75    0.64   4
  -6 -12  -1   -0.11    0.61   3
   6  12   1    0.30    0.46   1
   7  12   1    0.08    0.73   4
  -7 -12  -1    0.51    0.78   3
   7  12   1    1.78    0.58   1
  -1  13   1    2.19    0.79   3
   1 -13  -1    1.36    0.77   2
   0  13   1   10.01    1.23   3
   0 -13  -1    9.53    1.29   2
   1  13   1    3.53    0.95   3
  -1 -13  -1    3.97    0.94   2
  -2 -13  -1    0.50    0.65   2
   2  13   1    0.62    0.75   3
  -3 -13  -1    1.96    0.75   3
  -4 -13  -1    4.08    0.93   3
   4  13   1    2.39    0.79   4
   5  13   1   26.65    1.84   4
  -5 -13  -1   23.93    1.71   3
  -3 -13   2    6.00    0.98   3
   3  13  -2    6.65    1.07   4
   6  12  -2    6.66    1.21   4
  -6 -12   2    2.34    0.86   3
   6  12  -2    4.68    0.62   1
   5  12  -2    9.01    1.31   4
  -5 -12   2    9.59    1.19   3
  -4 -12   2    6.77    1.02   3
   4  12  -2    7.02    1.13   4
  -3 -12   2    2.52    0.74   3
   3  12  -2    3.54    0.97   4
  -2 -12   2   29.16    1.64   3
   2  12  -2   29.05    1.78   4
   0 -12   2   14.38    1.41   2
   0  12  -2   13.44    1.30   2
  -1  12  -2    0.62    0.69   2
   1 -12   2    2.09    0.50   5
   2 -12   2    0.86    0.57   5
  -2  12  -2    0.26    0.67   2
   8  11  -2    1.06    0.60   1
  -8 -11   2    3.00    0.85   3
   8  11  -2    1.45    0.77   4
   7  11  -2   12.98    1.02   1
  -7 -11   2   11.46    1.31   3
   7  11  -2   14.75    1.56   4
   6  11  -2   28.57    1.86   4
  -6 -11   2   26.66    1.71   3
   6  11  -2   28.01    1.25   1
   5  11  -2    7.12    1.13   4
  -5 -11   2    8.36    1.08   3
   5  11  -2    9.60    0.69   1
   4  11  -2    6.85    1.09   4
  -4 -11   2    6.82    0.98   3
  -3 -11   2   26.63    1.56   3
   3  11  -2   26.27    1.66   4
   2  11  -2   57.10    2.28   4
  -2 -11   2   57.50    2.14   3
  -1 -11   2   41.09    1.94   2
   1  11  -2   45.23    1.95   3
   1  11  -2   47.83    2.05   4
  -1 -11   2   44.44    1.85   5
   0 -11   2    0.79    0.52   5
   0  11  -2    1.09    0.69   2
   0  11  -2    0.80    0.64   3
   1 -11   2    0.13    0.53   5
  -1  11  -2    0.13    0.64   2
   2 -11   2   23.38    1.60   5
  -2  11  -2   21.37    1.58   2
  -3  11  -2    1.27    0.76   2
   3 -11   2    1.31    0.73   5
  -4  11  -2   14.27    1.45   2
   4 -11   2   16.06    1.47   5
  -9 -10   2    2.27    0.87   3
   9  10  -2    2.07    0.80   1
   9  10  -2    0.90    0.80   4
  -8 -10   2    0.42    0.67   3
   8  10  -2    0.27    0.63   1
   8  10  -2   -0.08    0.70   4
   7  10  -2   -0.49    0.73   4
  -7 -10   2   -0.61    0.67   3
   7  10  -2    1.17    0.62   1
  -6 -10   2    4.61    0.91   3
   6  10  -2    5.93    0.75   1
   6  10  -2    6.39    1.12   4
   5  10  -2   42.23    2.09   4
   5  10  -2   42.00    1.37   1
  -5 -10   2   43.28    1.94   3
  -4 -10   2    3.62    0.77   3
   4  10  -2    4.70    0.48   1
   4  10  -2    5.50    1.00   4
   3  10  -2   14.05    1.25   4
  -3 -10   2   14.55    1.16   3
  -2 -10   2   23.34    1.30   2
  -2 -10   2   23.08    1.33   3
   2  10  -2   22.53    1.48   4
   1  10  -2    4.74    0.87   4
   1  10  -2    4.30    0.81   3
   1  10  -2    4.26    0.77   2
   0  10  -2   39.42    1.68   3
   0 -10   2   39.30    1.77   5
   0  10  -2   34.99    1.73   2
   0 -10   2   37.03    1.63   4
  -1  10  -2   96.36    2.64   3
  -1  10  -2   91.19    2.85   2
   1 -10   2   95.04    2.92   5
  -2  10  -2    6.13    0.99   2
   2 -10   2    6.05    0.99   5
  -3  10  -2    1.19    0.73   2
   3 -10   2    0.11    0.64   5
  -4  10  -2    0.26    0.73   2
   4 -10   2    0.71    0.72   5
   5 -10   2    3.03    0.85   5
  -5  10  -2    4.30    1.07   2
   6 -10   2    6.43    1.18   5
  -6  10  -2    7.06    1.20   2
   9   9  -2   26.34    1.59   1
   9   9  -2   28.55    1.86   4
  -9  -9   2   27.64    1.82   3
   8   9  -2    7.41    1.15   4
   8   9  -2    7.32    0.94   1
  -8  -9   2    5.80    1.04   3
   7   9  -2   11.96    1.28   4
  -7  -9   2   13.54    1.28   3
   7   9  -2   12.36    1.02   1
   6   9  -2    8.85    1.19   4
  -6  -9   2    9.60    1.07   3
   6   9  -2   10.03    0.87   1
   5   9  -2    3.24    0.88   4
  -5  -9   2    3.06    0.75   3
   5   9  -2    3.47    0.60   1
   4   9  -2    0.04    0.35   1
  -4  -9   2    0.08    0.49   3
   4   9  -2    0.61    0.68   4
   3   9  -2   45.82    1.08   1
   3   9  -2   48.60    1.97   4
  -3  -9   2   46.52    1.80   3
   3   9  -2   44.24    1.03   1
  -2  -9   2   32.79    1.47   3
  -2  -9   2   33.87    1.44   2
   2   9  -2   30.92    1.57   4
   1   9  -2   71.18    2.14   2
   1   9  -2   65.40    2.19   4
   1   9  -2   68.62    2.14   3
   0   9  -2    9.76    0.91   3
   0   9  -2    9.84    0.95   2
   0   9  -2   10.09    0.95   4
   0  -9   2    9.76    0.90   4
   1  -9   2    6.83    0.76   4
  -1   9  -2    6.87    0.79   3
   1  -9   2    7.22    0.90   5
  -1   9  -2    6.40    0.90   2
   2  -9   2   98.55    2.95   5
  -2   9  -2  100.12    2.54   3
  -2   9  -2   91.69    2.87   2
  -3   9  -2   44.12    2.03   2
   3  -9   2   45.84    2.09   5
  -4   9  -2   16.22    1.42   2
   4  -9   2   18.12    1.49   5
   5  -9   2    0.83    0.79   5
  -5   9  -2    1.98    0.86   2
   6  -9   2    0.73    0.72   5
  -6   9  -2    0.33    0.78   2
  -7   9  -2    8.94    1.28   2
   7  -9   2    8.66    1.32   5
 -10  -8   2   -0.52    0.61   3
  10   8  -2    0.36    0.66   4
  10   8  -2    0.41    0.69   1
  -9  -8   2    4.22    0.95   3
   9   8  -2    3.59    0.90   4
   9   8  -2    2.35    0.80   1
   8   8  -2   47.98    1.94   1
   8   8  -2   45.98    2.15   4
  -8  -8   2   41.43    2.04   3
   7   8  -2   75.55    2.64   4
   7   8  -2   81.67    2.36   1
  -7  -8   2   77.73    2.62   3
   6   8  -2   20.03    1.15   1
  -6  -8   2   22.17    1.42   3
   6   8  -2   19.72    1.46   4
   5   8  -2    1.35    0.51   1
   5   8  -2    2.33    0.77   4
  -5  -8   2    2.08    0.64   3
   4   8  -2    0.16    0.61   4
  -4  -8   2   -0.40    0.41   3
   4   8  -2    0.18    0.37   1
  -3  -8   2    1.08    0.46   2
   3   8  -2    0.09    0.28   1
   3   8  -2    0.46    0.23   1
   3   8  -2    0.81    0.62   4
  -3  -8   2    0.21    0.45   3
  -2  -8   2  100.13    2.50   3
   2   8  -2   99.61    2.66   4
  -2  -8   2  102.75    2.50   2
   1   8  -2    6.12    0.74   3
   1   8  -2    6.04    0.79   4
   1   8  -2    6.54    0.73   2
   0   8  -2   24.06    1.25   4
   0   8  -2   23.85    1.16   3
   0   8  -2   24.44    1.28   2
   1  -8   2   12.01    1.01   5
  -1   8  -2   13.68    1.06   2
   1  -8   2   11.58    0.87   4
  -1   8  -2    9.62    0.81   3
   2  -8   2   19.03    1.31   5
  -2   8  -2   18.72    1.04   3
  -2   8  -2   16.32    1.25   2
   2  -8   2   20.23    1.08   4
  -3   8  -2  144.15    3.15   3
   3  -8   2  151.36    3.79   5
  -3   8  -2  145.82    3.66   2
  -4   8  -2  158.46    3.38   3
   4  -8   2  159.39    4.04   5
  -4   8  -2  151.03    3.93   2
   5  -8   2    2.73    0.86   5
  -5   8  -2    2.36    0.85   2
  -6   8  -2    0.79    0.77   2
   6  -8   2   -0.08    0.71   5
  -7   8  -2    7.00    1.18   2
   7  -8   2    7.88    1.20   5
   8  -8   2    4.67    1.08   5
  -8   8  -2    1.97    0.87   2
  10   7  -2    2.23    0.82   4
  10   7  -2    1.73    0.81   1
 -10  -7   2    1.36    0.78   3
  -9  -7   2    8.63    1.17   3
   9   7  -2    9.48    1.23   4
   9   7  -2   11.76    1.17   1
  -8  -7   2   38.05    1.90   3
   8   7  -2   38.02    1.74   1
   8   7  -2   41.01    1.93   4
   7   7  -2   48.03    1.83   1
  -7  -7   2   53.01    2.09   3
   7   7  -2   50.56    2.11   4
  -6  -7   2    0.19    0.54   3
   6   7  -2    1.04    0.49   1
   6   7  -2    0.32    0.58   4
   5   7  -2   93.00    2.68   4
   5   7  -2   94.62    2.24   1
  -5  -7   2   95.05    2.59   3
   4   7  -2   22.40    0.88   1
   4   7  -2   20.98    1.30   4
  -4  -7   2   22.33    1.21   3
   4   7  -2   23.31    0.98   1
   3   7  -2   49.67    1.25   1
   3   7  -2   50.98    1.83   4
  -3  -7   2   52.11    1.47   2
  -3  -7   2   47.64    1.64   3
   3   7  -2   49.48    1.17   1
  -2  -7   2   10.99    0.80   3
   2   7  -2    9.66    0.44   1
   2   7  -2   10.37    0.76   2
   2   7  -2    9.99    0.47   1
   2   7  -2   10.01    0.89   4
   1   7  -2    2.53    0.49   2
   1   7  -2    2.88    0.52   3
   1   7  -2    2.22    0.56   4
   0   7  -2   43.98    1.45   3
   0   7  -2   46.08    1.59   2
   0   7  -2   45.89    1.55   4
  -1   7  -2  115.03    2.81   2
   1  -7   2  117.43    2.62   4
  -1   7  -2  115.90    2.52   3
  -2   7  -2   37.38    1.31   3
   2  -7   2   38.92    1.67   5
   2  -7   2   37.94    1.37   4
  -2   7  -2   39.11    1.63   2
  -3   7  -2    8.09    0.90   2
  -3   7  -2    6.32    0.65   3
   3  -7   2    6.52    0.88   5
  -4   7  -2   82.72    2.13   3
   4  -7   2   80.66    2.64   5
  -4   7  -2   77.48    2.54   2
   5  -7   2   52.29    2.21   5
  -5   7  -2   53.00    2.17   2
  -5   7  -2   50.21    1.72   3
   6  -7   2   92.61    3.15   5
  -6   7  -2   91.50    2.99   2
  -7   7  -2   12.94    1.36   2
   7  -7   2   13.87    1.40   5
   8  -7   2   11.54    1.45   5
  -8   7  -2    9.99    1.30   2
   9  -7   2    2.78    0.86   5
  -9   7  -2    1.45    0.80   2
  11   6  -2    7.30    1.10   4
  11   6  -2    9.58    1.31   1
 -11  -6   2    9.14    1.35   3
  10   6  -2    1.46    0.73   4
 -10  -6   2    1.21    0.80   3
  10   6  -2    0.33    0.68   5
  10   6  -2    0.26    0.74   1
   9   6  -2   -1.27    0.61   5
  -9  -6   2    1.63    0.72   3
   9   6  -2    0.35    0.66   4
   9   6  -2    0.30    0.71   1
  -8  -6   2   20.28    1.44   3
   8   6  -2   20.96    1.37   1
   8   6  -2   20.59    1.45   4
   7   6  -2    0.28    0.56   1
   7   6  -2    1.08    0.67   4
  -7  -6   2    0.32    0.55   3
   6   6  -2   28.67    1.49   4
  -6  -6   2   28.22    1.44   3
   6   6  -2   28.27    1.31   1
   5   6  -2  107.45    2.76   4
  -5  -6   2  107.60    2.72   3
   5   6  -2  106.37    2.44   1
   4   6  -2   54.52    1.86   4
   4   6  -2   59.12    1.54   1
  -4  -6   2   60.89    1.38   2
  -4  -6   2   56.59    1.79   3
   4   6  -2   54.74    1.44   1
  -3  -6   2  173.25    3.10   2
   3   6  -2  168.47    3.52   4
   3   6  -2  174.14    2.99   1
  -3  -6   2  177.46    3.44   3
   2   6  -2    0.21    0.22   1
   2   6  -2    0.19    0.43   4
   2   6  -2    0.78    0.34   2
   1   6  -2   10.90    0.80   4
   1   6  -2    9.81    0.70   3
   1   6  -2   11.00    0.75   2
   0   6  -2    8.10    0.62   3
   0   6  -2    6.39    0.64   2
   0   6  -2    7.53    0.68   4
   1  -6   2   22.34    0.99   4
  -1   6  -2   22.22    1.12   2
  -1   6  -2   22.04    0.93   3
  -2   6  -2  160.58    3.43   2
   2  -6   2  160.81    3.53   5
   2  -6   2  156.13    3.08   4
  -2   6  -2  162.40    3.02   3
   3  -6   2  200.55    4.22   5
  -3   6  -2  195.73    4.11   2
   3  -6   2  196.65    3.52   4
  -3   6  -2  193.02    3.56   3
  -4   6  -2   14.90    1.13   2
  -4   6  -2   13.83    0.86   3
   4  -6   2   12.87    1.10   5
   5  -6   2   21.85    1.45   5
  -5   6  -2   18.02    1.02   3
  -5   6  -2   21.76    1.37   2
  -6   6  -2    1.58    0.50   3
  -6   6  -2    1.86    0.75   2
   6  -6   2    2.06    0.82   5
   7  -6   2   39.78    2.08   5
  -7   6  -2   35.03    1.89   2
  -8   6  -2  120.35    3.54   2
   8  -6   2  109.42    3.66   5
  -9   6  -2    0.70    0.81   2
   9  -6   2    1.67    0.90   5
  11   5  -2    3.21    0.85   4
  11   5  -2    3.08    0.96   1
  11   5  -2    2.95    0.88   5
 -11  -5   2    3.28    1.01   3
  10   5  -2   24.27    1.59   4
 -10  -5   2   19.58    1.61   3
  10   5  -2   20.93    1.61   1
  10   5  -2   22.17    1.65   5
  -9  -5   2    6.89    1.07   3
   9   5  -2    7.21    1.06   1
   9   5  -2    6.93    1.01   4
   9   5  -2    8.88    1.14   5
   8   5  -2   37.01    1.77   4
   8   5  -2   37.71    1.88   5
   8   5  -2   37.21    1.78   1
  -8  -5   2   35.65    1.77   3
  -7  -5   2    0.50    0.52   3
   7   5  -2    0.49    0.54   1
   7   5  -2   -0.10    0.54   4
   7   5  -2    1.28    0.69   5
  -6  -5   2    2.26    0.62   3
   6   5  -2    2.57    0.66   4
   6   5  -2    2.83    0.62   1
  -5  -5   2   57.84    1.84   3
   5   5  -2   59.21    1.86   4
   5   5  -2   56.39    1.66   1
   4   5  -2   45.69    1.33   1
  -4  -5   2   42.06    0.98   2
   4   5  -2   40.07    1.50   4
  -4  -5   2   45.06    1.51   3
  -3  -5   2  258.71    4.49   3
   3   5  -2  258.56    4.17   1
   3   5  -2  251.17    4.55   4
  -3  -5   2  265.33    4.10   2
   2   5  -2  202.12    3.72   4
   2   5  -2  200.67    3.19   1
   2   5  -2  204.40    3.37   2
  -2  -5   2  196.83    3.54   3
   1   5  -2   34.33    1.23   4
   1   5  -2   32.84    0.73   1
   1   5  -2   33.78    1.08   2
   1   5  -2   34.51    1.11   3
   0   5  -2   20.18    0.50   1
   0   5  -2   22.92    0.88   3
   0   5  -2   22.12    0.96   2
   0   5  -2   22.49    0.99   4
   1  -5   2   25.83    0.99   4
  -1   5  -2   24.27    0.90   3
  -1   5  -2   23.74    0.65   1
  -1   5  -2   24.87    1.11   2
  -2   5  -2   15.22    0.96   2
  -2   5  -2   16.42    0.78   3
   2  -5   2   15.42    0.80   4
   2  -5   2   13.82    0.97   5
   3  -5   2    0.10    0.46   5
   3  -5   2   -0.03    0.28   4
  -3   5  -2    0.74    0.32   3
  -3   5  -2   -0.06    0.42   2
  -4   5  -2  173.05    3.74   2
   4  -5   2  175.58    3.08   4
  -4   5  -2  174.84    3.25   3
   4  -5   2  176.38    3.90   5
  -5   5  -2   54.87    1.97   2
  -5   5  -2   55.96    1.64   3
   5  -5   2   54.55    2.06   5
  -6   5  -2   79.74    2.53   2
   6  -5   2   75.00    2.60   5
  -6   5  -2   79.53    2.11   3
   7  -5   2   79.07    2.85   5
  -7   5  -2   82.05    2.68   2
  -7   5  -2   79.49    2.28   3
  -8   5  -2    1.42    0.81   2
   8  -5   2    2.55    0.94   5
   9  -5   2   15.25    1.56   5
  -9   5  -2   14.84    1.43   2
  10  -5   2    5.31    1.20   5
 -10   5  -2    6.68    1.16   2
 -11  -4   2   10.96    1.36   3
  11   4  -2   13.18    1.41   5
  10   4  -2   16.40    1.52   5
 -10  -4   2   15.27    1.47   3
  10   4  -2   16.91    1.49   1
  10   4  -2   15.19    1.27   4
  -9  -4   2   37.73    1.96   3
   9   4  -2   37.19    1.88   1
   9   4  -2   39.72    1.98   5
   9   4  -2   41.83    1.82   4
   8   4  -2   16.91    1.28   1
   8   4  -2   22.28    1.52   5
  -8  -4   2   18.51    1.36   3
   8   4  -2   17.64    1.26   4
   7   4  -2   72.53    2.26   1
  -7  -4   2   77.80    2.40   3
   7   4  -2   76.51    2.46   5
   7   4  -2   77.37    2.29   4
  -6  -4   2  148.17    3.32   3
   6   4  -2  151.12    3.31   4
   6   4  -2  146.76    3.39   5
   6   4  -2  146.07    3.22   1
  -5  -4   2    9.69    0.81   3
   5   4  -2    9.01    0.80   4
   5   4  -2    9.38    0.75   1
   5   4  -2   10.23    0.87   5
  -5  -4   2    7.48    0.36   2
   4   4  -2    5.10    0.54   1
  -4  -4   2    5.42    0.61   3
   4   4  -2    6.51    0.67   4
  -4  -4   2    5.78    0.32   2
  -3  -4   2  333.24    5.33   3
  -3  -4   2  328.34    4.89   2
   3   4  -2  316.49    5.34   4
   3   4  -2  333.09    5.15   1
   2   4  -2  125.43    2.16   1
   2   4  -2  122.61    2.51   4
  -2  -4   2  125.67    2.40   3
   2   4  -2  122.92    2.13   2
   1   4  -2  176.24    2.75   1
   1   4  -2  178.56    3.21   4
  -1  -4   2  177.90    3.03   3
   1   4  -2  180.39    3.03   2
   0   4  -2   58.46    1.31   3
   0   4  -2   58.47    1.47   4
   0   4  -2   57.18    1.43   2
   0   4  -2   57.32    1.03   1
  -1   4  -2  228.57    3.96   2
  -1   4  -2  225.31    3.46   1
  -1   4  -2  227.90    3.60   3
   1  -4   2  232.10    3.82   4
  -2   4  -2  104.48    1.90   1
  -2   4  -2   99.59    2.28   2
   2  -4   2  100.49    2.07   4
  -2   4  -2  101.45    1.93   3
   2  -4   2  104.18    2.39   5
   3  -4   2   24.14    0.88   4
  -3   4  -2   22.77    0.86   3
   3  -4   2   23.64    1.19   5
  -3   4  -2   22.65    1.12   2
  -4   4  -2   20.56    0.88   3
   4  -4   2   20.09    1.21   5
   4  -4   2   21.37    0.82   4
  -4   4  -2   19.57    1.14   2
  -5   4  -2    2.79    0.48   3
  -5   4  -2    4.27    0.72   2
   5  -4   2    3.80    0.72   5
   5  -4   2    3.29    0.44   4
  -6   4  -2   94.77    2.68   2
  -6   4  -2   97.20    2.36   3
   6  -4   2   92.21    2.82   5
  -7   4  -2  103.48    2.60   3
   7  -4   2   99.96    3.09   5
  -7   4  -2   99.57    2.90   2
  -8   4  -2   87.10    2.52   3
   9  -4   2    7.76    1.26   5
  -9   4  -2    7.52    1.11   2
 -10   4  -2   71.89    2.75   2
  10  -4   2   68.54    2.93   5
 -11  -3   2    3.91    0.99   3
  11   3  -2    0.96    0.89   5
 -10  -3   2    0.70    0.74   3
  10   3  -2    1.55    0.66   4
  10   3  -2    2.00    0.86   5
   9   3  -2   39.84    1.72   4
   9   3  -2   38.20    1.89   1
   9   3  -2   39.47    2.02   5
  -9  -3   2   40.06    2.03   3
   8   3  -2   26.14    1.60   5
  -8  -3   2   21.00    1.43   3
   8   3  -2   26.45    1.48   1
   8   3  -2   22.94    1.30   4
   7   3  -2   28.29    1.31   4
   7   3  -2   28.70    1.54   5
  -7  -3   2   25.27    1.42   3
   7   3  -2   26.77    1.37   1
   6   3  -2   84.31    2.41   5
   6   3  -2   82.11    2.26   1
   6   3  -2   83.15    2.18   4
  -6  -3   2   87.91    2.36   3
   5   3  -2    0.78    0.51   5
   5   3  -2   -0.03    0.43   4
  -5  -3   2    0.40    0.18   2
  -5  -3   2    0.51    0.41   3
   5   3  -2    0.01    0.39   1
   4   3  -2   55.76    1.59   4
   4   3  -2   53.99    1.50   1
  -4  -3   2   56.07    1.59   3
   4   3  -2   55.55    1.70   5
   3   3  -2   12.30    0.84   4
  -3  -3   2   11.44    0.76   3
  -3  -3   2   10.62    0.32   2
   3   3  -2   12.32    0.88   5
   2   3  -2  141.90    2.69   4
  -2  -3   2  144.26    2.59   3
  -2  -3   2  146.69    2.30   2
   2   3  -2  146.60    2.48   1
   1   3  -2  270.10    4.36   4
   1   3  -2  271.92    4.10   1
   1   3  -2  280.15    4.20   2
  -1  -3   2  276.77    4.20   3
   0   3  -2    0.18    0.31   4
   0   3  -2    0.24    0.19   1
   0   3  -2    0.41    0.29   2
   0   3  -2    0.19    0.23   3
   1  -3   2  552.83    7.96   4
  -1   3  -2  547.00    8.19   2
  -1   3  -2  542.91    7.69   3
  -1   3  -2  544.73    7.84   1
  -2   3  -2  399.11    6.32   2
   2  -3   2  407.47    6.49   5
   2  -3   2  394.56    5.97   4
  -2   3  -2  402.79    5.94   1
  -2   3  -2  395.48    5.78   3
   3  -3   2  100.05    1.91   4
  -3   3  -2   97.48    1.98   1
  -3   3  -2   97.14    2.23   2
  -3   3  -2   96.62    1.87   3
   3  -3   2   98.11    2.32   5
  -4   3  -2   29.92    1.24   2
  -4   3  -2   31.19    1.04   3
   4  -3   2   31.32    1.35   5
   4  -3   2   31.67    0.96   4
   5  -3   2   38.37    1.14   4
  -5   3  -2   37.74    1.27   3
  -5   3  -2   43.93    1.56   2
   5  -3   2   41.12    1.65   5
  -6   3  -2   25.04    1.15   3
  -6   3  -2   26.02    1.35   2
   6  -3   2   24.81    0.96   4
   6  -3   2   25.32    1.47   5
  -7   3  -2   73.07    2.13   3
   7  -3   2   75.42    2.56   5
  -7   3  -2   74.39    2.35   2
  -8   3  -2   30.23    1.70   2
  -8   3  -2   32.02    1.50   3
   8  -3   2   32.82    1.83   5
   9  -3   2    0.45    0.70   5
  -9   3  -2    0.42    0.66   2
  -9   3  -2    0.30    0.52   3
 -10   3  -2   30.47    1.82   2
  10  -3   2   31.17    2.03   5
  11  -3   2   46.91    2.47   5
 -11   3  -2   47.34    2.28   2
 -11  -2   2    6.66    1.21   3
  11   2  -2    6.95    1.20   5
  10   2  -2   -1.76    0.69   5
 -10  -2   2    1.10    0.76   3
  -9  -2   2   18.51    1.57   3
   9   2  -2   18.33    1.43   1
   9   2  -2   19.96    1.22   4
   9   2  -2   21.40    1.61   5
   8   2  -2   28.00    1.64   5
   8   2  -2   29.23    1.57   1
  -8  -2   2   27.37    1.56   3
   8   2  -2   30.53    1.35   4
   7   2  -2    0.87    0.59   1
   7   2  -2    0.68    0.63   5
   7   2  -2    0.54    0.51   4
  -7  -2   2    0.01    0.53   3
  -6  -2   2   14.75    0.67   2
   6   2  -2   14.40    1.11   5
   6   2  -2   14.08    0.91   4
   6   2  -2   14.24    1.00   1
  -6  -2   2   15.66    1.05   3
   5   2  -2   13.24    0.97   5
  -5  -2   2   11.25    0.52   2
  -5  -2   2   10.43    0.81   3
   5   2  -2   10.12    0.78   1
   5   2  -2   12.33    0.82   4
   4   2  -2  538.59    8.09   4
   4   2  -2  536.09    8.58   5
   4   2  -2  552.17    8.33   1
  -4  -2   2  540.27    7.81   2
  -4  -2   2  547.16    8.23   3
   3   2  -2   42.04    1.22   4
   3   2  -2   42.88    1.22   1
  -3  -2   2   45.38    1.27   3
   3   2  -2   43.83    1.38   5
   2   2  -2  598.70    8.75   1
  -2  -2   2  601.24    8.62   3
   2   2  -2  608.48    9.13   5
   2   2  -2  605.15    8.69   4
  -1  -2   2  122.15    2.09   3
   1   2  -2  126.15    2.23   4
   1   2  -2  124.22    1.97   2
   1   2  -2  122.22    2.06   1
   0   2  -2  581.92    8.40   4
   0  -2   2  601.02    8.21   3
   0   2  -2  592.07    8.52   2
   0  -2   2  588.62    8.43   4
   0   2  -2  588.17    8.49   1
  -1   2  -2 3716.73   50.48   1
   1  -2   2 3463.56   49.47   4
  -1   2  -2 3644.74   49.23   3
  -1   2  -2 3583.87   50.66   2
  -2   2  -2   -0.28    0.25   1
  -2   2  -2    0.14    0.33   2
   2  -2   2   -0.08    0.27   4
  -2   2  -2   -0.34    0.20   3
   2  -2   2   -0.26    0.37   5
  -3   2  -2   59.57    1.28   3
   3  -2   2   56.43    1.60   5
   3  -2   2   57.60    1.30   4
   3  -2   2   57.99    1.39   1
  -3   2  -2   57.63    1.39   1
  -3   2  -2   60.16    1.56   2
  -4   2  -2  167.24    3.28   2
   4  -2   2  174.55    2.92   4
  -4   2  -2  174.98    3.02   3
   4  -2   2  172.12    3.15   1
   4  -2   2  171.20    3.44   5
  -5   2  -2   96.21    2.12   3
   5  -2   2   92.57    2.20   1
   5  -2   2   91.00    2.42   5
  -5   2  -2   93.64    2.30   2
   5  -2   2   92.85    1.93   4
   6  -2   2   41.36    1.25   4
  -6   2  -2   42.59    1.46   3
  -6   2  -2   39.37    1.53   2
   6  -2   2   43.08    1.74   5
   7  -2   2    3.61    0.52   4
   7  -2   2    1.87    0.76   5
  -7   2  -2    3.63    0.73   2
  -7   2  -2    3.01    0.61   3
  -8   2  -2   14.17    1.13   2
  -8   2  -2   12.44    1.02   3
   8  -2   2   12.09    1.23   5
  -9   2  -2   12.85    1.18   2
   9  -2   2   16.19    1.47   5
  -9   2  -2   14.30    1.18   3
 -10   2  -2   47.21    2.13   2
  10  -2   2   47.70    2.41   5
 -10   2  -2   46.88    2.05   3
  11  -2   2    2.88    0.97   5
 -11   2  -2    4.91    1.02   2
  11   1  -2    4.81    1.24   5
 -11  -1   2    3.25    0.94   3
  10   1  -2    0.80    0.86   5
 -10  -1   2   -0.60    0.60   3
   9   1  -2   37.05    2.02   5
  -9  -1   2   36.19    1.89   3
   8   1  -2   40.30    1.49   4
  -8  -1   2   41.65    1.87   3
   8   1  -2   38.21    1.92   5
   8   1  -2   40.89    1.87   1
  -7  -1   2   23.28    0.99   2
   7   1  -2   22.84    1.46   5
   7   1  -2   21.62    1.09   4
  -7  -1   2   23.17    1.34   3
   7   1  -2   24.85    1.34   1
  -6  -1   2   40.81    1.58   3
   6   1  -2   39.25    1.53   1
   6   1  -2   37.95    1.62   5
  -6  -1   2   39.22    1.14   2
   6   1  -2   40.04    1.30   4
   5   1  -2    0.43    0.35   4
   5   1  -2    0.10    0.48   5
  -5  -1   2    0.52    0.42   3
   5   1  -2    0.30    0.41   1
  -5  -1   2    0.00    0.25   2
  -4  -1   2   14.23    0.57   2
  -4  -1   2   15.94    0.88   3
   4   1  -2   15.76    0.75   4
   4   1  -2   14.29    0.84   1
   4   1  -2   13.59    0.90   5
   3   1  -2    0.77    0.41   5
  -3  -1   2    0.03    0.32   3
   3   1  -2    0.60    0.36   1
   3   1  -2   -0.02    0.34   4
  -3  -1   2    0.27    0.19   2
   2   1  -2  179.33    2.98   2
   2   1  -2  187.69    3.09   1
  -2  -1   2  184.67    3.04   3
   2   1  -2  185.08    2.99   4
   2   1  -2  188.22    3.26   5
   2   1  -2  184.37    2.95   2
  -1  -1   2   70.11    1.33   3
   1   1  -2   70.82    1.36   1
  -1  -1   2   70.17    1.18   2
   1   1  -2   72.99    1.55   5
   1   1  -2   70.28    1.18   2
   1   1  -2   69.38    1.39   4
   0   1  -2  394.58    5.73   2
   0  -1   2  394.97    5.70   4
   0   1  -2  385.62    5.74   1
   0  -1   2  398.73    5.57   3
  -1   1  -2    1.38    0.25   1
  -1   1  -2    0.85    0.11   3
   1  -1   2    1.26    0.12   3
   1  -1   2    1.01    0.30   4
  -1   1  -2    0.74    0.27   2
   2  -1   2  477.15    6.86   4
  -2   1  -2  477.12    7.00   1
  -2   1  -2  483.96    6.74   3
   2  -1   2  475.95    7.24   5
  -3   1  -2  163.63    2.88   1
  -3   1  -2  162.28    2.69   3
   3  -1   2  168.41    3.06   5
  -3   1  -2  166.77    2.99   2
   3  -1   2  167.09    2.76   4
   4  -1   2    5.26    0.46   4
  -4   1  -2    4.52    0.51   1
  -4   1  -2    5.49    0.49   3
   4  -1   2    4.54    0.59   5
  -4   1  -2    4.66    0.54   2
   4  -1   2    6.16    0.54   1
   5  -1   2  648.74   10.23   5
  -5   1  -2  653.59    9.60   3
   5  -1   2  644.58    9.90   1
  -5   1  -2  648.61    9.99   2
   5  -1   2  662.30    9.48   4
   6  -1   2   84.72    1.93   4
  -6   1  -2   85.89    2.21   2
  -6   1  -2   82.22    2.09   3
   6  -1   2   81.38    2.20   1
   6  -1   2   88.68    2.42   5
  -7   1  -2    8.96    0.82   3
  -7   1  -2    8.51    0.85   2
   7  -1   2    8.20    0.69   4
  -8   1  -2    0.85    0.55   3
   8  -1   2    2.54    0.79   5
   8  -1   2    2.12    0.52   4
  -8   1  -2    1.94    0.64   2
  -9   1  -2    1.42    0.65   3
  -9   1  -2   -0.02    0.61   2
   9  -1   2    1.19    0.78   5
 -10   1  -2    9.21    1.08   2
 -10   1  -2    7.02    1.00   3
  10  -1   2    6.79    1.21   5
  11  -1   2   29.50    1.98   5
 -11   1  -2   31.46    1.83   3
 -11   0   2    9.08    1.29   3
  11   0  -2    9.82    1.39   5
 -10   0   2   20.28    1.59   3
  10   0  -2   19.19    1.69   5
  -9   0   2    5.54    1.00   3
   9   0  -2    5.09    1.07   5
  -8   0   2    5.28    0.91   3
   8   0  -2    5.08    1.02   5
  -7   0   2   11.66    1.04   3
  -7   0   2   12.96    0.88   2
   7   0  -2   13.69    1.21   5
   7   0  -2   13.09    1.04   1
   7   0  -2   11.85    0.83   4
  -6   0   2   60.80    1.57   2
   6   0  -2   57.89    1.89   1
   6   0  -2   64.67    2.12   5
  -6   0   2   60.82    1.97   3
   6   0  -2   56.12    1.51   4
   5   0  -2   87.39    1.83   4
  -5   0   2   88.39    1.85   2
   5   0  -2   86.48    2.21   1
  -5   0   2   87.57    2.22   3
   5   0  -2   85.64    2.33   5
  -4   0   2  627.66    9.17   3
   4   0  -2  606.59    9.26   1
   4   0  -2  608.79    9.53   5
  -4   0   2  598.81    8.88   2
   4   0  -2  596.59    8.67   4
  -3   0   2    6.05    0.56   3
   3   0  -2    6.96    0.57   1
   3   0  -2    7.26    0.53   4
   3   0  -2    6.73    0.64   5
   2   0  -2  220.93    3.63   1
  -2   0   2  225.39    3.41   2
  -2   0   2  225.69    3.62   3
   2   0  -2  227.12    3.79   5
   2   0  -2  221.80    3.39   4
  -1   0   2 1977.04   27.45   4
  -1   0   2 1955.28   27.36   3
   1   0  -2 1984.25   27.42   4
   1   0  -2 2004.86   28.25   2
   1   0  -2 2034.22   27.82   1
   0   0   2  156.66    2.37   3
   0   0  -2  152.70    2.50   1
   0   0   2  154.29    2.44   4
   0   0  -2  157.32    2.45   2
   1   0   2 1698.18   24.67   3
  -1   0  -2 1742.06   24.44   3
  -1   0  -2 1639.97   23.51   1
  -2   0  -2  193.31    2.90   3
  -2   0  -2  197.59    3.19   2
   2   0   2  198.90    3.08   4
  -2   0  -2  191.72    3.13   1
   2   0   2  196.89    3.17   5
  -3   0  -2    0.26    0.26   3
   3   0   2    0.62    0.36   5
   3   0   2   -0.26    0.27   4
  -3   0  -2    0.12    0.30   2
  -3   0  -2    0.17    0.29   1
  -4   0  -2  209.35    3.68   1
   4   0   2  211.68    3.51   4
   4   0   2  209.62    3.75   5
  -4   0  -2  209.65    3.66   2
  -4   0  -2  214.64    3.49   3
  -5   0  -2    2.74    0.48   2
   5   0   2    3.84    0.52   1
   5   0   2    2.67    0.55   5
  -5   0  -2    3.16    0.46   3
   5   0   2    3.07    0.45   4
   6   0   2   16.09    1.04   1
  -6   0  -2   17.84    0.96   3
   6   0   2   17.82    1.12   5
  -6   0  -2   18.80    1.08   2
   6   0   2   16.56    0.90   4
   7   0   2  213.94    4.41   5
  -7   0  -2  204.76    4.08   3
   7   0   2  211.79    3.87   4
   7   0   2  216.48    4.29   1
  -7   0  -2  208.10    4.11   2
   8   0   2   56.49    2.14   5
  -8   0  -2   57.90    1.95   2
   8   0   2   59.37    1.79   4
  -8   0  -2   61.00    2.03   3
   9   0   2    0.28    0.69   5
  -9   0  -2    1.58    0.64   3
  -9   0  -2   -0.03    0.59   2
  10   0   2    8.88    1.17   5
 -10   0  -2    7.58    0.97   2
 -10   0  -2   10.55    1.13   3
  11   0   2    6.74    1.14   5
 -11   0  -2    5.22    1.02   3
  12   0   2    7.46    1.16   5
 -11   1   2   12.00    1.42   3
  11  -1  -2   11.62    1.51   5
 -10   1   2   10.22    1.27   3
  10  -1  -2    8.54    1.33   5
  -9   1   2  106.55    3.25   3
   9  -1  -2  100.77    3.35   5
   8  -1  -2   -0.04    0.74   5
  -8   1   2   -0.10    0.50   2
  -8   1   2    0.73    0.63   3
   7  -1  -2    3.38    0.83   5
  -7   1   2    2.96    0.73   3
  -7   1   2    2.02    0.55   2
  -6   1   2    0.81    0.42   2
  -6   1   2    0.74    0.50   3
   6  -1  -2    0.74    0.35   4
   6  -1  -2    0.66    0.62   5
   5  -1  -2  199.03    3.93   1
  -5   1   2  209.07    3.67   2
   5  -1  -2  205.19    3.31   4
  -5   1   2  204.09    3.97   3
   5  -1  -2  210.32    4.18   5
  -4   1   2    0.37    0.38   3
   4  -1  -2    1.33    0.50   5
  -4   1   2    0.84    0.34   2
   4  -1  -2    1.27    0.27   4
   4  -1  -2    1.12    0.43   1
   3  -1  -2  391.33    5.62   4
  -3   1   2  395.85    6.16   3
   3  -1  -2  391.53    6.17   1
   3  -1  -2  401.82    6.41   5
  -3   1   2  391.93    6.00   2
   2  -1  -2  929.42   13.03   4
  -2   1   2  950.61   13.46   2
   2  -1  -2  946.55   13.80   5
  -2   1   2  926.73   13.25   3
   2  -1  -2  970.50   13.51   1
  -1   1   2 1073.36   14.86   2
   1  -1  -2 1041.30   14.81   1
  -1   1   2 1047.14   14.59   4
   1  -1  -2 1038.34   15.08   5
  -1   1   2 1052.78   14.49   3
   0   1   2 1180.20   16.63   3
   0  -1  -2 1226.83   17.11   1
   0  -1  -2 1242.65   17.53   5
   0   1   2 1226.00   17.21   4
   0  -1  -2 1225.43   17.21   2
  -1  -1  -2  253.72    3.90   2
   1   1   2  252.88    3.68   3
  -1  -1  -2  253.16    3.83   1
   1   1   2  253.83    3.77   4
  -2  -1  -2  678.24    9.55   3
   2   1   2  689.84    9.98   5
  -2  -1  -2  703.31    9.98   2
   2   1   2  687.35    9.68   4
  -2  -1  -2  687.41    9.85   1
   3   1   2  223.49    3.56   5
  -3  -1  -2  214.07    3.42   3
  -3  -1  -2  217.49    3.60   2
  -3  -1  -2  221.42    3.61   1
   3   1   2  216.90    3.55   4
  -4  -1  -2   42.95    1.27   1
   4   1   2   42.99    1.21   4
  -4  -1  -2   40.91    1.20   2
   4   1   2   42.64    1.23   5
  -4  -1  -2   42.60    1.17   3
   5   1   2  369.36    6.14   1
  -5  -1  -2  379.70    5.93   3
   5   1   2  388.21    5.96   4
  -5  -1  -2  378.24    6.04   2
   5   1   2  371.21    6.17   5
  -6  -1  -2    7.37    0.65   2
   6   1   2    8.65    0.69   4
   6   1   2    7.66    0.75   5
   6   1   2    7.38    0.73   1
  -6  -1  -2    8.00    0.69   3
   7   1   2   24.37    1.29   5
  -7  -1  -2   26.93    1.24   3
  -7  -1  -2   25.82    1.21   2
   7   1   2   28.17    1.30   4
   7   1   2   25.05    1.33   1
  -8  -1  -2   16.02    1.13   2
  -8  -1  -2   14.86    1.09   3
   8   1   2   14.15    1.14   1
   8   1   2   17.90    1.31   5
   8   1   2   16.47    1.09   4
   9   1   2   19.06    1.18   4
   9   1   2   19.52    1.40   5
  -9  -1  -2   20.34    1.35   3
  -9  -1  -2   20.73    1.30   2
  10   1   2   73.23    2.63   5
 -10  -1  -2   70.00    2.52   3
 -11  -1  -2   -0.74    0.60   3
  11   1   2    0.43    0.74   5
 -12  -1  -2    1.73    0.67   3
  12   1   2   -1.16    0.64   5
  11  -2  -2    2.29    0.98   5
 -11   2   2    3.11    0.97   3
 -10   2   2    6.75    1.11   3
  10  -2  -2    3.52    1.09   5
  -9   2   2   19.42    1.51   3
   9  -2  -2   18.50    1.57   5
  -8   2   2   16.56    1.32   3
   8  -2  -2   14.11    1.37   5
  -8   2   2   13.75    1.05   2
  -7   2   2   15.72    1.20   3
  -7   2   2   16.27    1.08   2
   7  -2  -2   14.84    1.30   5
  -6   2   2   31.15    1.40   2
  -6   2   2   32.65    1.51   3
   6  -2  -2   34.25    2.41   5
   5  -2  -2  163.92    2.60   4
  -5   2   2  163.63    3.24   2
  -5   2   2  167.35    3.49   3
   5  -2  -2  167.00    3.41   1
   5  -2  -2  160.96    3.61   5
   4  -2  -2  213.56    3.92   1
   4  -2  -2  218.88    4.16   5
  -4   2   2  211.31    3.96   3
   4  -2  -2  210.99    3.16   4
  -4   2   2  212.90    3.79   2
   3  -2  -2   93.14    2.20   5
  -3   2   2   92.16    2.14   3
   3  -2  -2   97.47    2.08   1
  -3   2   2   95.08    2.01   2
   2  -2  -2  285.09    4.77   5
  -2   2   2  282.54    4.61   2
  -2   2   2  283.50    4.62   3
  -2   2   2  302.81    4.63   1
   2  -2  -2  292.65    4.62   1
   1  -2  -2 2562.32   36.05   5
  -1   2   2 2566.13   36.04   3
  -1   2   2 2491.55   36.11   2
   1  -2  -2 2613.41   35.58   1
  -1   2   2 2527.84   35.68   1
  -1   2   2 2579.21   36.21   4
   0   2   2  315.24    4.74   3
   0   2   2  327.58    4.63   4
   0  -2  -2  327.61    4.82   1
   0  -2  -2  321.57    4.92   2
   0   2   2  316.29    4.83   1
   0  -2  -2  321.05    4.83   5
   1   2   2 1474.53   20.32   1
  -1  -2  -2 1458.97   25.75   5
   1   2   2 1466.80   19.86   3
  -1  -2  -2 1484.40   20.33   1
  -1  -2  -2 1399.85   20.53   2
   1   2   2 1475.79   19.92   4
   2   2   2    1.57    0.31   3
   2   2   2    2.49    0.22   5
  -2  -2  -2    2.62    0.38   2
   2   2   2    1.49    0.32   1
  -2  -2  -2    1.67    0.31   1
   2   2   2    1.41    0.35   4
  -3  -2  -2  166.65    2.89   1
   3   2   2  165.59    2.74   5
  -3  -2  -2  168.71    2.85   3
   3   2   2  171.46    2.95   4
  -3  -2  -2  171.59    2.93   2
  -4  -2  -2   31.72    1.08   1
   4   2   2   33.81    1.03   5
   4   2   2   35.44    1.15   4
  -4  -2  -2   33.61    1.07   3
  -4  -2  -2   32.96    1.07   2
  -5  -2  -2    6.61    0.59   3
  -5  -2  -2    7.32    0.58   2
   5   2   2    8.05    0.63   5
   5   2   2    6.48    0.62   4
   6   2   2    7.72    0.71   5
   6   2   2    5.81    0.69   4
  -6  -2  -2    6.54    0.66   3
   6   2   2    6.56    0.69   1
  -6  -2  -2    6.88    0.66   2
   7   2   2   58.06    1.91   1
   7   2   2   60.62    1.81   4
   7   2   2   57.12    1.84   5
  -7  -2  -2   58.06    1.72   2
  -7  -2  -2   57.78    1.84   3
   8   2   2    2.64    0.65   4
  -8  -2  -2    1.78    0.61   3
  -8  -2  -2    2.26    0.58   2
   8   2   2    1.79    0.65   5
   8   2   2    2.00    0.66   1
   9   2   2   20.43    1.25   4
  -9  -2  -2   21.09    1.36   3
  -9  -2  -2   20.93    1.26   2
   9   2   2   21.61    1.45   5
  10   2   2   80.79    2.48   4
  10   2   2   87.52    2.86   5
 -10  -2  -2   81.45    2.76   3
 -11  -2  -2   33.19    1.90   3
  11   2   2   31.60    1.87   5
  12   2   2    1.85    0.72   5
 -12  -2  -2    0.92    0.79   3
  10  -3  -2    1.96    0.92   5
 -10   3   2    1.78    0.81   3
  -9   3   2   10.59    1.09   2
  -9   3   2    7.83    1.14   3
   9  -3  -2    8.56    1.30   5
   8  -3  -2    1.31    0.87   5
  -8   3   2    0.16    0.59   2
  -8   3   2    1.73    0.73   3
  -7   3   2   34.53    1.70   3
  -7   3   2   36.53    1.59   2
   7  -3  -2   37.82    1.93   5
   6  -3  -2   98.58    2.84   5
  -6   3   2   93.34    2.46   2
  -6   3   2   92.88    2.62   3
  -5   3   2   58.67    1.89   3
  -5   3   2   59.26    1.80   2
   5  -3  -2   58.56    2.00   5
  -4   3   2   24.16    1.11   2
   4  -3  -2   23.71    1.24   5
  -4   3   2   25.47    1.19   3
   4  -3  -2   23.06    1.08   1
   3  -3  -2   41.33    1.26   1
  -3   3   2   37.28    1.21   1
  -3   3   2   37.99    1.28   2
  -3   3   2   38.29    1.31   3
   3  -3  -2   35.18    1.35   5
  -2   3   2    1.53    0.39   3
  -2   3   2    2.51    0.43   2
   2  -3  -2    2.22    0.36   1
   2  -3  -2    1.39    0.45   5
  -2   3   2    1.80    0.34   1
  -1   3   2  205.02    3.01   4
  -1   3   2  209.00    3.37   1
   1  -3  -2  204.82    3.49   5
  -1   3   2  204.43    3.52   2
  -1   3   2  205.31    3.44   3
   0   3   2  120.63    2.19   3
   0  -3  -2  114.48    2.06   5
   0  -3  -2  117.64    2.27   2
   0   3   2  116.18    1.95   4
   0   3   2  118.93    2.09   1
   1   3   2   53.13    1.15   1
  -1  -3  -2   53.15    1.01   5
  -1  -3  -2   53.05    1.31   2
   1   3   2   54.73    1.26   3
   1   3   2   53.61    1.22   4
   2   3   2  857.34   11.92   1
  -2  -3  -2  833.01   12.14   2
   2   3   2  832.42   11.76   3
   2   3   2  829.55   11.81   4
   3   3   2   18.17    0.64   5
  -3  -3  -2   18.29    0.81   3
   3   3   2   17.90    0.80   1
  -3  -3  -2   16.90    0.74   1
   3   3   2   19.42    0.86   4
  -3  -3  -2   17.19    0.81   2
   4   3   2    6.97    0.49   5
  -4  -3  -2    6.12    0.53   2
   4   3   2    5.59    0.57   4
  -4  -3  -2    5.68    0.50   1
  -4  -3  -2    6.02    0.55   3
  -5  -3  -2    0.21    0.32   2
  -5  -3  -2    0.62    0.38   3
   5   3   2    0.43    0.41   4
   5   3   2    0.53    0.34   5
  -6  -3  -2   16.92    0.98   3
   6   3   2   14.02    0.95   1
  -6  -3  -2   15.96    0.87   2
   6   3   2   17.02    1.02   4
   6   3   2   16.42    0.94   5
  -7  -3  -2  173.56    3.38   2
   7   3   2  176.26    3.60   5
  -7  -3  -2  170.27    3.59   3
   7   3   2  169.66    3.67   1
   7   3   2  171.23    3.55   4
  -8  -3  -2   30.46    1.32   2
  -8  -3  -2   30.52    1.50   3
   8   3   2   33.35    1.50   4
   8   3   2   36.20    1.67   1
   8   3   2   32.94    1.51   5
   9   3   2    9.69    0.98   4
  -9  -3  -2   10.50    1.05   3
   9   3   2   10.84    1.12   1
   9   3   2   10.46    1.03   5
 -10  -3  -2   14.12    1.29   3
  10   3   2   15.56    1.21   4
  10   3   2   15.55    1.28   5
 -11  -3  -2    6.35    1.08   3
  11   3   2    8.08    1.10   5
  11   3   2    6.76    0.96   4
 -12  -3  -2   33.03    1.98   3
  10  -4  -2   51.08    2.63   5
 -10   4   2   48.87    2.38   3
  -9   4   2   19.54    1.43   2
   9  -4  -2   22.52    1.82   5
  -9   4   2   20.09    1.53   3
  -8   4   2    0.00    0.60   3
   8  -4  -2    0.27    0.72   5
  -8   4   2    0.72    0.66   2
  -7   4   2    1.53    0.63   3
  -7   4   2    1.70    0.68   2
   7  -4  -2    1.67    0.78   5
   6  -4  -2   41.73    1.86   5
  -6   4   2   38.97    1.63   2
  -6   4   2   40.91    1.71   3
  -5   4   2  118.69    2.90   3
   5  -4  -2  117.93    3.09   5
  -5   4   2  116.10    2.83   2
  -4   4   2    0.68    0.45   3
   4  -4  -2    1.48    0.58   5
  -4   4   2    0.53    0.47   2
  -3   4   2  201.81    3.74   3
  -3   4   2  197.80    3.79   2
  -3   4   2  197.52    3.60   1
   3  -4  -2  194.99    3.88   5
   2  -4  -2   20.92    1.04   5
  -2   4   2   21.42    1.02   2
  -2   4   2   19.48    0.95   3
  -2   4   2   22.23    0.88   1
  -1   4   2  140.41    2.23   4
  -1   4   2  142.81    2.78   2
   1  -4  -2  143.54    2.72   5
  -1   4   2  141.83    2.52   1
  -1   4   2  141.44    2.68   3
   0   4   2   51.63    1.22   1
   0  -4  -2   54.48    1.50   2
   0   4   2   54.40    1.18   4
   0   4   2   55.63    1.46   2
   0  -4  -2   54.07    1.28   5
   0   4   2   57.27    1.42   3
  -1  -4  -2  165.14    2.72   5
   1   4   2  172.63    2.98   3
   1   4   2  165.19    2.82   4
  -1  -4  -2  164.60    3.04   2
   1   4   2  166.98    2.75   1
   2   4   2  267.77    4.31   4
   2   4   2  266.29    4.14   1
   2   4   2  263.36    4.32   3
  -2  -4  -2  266.20    4.43   2
  -3  -4  -2   96.25    2.06   2
   3   4   2   97.63    2.10   3
   3   4   2   97.98    2.13   4
   3   4   2  100.93    2.00   1
   4   4   2  230.13    4.11   4
  -4  -4  -2  234.23    3.92   1
   4   4   2  229.66    3.96   1
   4   4   2  235.32    3.80   5
  -4  -4  -2  238.42    4.03   2
  -4  -4  -2  234.03    4.07   3
  -5  -4  -2    0.28    0.35   2
   5   4   2    0.51    0.43   4
   5   4   2    0.80    0.33   5
  -5  -4  -2    1.19    0.42   3
   6   4   2   30.81    1.19   5
  -6  -4  -2   30.80    1.17   2
   6   4   2   31.67    1.33   1
  -6  -4  -2   31.79    1.32   3
   6   4   2   29.65    1.32   4
   7   4   2   20.47    1.23   4
  -7  -4  -2   22.08    1.21   3
  -7  -4  -2   22.17    1.05   2
   7   4   2   20.53    1.11   5
   7   4   2   21.62    1.25   1
  -8  -4  -2    3.18    0.71   3
   8   4   2    2.64    0.62   5
   8   4   2    1.71    0.67   1
   8   4   2    1.68    0.65   4
  -8  -4  -2    2.06    0.56   2
   9   4   2   97.65    2.73   5
   9   4   2   96.54    2.76   4
  -9  -4  -2   95.31    2.84   3
   9   4   2   96.47    2.87   1
  10   4   2    0.16    0.58   5
  10   4   2    0.40    0.73   1
  10   4   2    1.51    0.70   4
 -10  -4  -2    0.52    0.65   3
  11   4   2    9.04    1.09   4
 -11  -4  -2    6.60    1.10   3
 -12  -4  -2    0.98    0.70   3
 -10   5   2    4.43    0.94   2
  10  -5  -2    5.06    1.00   5
 -10   5   2    5.83    1.08   3
  -9   5   2   67.56    2.66   3
   9  -5  -2   65.68    2.85   5
  -9   5   2   65.71    2.56   2
  -8   5   2   19.88    1.47   2
   8  -5  -2   18.86    1.61   5
  -8   5   2   18.99    1.48   3
   7  -5  -2   94.27    3.14   5
  -7   5   2   91.87    2.85   2
  -7   5   2  100.88    2.95   3
   6  -5  -2   28.00    1.65   5
  -6   5   2   26.52    1.49   2
  -6   5   2   28.71    1.51   3
  -5   5   2    6.25    0.80   3
   5  -5  -2    5.70    0.88   5
  -5   5   2    6.20    0.82   2
  -4   5   2    3.31    0.62   3
   4  -5  -2    2.63    0.68   5
  -4   5   2    4.02    0.67   2
  -3   5   2   52.86    1.67   3
  -3   5   2   49.95    1.71   2
   3  -5  -2   57.42    1.89   5
  -3   5   2   51.43    1.51   1
   2  -5  -2   95.74    2.32   5
  -2   5   2   95.31    2.04   1
   2  -5  -2   94.00    1.58   4
  -2   5   2   96.79    2.36   2
  -2   5   2   98.84    2.27   3
  -1   5   2   28.32    1.17   2
   1  -5  -2   26.37    1.07   5
  -1   5   2   28.26    1.10   3
  -1   5   2   28.24    0.94   1
  -1   5   2   28.10    0.77   4
   0   5   2    2.47    0.48   2
   0   5   2    2.98    0.46   3
   0   5   2    3.94    0.37   1
   0  -5  -2    3.82    0.41   5
   0   5   2    3.82    0.40   4
   1   5   2  176.69    3.22   3
  -1  -5  -2  174.93    2.98   5
   1   5   2  173.94    2.90   1
  -1  -5  -2  173.44    3.30   2
   1   5   2  176.37    3.05   4
   2   5   2    7.02    0.59   3
  -2  -5  -2    7.54    0.62   2
   2   5   2    7.39    0.54   1
   2   5   2    7.89    0.62   4
  -3  -5  -2   26.21    1.06   2
   3   5   2   25.89    0.90   1
   3   5   2   26.50    1.08   3
   3   5   2   26.05    1.09   4
  -4  -5  -2  391.56    6.36   3
   4   5   2  400.60    6.22   1
  -4  -5  -2  393.92    6.35   2
   4   5   2  390.25    6.41   4
   5   5   2   11.36    0.89   4
  -5  -5  -2    8.76    0.76   3
  -5  -5  -2    9.39    0.70   2
   5   5   2    9.12    0.67   1
   6   5   2    2.92    0.65   4
   6   5   2    4.00    0.52   5
  -6  -5  -2    3.82    0.64   3
  -6  -5  -2    4.44    0.55   2
   7   5   2    0.80    0.57   4
  -7  -5  -2    1.29    0.57   3
   7   5   2    0.84    0.52   1
  -7  -5  -2    1.44    0.47   2
   7   5   2    1.31    0.47   5
   8   5   2   13.46    1.03   5
   8   5   2   16.14    1.21   1
   8   5   2   13.53    1.12   4
  -8  -5  -2   13.84    1.13   3
   9   5   2    0.53    0.68   1
  -9  -5  -2    1.80    0.68   3
   9   5   2   -0.18    0.61   4
  10   5   2    3.55    0.92   1
  10   5   2    3.53    0.83   4
 -10  -5  -2    1.13    0.73   3
 -11  -5  -2    0.69    0.71   3
  11   5   2    0.72    0.70   4
  12   5   2    2.50    0.77   4
 -12  -5  -2    4.52    1.07   3
  -9   6   2    0.40    0.68   3
   9  -6  -2    0.78    0.80   5
  -9   6   2    0.49    0.76   2
   8  -6  -2   41.79    2.41   5
  -8   6   2   39.90    2.03   3
  -8   6   2   42.53    2.07   2
  -7   6   2   90.97    2.93   2
  -7   6   2   93.46    2.91   3
   7  -6  -2   89.67    3.12   5
  -6   6   2   31.43    1.62   3
  -6   6   2   27.71    1.61   2
   6  -6  -2   26.49    1.70   5
  -5   6   2   54.66    2.01   3
   5  -6  -2   53.77    2.13   5
  -5   6   2   56.39    2.10   2
  -4   6   2    0.51    0.50   3
   4  -6  -2    0.62    0.58   5
  -4   6   2    0.46    0.55   2
   3  -6  -2   90.03    2.50   5
  -3   6   2   90.18    2.50   2
  -3   6   2   90.53    2.36   3
   2  -6  -2   18.71    0.64   4
  -2   6   2   18.56    0.87   1
  -2   6   2   19.77    1.11   2
  -2   6   2   16.28    0.99   3
   2  -6  -2   17.96    1.08   5
  -1   6   2    3.34    0.37   4
  -1   6   2    2.96    0.52   3
  -1   6   2    3.39    0.58   2
  -1   6   2    3.43    0.38   1
   1  -6  -2    4.57    0.57   5
   0   6   2   44.16    1.44   3
   0   6   2   45.22    1.22   4
   0   6   2   44.50    1.49   2
   0   6   2   43.18    1.12   1
   0  -6  -2   44.53    1.31   5
  -1  -6  -2   54.07    1.39   5
   1   6   2   54.85    1.47   4
   1   6   2   53.72    1.59   3
   1   6   2   54.49    1.27   1
  -1  -6  -2   58.07    1.69   2
   2   6   2  179.37    3.44   3
  -2  -6  -2  181.38    3.48   2
   2   6   2  176.83    3.00   1
   2   6   2  178.82    3.33   4
  -3  -6  -2   38.66    1.34   2
   3   6   2   36.68    1.36   4
   3   6   2   37.42    1.09   1
   3   6   2   37.10    1.37   3
   4   6   2  361.97    5.78   1
   4   6   2  360.09    6.10   4
  -4  -6  -2  366.79    6.05   2
  -4  -6  -2  361.67    6.10   3
  -5  -6  -2   40.10    1.37   2
   5   6   2   40.09    1.55   4
  -5  -6  -2   36.36    1.47   3
  -6  -6  -2    5.13    0.62   2
  -6  -6  -2    3.92    0.69   3
   6   6   2    4.52    0.75   4
   7   6   2   14.18    1.07   1
  -7  -6  -2   17.69    1.03   2
  -7  -6  -2   16.93    1.20   3
   7   6   2   16.37    1.19   4
   8   6   2    5.19    0.89   4
  -8  -6  -2    4.06    0.81   3
   8   6   2    5.40    0.79   1
  -9  -6  -2    7.59    1.04   3
   9   6   2    7.44    1.05   4
   9   6   2    6.54    1.05   1
  10   6   2    4.26    0.89   4
 -10  -6  -2    4.22    0.94   3
  10   6   2    4.02    0.94   1
  11   6   2    5.03    1.03   1
 -11  -6  -2    3.73    0.97   3
  11   6   2    3.91    0.91   4
  -8   7   2    5.10    1.05   2
  -8   7   2    3.86    0.89   3
   8  -7  -2    4.64    1.05   5
   7  -7  -2    9.83    1.29   5
  -7   7   2   10.00    1.14   3
  -7   7   2    8.71    1.17   2
   6  -7  -2   98.72    3.21   5
  -6   7   2  105.11    3.17   2
  -6   7   2   97.58    2.94   3
   5  -7  -2   73.79    2.57   5
  -5   7   2   69.81    2.50   2
  -5   7   2   73.48    2.39   3
  -4   7   2   31.98    1.55   3
  -4   7   2   32.88    1.65   2
   4  -7  -2   32.44    1.65   5
  -3   7   2    3.94    0.74   2
   3  -7  -2    2.47    0.67   5
  -3   7   2    3.44    0.66   3
   2  -7  -2   41.61    1.64   5
  -2   7   2   40.58    1.26   1
  -2   7   2   39.22    1.52   3
  -2   7   2   40.98    1.72   2
  -1   7   2   80.68    2.21   3
  -1   7   2   84.58    2.34   2
  -1   7   2   86.41    1.84   1
   1  -7  -2   87.90    2.22   5
  -1   7   2   85.65    1.80   4
   0   7   2   64.68    2.00   2
   0   7   2   72.93    2.00   3
   0  -7  -2   73.70    2.16   2
   0  -7  -2   70.12    1.83   5
   0   7   2   68.88    1.52   1
   0   7   2   71.98    1.70   4
   1   7   2    7.88    0.65   4
  -1  -7  -2    6.66    0.56   5
   1   7   2    6.40    0.69   3
  -1  -7  -2    5.51    0.70   2
   1   7   2    6.89    0.47   1
  -2  -7  -2    9.76    0.66   5
   2   7   2   10.89    0.80   4
   2   7   2    7.40    0.75   3
  -2  -7  -2   11.11    0.84   2
   2   7   2   10.18    0.61   1
   3   7   2  151.57    3.27   3
   3   7   2  155.07    2.77   1
  -3  -7  -2  151.07    3.21   2
   3   7   2  152.65    3.20   4
  -4  -7  -2   19.50    1.14   3
   4   7   2   22.46    1.22   4
   4   7   2   21.07    0.94   1
  -4  -7  -2   21.02    1.13   2
   4   7   2   22.16    1.26   3
   5   7   2    0.53    0.58   4
  -5  -7  -2    0.08    0.44   3
  -5  -7  -2    0.93    0.48   2
  -6  -7  -2   63.53    2.13   3
   6   7   2   62.17    2.15   4
  -6  -7  -2   65.82    1.93   2
   7   7   2   54.93    2.07   4
   7   7   2   57.88    1.90   1
  -7  -7  -2   60.38    2.14   3
  -8  -7  -2   13.63    1.22   3
   8   7   2   13.27    1.12   1
   8   7   2   11.66    1.17   4
  -9  -7  -2    1.15    0.71   3
   9   7   2    1.62    0.72   1
   9   7   2    1.21    0.77   4
 -10  -7  -2   -0.51    0.59   3
  10   7   2   -0.49    0.69   4
  10   7   2    1.15    0.76   1
 -11  -7  -2    3.31    0.95   3
  11   7   2    3.00    0.98   1
  11   7   2    1.87    0.89   4
  -8   8   2    4.00    0.92   3
   8  -8  -2    2.69    0.93   5
  -8   8   2    5.22    1.04   2
  -7   8   2    0.39    0.61   3
  -7   8   2    0.04    0.67   2
   7  -8  -2    1.15    0.82   5
   6  -8  -2   10.04    1.24   5
  -6   8   2   12.32    1.18   3
  -6   8   2   11.64    1.27   2
   5  -8  -2   15.46    1.37   5
  -5   8   2   14.68    1.32   2
  -5   8   2   14.50    1.23   3
  -4   8   2   56.79    2.10   3
   4  -8  -2   57.95    2.25   5
  -4   8   2   59.22    2.27   2
   3  -8  -2  134.20    3.40   5
  -3   8   2  136.05    3.28   3
  -3   8   2  133.55    3.49   2
   2  -8  -2   37.98    1.64   5
  -2   8   2   36.53    1.58   3
  -2   8   2   36.71    1.73   2
  -1   8   2   30.68    1.43   3
  -1   8   2   31.64    1.04   1
   1  -8  -2   33.10    1.40   5
  -1   8   2   29.66    1.49   2
   0  -8  -2    2.77    0.50   5
   0   8   2    3.15    0.49   4
   0   8   2    2.77    0.38   1
   0  -8  -2    2.61    0.71   2
   1   8   2   28.20    1.34   3
  -1  -8  -2   31.72    1.20   5
  -1  -8  -2   28.80    1.42   2
   1   8   2   29.08    1.22   4
   1   8   2   30.17    0.94   1
   2   8   2  182.72    3.85   3
   2   8   2  185.67    3.69   4
   2   8   2  188.53    3.22   1
  -2  -8  -2  188.49    3.49   5
  -2  -8  -2  192.95    3.97   2
   3   8   2  162.96    3.59   3
   3   8   2  168.38    3.52   4
  -3  -8  -2  160.24    3.51   2
   3   8   2  161.24    2.93   1
   4   8   2    5.78    0.83   4
  -4  -8  -2    7.65    0.80   2
   4   8   2    7.81    0.90   3
   5   8   2   22.87    1.35   4
  -5  -8  -2   19.40    1.25   3
  -5  -8  -2   20.03    1.18   2
  -6  -8  -2    7.85    0.93   3
   6   8   2    7.43    0.76   1
   6   8   2    6.37    0.93   4
  -6  -8  -2    6.21    0.74   2
  -7  -8  -2   30.45    1.63   3
   7   8   2   29.22    1.41   1
   7   8   2   30.90    1.71   4
   8   8   2   31.29    1.56   1
  -8  -8  -2   29.04    1.70   3
   8   8   2   28.65    1.67   4
   9   8   2    2.60    0.81   4
  -9  -8  -2    2.64    0.82   3
   9   8   2    1.73    0.76   1
  10   8   2   15.06    1.43   4
 -10  -8  -2   11.57    1.35   3
  10   8   2   13.23    1.33   1
  11   8   2    0.95    0.76   1
  11   8   2    1.97    0.77   4
 -11  -8  -2    1.78    0.78   3
  -7   9   2    0.85    0.77   2
   7  -9  -2    2.41    0.82   5
  -7   9   2    1.37    0.69   3
  -6   9   2    5.57    0.95   3
  -6   9   2    4.14    0.98   2
   6  -9  -2    4.32    1.00   5
  -5   9   2    6.59    0.98   3
   5  -9  -2    6.20    1.03   5
  -5   9   2    4.93    0.99   2
  -4   9   2    1.54    0.64   3
  -4   9   2    1.86    0.75   2
  -3   9   2   42.51    2.00   2
   3  -9  -2   39.31    1.85   5
  -3   9   2   38.20    1.75   3
   2  -9  -2  111.35    3.00   5
  -2   9   2  106.79    3.09   2
  -2   9   2  108.89    2.93   3
   1  -9  -2   66.13    2.13   5
  -1   9   2   63.96    2.15   3
  -1   9   2   68.76    2.32   2
   0  -9  -2   38.44    1.50   5
   0   9   2   40.86    1.12   1
   0  -9  -2   39.89    1.80   2
   0   9   2   41.06    1.40   4
   0   9   2   40.06    1.67   3
   1   9   2   37.29    1.04   1
   1   9   2   36.35    1.60   3
   1   9   2   38.60    1.45   4
  -1  -9  -2   37.82    1.70   2
  -1  -9  -2   38.02    1.42   5
   2   9   2    5.38    0.76   4
  -2  -9  -2    5.10    0.79   2
   2   9   2    6.32    0.83   3
   2   9   2    4.56    0.46   1
  -3  -9  -2    2.60    0.65   2
   3   9   2    1.98    0.61   4
   3   9   2    1.96    0.38   1
   3   9   2    1.67    0.64   3
   4   9   2   43.88    1.82   4
  -4  -9  -2   48.33    1.79   2
   4   9   2   44.76    1.87   3
   5   9   2   20.97    1.41   4
  -5  -9  -2   21.07    1.24   2
  -5  -9  -2   21.73    1.37   3
   6   9   2   15.85    1.04   1
  -6  -9  -2   16.18    1.25   3
   6   9   2   15.54    1.30   4
   7   9   2   -0.45    0.51   1
  -7  -9  -2    0.78    0.62   3
   7   9   2    0.07    0.67   4
   8   9   2    1.56    0.78   4
   8   9   2    0.31    0.60   1
  -8  -9  -2    1.16    0.71   3
  -9  -9  -2    1.65    0.78   3
   9   9   2    0.62    0.68   1
   9   9   2    0.31    0.67   4
  10   9   2    5.94    0.99   1
 -10  -9  -2    6.14    1.14   3
  10   9   2    5.25    1.00   4
   6 -10  -2   14.67    1.46   5
  -6  10   2   16.29    1.55   2
  -6  10   2   14.39    1.30   3
  -5  10   2    1.73    0.73   3
  -5  10   2    2.73    0.87   2
   5 -10  -2    1.96    0.74   5
  -4  10   2    0.46    0.65   2
  -4  10   2    0.17    0.56   3
   4 -10  -2   -0.27    0.56   5
  -3  10   2   23.82    1.65   2
  -3  10   2   24.70    1.53   3
   3 -10  -2   27.12    1.63   5
  -2  10   2   12.46    1.23   2
   2 -10  -2   15.41    1.20   5
  -2  10   2   12.09    1.13   3
  -1  10   2   58.92    2.17   3
   1 -10  -2   57.18    2.37   2
   1 -10  -2   57.07    2.05   5
   0 -10  -2   20.01    1.11   5
   0 -10  -2   18.92    1.43   2
   0  10   2   21.35    1.37   3
   1  10   2   44.06    1.12   1
  -1 -10  -2   44.39    1.97   2
   1  10   2   44.78    1.66   4
   1  10   2   44.08    1.88   3
  -2 -10  -2   78.01    2.52   2
   2  10   2   75.90    2.49   3
   2  10   2   76.11    1.64   1
   2  10   2   80.12    2.34   4
   3  10   2    7.94    0.93   4
  -3 -10  -2    4.50    0.80   2
   3  10   2    4.86    0.89   3
  -4 -10  -2    3.12    0.73   2
   4  10   2    2.85    0.79   4
   4  10   2    2.50    0.80   3
   5  10   2    0.08    0.46   1
  -5 -10  -2    1.29    0.64   3
   5  10   2   -0.06    0.61   4
   6  10   2    1.20    0.72   4
  -6 -10  -2    0.31    0.61   3
   6  10   2    0.23    0.54   1
   7  10   2   29.78    1.80   4
   7  10   2   31.53    1.47   1
  -7 -10  -2   34.84    1.83   3
   8  10   2    6.28    0.89   1
  -8 -10  -2    5.01    0.97   3
   8  10   2    4.49    0.98   4
   9  10   2    0.74    0.65   1
   9  10   2    0.71    0.69   4
  -9 -10  -2    0.58    0.73   3
  10  10   2   -0.21    0.55   4
  10  10   2    0.87    0.70   1
 -10 -10  -2   -0.35    0.59   3
  -4  11   2   11.09    1.36   2
  -4  11   2   12.37    1.22   3
   4 -11  -2   13.27    1.30   5
   3 -11  -2    3.53    0.82   5
  -3  11   2    3.46    0.85   3
  -3  11   2    2.36    0.87   2
  -2  11   2    0.67    0.63   3
  -2  11   2    0.64    0.72   2
   2 -11  -2    0.92    0.65   5
   2 -11  -2   -0.38    0.64   2
  -1  11   2    3.28    0.77   3
   1 -11  -2    3.27    0.89   2
   0 -11  -2   10.10    1.19   2
   0  11   2   10.67    1.13   3
  -1 -11  -2   99.79    3.12   2
   1  11   2  100.18    1.82   1
   1  11   2  102.31    3.03   3
  -2 -11  -2   26.35    1.58   2
   2  11   2   24.47    0.77   1
   2  11   2   25.41    1.60   3
   2  11   2   27.05    1.47   4
   3  11   2   37.37    1.77   4
   3  11   2   33.78    1.80   3
  -3 -11  -2   36.99    1.81   2
  -4 -11  -2    7.49    0.97   2
  -4 -11  -2    7.67    1.03   3
   4  11   2    8.85    0.64   1
   4  11   2    9.00    1.14   3
   4  11   2    8.86    1.09   4
  -5 -11  -2   -0.41    0.53   3
   5  11   2    1.65    0.78   4
   5  11   2    0.86    0.49   1
   6  11   2    3.24    0.66   1
  -6 -11  -2    2.98    0.81   3
   6  11   2    4.03    0.97   4
   7  11   2    7.31    0.85   1
  -7 -11  -2    7.11    1.08   3
   7  11   2    6.64    1.12   4
   8  11   2    5.07    0.80   1
  -8 -11  -2    1.72    0.76   3
   8  11   2    1.63    0.89   4
   9  11   2    2.64    0.73   1
  -9 -11  -2    2.55    0.82   3
   9  11   2    1.83    0.84   4
   3 -12  -2   25.82    1.84   2
  -3  12   2   27.69    1.71   3
   2 -12  -2   12.80    1.41   2
  -2  12   2   12.98    1.28   3
  -1  12   2    3.15    0.80   3
   1 -12  -2    4.82    1.02   2
   0 -12  -2    3.34    0.95   2
   0  12   2    1.69    0.66   3
  -1 -12  -2    8.85    1.15   2
   1  12   2   11.73    1.23   3
   2  12   2    7.41    1.09   3
  -2 -12  -2    5.93    0.98   2
   3  12   2   26.82    1.60   4
  -3 -12  -2   25.04    1.62   2
   3  12   2   29.00    1.77   3
  -4 -12  -2   59.76    2.44   3
   4  12   2   60.23    1.45   1
   4  12   2   63.25    2.43   4
  -5 -12  -2   10.11    1.19   3
   5  12   2    8.38    1.16   4
   5  12   2   10.03    0.74   1
   6  12   2   16.06    1.04   1
   6  12   2   15.88    1.48   4
  -6 -12  -2   12.48    1.33   3
   7  12   2    0.13    0.52   1
   7  12   2   -0.31    0.69   4
  -7 -12  -2    0.38    0.62   3
  -1  13   2   12.94    1.33   3
   1 -13  -2   16.92    1.56   2
   0 -13  -2    2.91    0.97   2
   0  13   2    3.02    0.84   3
  -1 -13  -2    0.00    0.66   2
   1  13   2   -0.80    0.62   3
  -2 -13  -2    2.81    0.87   2
   2  13   2    3.28    0.93   3
   3  13   2   13.79    1.39   3
   4  13   2    0.89    0.72   4
  -4 -13  -2    0.14    0.65   3
   5  13   2    7.48    1.17   4
  -5 -13  -2    5.48    1.00   3
   5  13   2    5.97    0.55   1
  -6 -12   3   19.54    1.58   3
   6  12  -3   17.90    1.03   1
   6  12  -3   20.30    1.74   4
  -5 -12   3   19.39    1.52   3
   5  12  -3   20.86    1.75   4
   4  12  -3   40.71    2.24   4
  -4 -12   3   38.26    1.93   3
   3  12  -3    8.04    1.20   4
  -3 -12   3    8.15    0.99   3
   2  12  -3   13.07    1.34   4
  -2 -12   3   10.09    1.28   4
   0 -12   3    2.23    0.54   5
   0  12  -3    3.23    0.84   2
   1 -12   3    0.40    0.57   5
  -1  12  -3   -0.50    0.66   2
   2 -12   3    0.15    0.63   5
  -2  12  -3    0.86    0.76   2
  -7 -11   3   21.33    1.57   3
   7  11  -3   18.73    1.72   4
   7  11  -3   19.40    1.22   1
  -6 -11   3   25.43    1.69   3
   6  11  -3   24.73    1.83   4
   6  11  -3   25.29    1.26   1
  -5 -11   3   11.04    1.19   3
   5  11  -3   13.32    1.45   4
   5  11  -3   14.68    0.89   1
   4  11  -3    0.65    0.77   4
  -4 -11   3    1.18    0.64   3
   3  11  -3   13.72    1.37   4
  -3 -11   3   10.96    1.07   3
   2  11  -3   33.44    1.89   4
  -2 -11   3   33.37    1.65   3
  -1 -11   3   43.20    2.06   4
   1  11  -3   48.01    1.99   2
   0  11  -3   66.96    2.43   2
   0 -11   3   67.04    2.47   5
  -1  11  -3   -0.58    0.55   2
   1 -11   3    0.19    0.55   5
  -2  11  -3    3.52    0.89   2
   2 -11   3    4.29    0.93   5
   3 -11   3   -0.29    0.56   5
  -3  11  -3   -0.39    0.67   2
   4 -11   3    0.89    0.68   5
  -4  11  -3    0.77    0.72   2
  -8 -10   3    1.90    0.82   3
   8  10  -3    1.89    0.66   1
   8  10  -3    1.41    0.76   4
   7  10  -3   11.83    1.04   1
  -7 -10   3   12.57    1.28   3
   7  10  -3   11.81    1.43   4
  -6 -10   3   10.99    1.19   3
   6  10  -3   11.17    1.00   1
   6  10  -3   10.72    1.34   4
  -5 -10   3   24.77    1.54   3
   5  10  -3   25.93    1.74   4
   5  10  -3   24.01    1.12   1
   4  10  -3   37.95    1.18   1
   4  10  -3   41.99    2.05   4
  -4 -10   3   40.16    1.81   3
  -3 -10   3   14.06    1.13   3
   3  10  -3   15.96    1.35   4
  -2 -10   3   35.63    1.58   3
   2  10  -3   32.57    1.75   4
  -1 -10   3   52.07    1.86   3
  -1 -10   3   53.20    2.15   4
   1  10  -3   56.25    2.16   4
   1  10  -3   54.72    2.01   2
   0  10  -3   -0.48    0.52   2
   0 -10   3   -0.24    0.41   4
   0  10  -3   -0.58    0.45   3
   1 -10   3   36.31    1.83   5
  -1  10  -3   37.07    1.81   2
  -2  10  -3   28.34    1.68   2
   2 -10   3   30.74    1.77   5
  -3  10  -3   38.70    2.03   2
   3 -10   3   41.97    2.11   5
  -4  10  -3   32.30    1.92   2
   4 -10   3   33.66    1.96   5
  -5  10  -3    3.00    0.91   2
   5 -10   3    5.63    1.08   5
   6 -10   3    4.62    1.03   5
  -6  10  -3    5.64    1.11   2
   9   9  -3   23.99    1.53   1
   9   9  -3   23.67    1.74   4
  -9  -9   3   26.38    1.75   3
   8   9  -3   39.34    2.09   4
  -8  -9   3   34.94    1.97   3
   8   9  -3   39.78    1.79   1
  -7  -9   3   13.41    1.29   3
   7   9  -3   15.99    1.16   1
   7   9  -3   14.46    1.42   4
   6   9  -3    5.77    1.09   4
  -6  -9   3    6.56    0.99   3
   6   9  -3    7.46    0.84   1
  -5  -9   3    5.27    0.86   3
   5   9  -3    4.51    0.97   4
   5   9  -3    5.40    0.68   1
   4   9  -3    5.69    1.00   4
   4   9  -3    5.40    0.57   1
  -4  -9   3    5.52    0.83   3
   3   9  -3   36.82    0.95   1
  -3  -9   3   40.02    1.65   3
   3   9  -3   39.39    1.85   4
   3   9  -3   37.87    1.02   1
  -2  -9   3  126.36    3.00   3
   2   9  -3  124.75    3.29   4
  -2  -9   3  121.00    2.96   2
   2   9  -3  125.75    2.91   2
   1   9  -3   23.87    1.47   4
   1   9  -3   26.20    1.33   2
  -1  -9   3   23.08    1.18   3
   0   9  -3   61.35    1.94   3
   0  -9   3   59.93    2.09   4
   0   9  -3   60.26    2.08   2
  -1   9  -3   36.43    1.45   3
   1  -9   3   35.59    1.73   5
   1  -9   3   33.79    1.51   4
  -1   9  -3   34.72    1.69   2
  -2   9  -3   15.05    1.26   2
   2  -9   3   15.57    1.31   5
   3  -9   3    0.17    0.58   5
  -3   9  -3    0.47    0.70   2
  -4   9  -3   20.50    1.53   2
   4  -9   3   19.11    1.52   5
  -5   9  -3  104.21    3.38   2
   5  -9   3  106.13    3.50   5
  -6   9  -3    1.44    0.84   2
   6  -9   3    1.47    0.78   5
  -7   9  -3    0.30    0.71   2
   7  -9   3    1.54    0.74   5
  10   8  -3    6.86    1.11   1
  10   8  -3    5.03    1.03   4
 -10  -8   3    7.02    1.15   3
   9   8  -3    6.22    1.12   4
  -9  -8   3    5.83    1.05   3
   9   8  -3    5.55    0.97   1
   8   8  -3   13.75    1.19   1
   8   8  -3   10.82    1.29   4
  -8  -8   3   10.65    1.24   3
   7   8  -3   84.86    2.86   4
   7   8  -3   80.48    2.42   1
  -7  -8   3   84.28    2.75   3
  -6  -8   3   41.12    1.85   3
   6   8  -3   47.76    2.05   4
   6   8  -3   45.85    1.65   1
   5   8  -3   13.75    1.26   4
   5   8  -3   13.90    0.97   1
  -5  -8   3   13.55    1.12   3
   4   8  -3    4.62    0.54   1
  -4  -8   3    3.87    0.72   3
   4   8  -3    4.05    0.86   4
   3   8  -3    9.94    0.58   1
   3   8  -3    9.87    0.67   1
   3   8  -3   12.32    1.11   4
  -3  -8   3   10.29    0.89   3
   2   8  -3  187.30    4.01   4
   2   8  -3  179.50    2.83   1
   2   8  -3  184.43    2.91   1
   2   8  -3  184.60    3.62   2
  -2  -8   3  186.84    3.75   3
   1   8  -3   29.73    1.46   4
   1   8  -3   24.27    1.20   2
  -1  -8   3   23.85    1.15   3
   0   8  -3    0.70    0.46   3
   0   8  -3    0.00    0.48   2
   0  -8   3    0.09    0.44   4
  -1   8  -3   73.69    1.98   3
   1  -8   3   73.80    2.15   4
  -1   8  -3   74.65    2.31   2
   2  -8   3  262.07    4.88   4
  -2   8  -3  255.45    5.23   2
  -2   8  -3  267.17    4.65   3
   2  -8   3  250.47    5.32   5
   3  -8   3   35.53    1.80   5
  -3   8  -3   34.05    1.74   2
   4  -8   3    4.82    0.96   5
  -4   8  -3    3.07    0.85   2
  -5   8  -3    2.39    0.90   2
   5  -8   3    1.94    0.85   5
   6  -8   3   25.64    1.84   5
  -6   8  -3   26.17    1.75   2
   7  -8   3   12.20    1.43   5
  -7   8  -3   10.96    1.34   2
  -8   8  -3    7.95    1.23   2
   8  -8   3    5.94    1.09   5
 -10  -7   3    2.07    0.84   3
  10   7  -3    2.62    0.86   4
  10   7  -3    2.07    0.83   1
  -9  -7   3   23.45    1.64   3
   9   7  -3   24.38    1.55   1
   9   7  -3   25.08    1.63   4
   8   7  -3   14.29    1.19   1
   8   7  -3   14.17    1.34   4
  -8  -7   3   15.80    1.37   3
   7   7  -3   77.83    2.62   4
   7   7  -3   78.42    2.38   1
  -7  -7   3   81.01    2.64   3
   6   7  -3    8.46    1.02   4
   6   7  -3    8.63    0.84   1
  -6  -7   3    7.59    0.93   3
   5   7  -3  121.51    3.22   4
  -5  -7   3  130.35    3.18   3
   5   7  -3  132.35    2.82   1
   4   7  -3   76.69    1.88   1
  -4  -7   3   79.11    2.27   3
   4   7  -3   77.16    2.42   4
  -3  -7   3   18.29    0.93   2
   3   7  -3   17.96    0.80   1
   3   7  -3   18.20    1.26   4
  -3  -7   3   17.72    1.03   3
  -2  -7   3   59.57    1.78   3
   2   7  -3   61.65    1.98   4
   2   7  -3   56.92    1.26   1
   2   7  -3   60.27    1.61   2
   1   7  -3    8.56    0.72   2
   1   7  -3   11.00    0.93   4
  -1  -7   3    8.68    0.69   3
   0   7  -3  126.96    2.89   2
   0   7  -3  129.98    2.70   3
   0  -7   3  127.00    2.96   4
  -1   7  -3   39.16    1.54   2
   1  -7   3   36.64    1.42   4
  -1   7  -3   38.87    1.29   3
   2  -7   3   44.05    1.54   4
  -2   7  -3   42.48    1.36   3
   2  -7   3   41.74    1.73   5
  -2   7  -3   41.79    1.73   2
  -3   7  -3   38.40    1.33   3
  -3   7  -3   40.32    1.72   2
   3  -7   3   41.41    1.82   5
   3  -7   3   39.93    1.43   4
  -4   7  -3  168.28    4.02   2
   4  -7   3  175.60    4.19   5
  -5   7  -3   24.03    1.58   2
   5  -7   3   27.48    1.72   5
  -6   7  -3    5.89    1.04   2
   6  -7   3    4.96    1.05   5
  -7   7  -3   50.92    2.30   2
   7  -7   3   47.58    2.35   5
   8  -7   3   16.44    1.59   5
  -8   7  -3   13.46    1.45   2
 -11  -6   3    0.17    0.66   3
  11   6  -3    1.88    0.92   1
  11   6  -3    0.29    0.69   4
  10   6  -3   11.71    1.31   1
  10   6  -3    9.61    1.27   5
 -10  -6   3    9.05    1.28   3
  10   6  -3   11.33    1.27   4
   9   6  -3    0.68    0.71   1
   9   6  -3    1.40    0.74   4
  -9  -6   3    0.86    0.66   3
  -8  -6   3   28.57    1.69   3
   8   6  -3   30.56    1.63   1
   8   6  -3   31.38    1.71   4
  -7  -6   3   -0.05    0.54   3
   7   6  -3    0.52    0.64   4
   7   6  -3   -0.54    0.52   1
  -6  -6   3    0.31    0.52   3
   6   6  -3    0.46    0.52   1
   6   6  -3    0.23    0.58   4
  -5  -6   3  226.61    4.44   3
   5   6  -3  223.14    4.52   4
   5   6  -3  221.37    4.15   1
  -4  -6   3   27.97    1.31   3
   4   6  -3   32.49    1.20   1
   4   6  -3   29.82    1.49   4
   3   6  -3  488.86    7.41   1
  -3  -6   3  488.38    7.41   2
  -3  -6   3  494.21    7.77   3
   3   6  -3  492.70    7.98   4
   2   6  -3   98.51    1.85   1
  -2  -6   3   95.53    2.20   3
   2   6  -3   95.46    2.43   4
   2   6  -3   98.41    2.05   2
   1   6  -3    3.26    0.47   2
  -1  -6   3    1.96    0.40   3
   1   6  -3    3.10    0.60   4
   1   6  -3    2.57    0.29   1
   0   6  -3   61.87    1.15   1
   0   6  -3   62.71    1.83   4
   0   6  -3   65.64    1.78   2
   0  -6   3   64.52    1.87   4
   0   6  -3   65.00    1.63   3
  -1   6  -3   72.58    2.02   2
   1  -6   3   74.57    1.96   4
  -1   6  -3   76.56    1.76   3
  -1   6  -3   73.21    1.38   1
  -2   6  -3    6.37    0.76   2
   2  -6   3    6.29    0.80   5
  -2   6  -3    7.10    0.55   3
   2  -6   3    6.53    0.64   4
   3  -6   3  117.24    3.05   5
  -3   6  -3  114.23    2.93   2
  -3   6  -3  120.08    2.43   3
   3  -6   3  117.34    2.57   4
   4  -6   3  105.27    2.96   5
   4  -6   3  102.00    2.30   4
  -4   6  -3  102.52    2.84   2
  -4   6  -3  104.43    2.28   3
  -5   6  -3   23.05    1.48   2
   5  -6   3   20.81    1.43   5
   6  -6   3   33.88    1.86   5
  -6   6  -3   36.73    1.82   2
   7  -6   3   14.19    1.40   5
  -7   6  -3   13.76    1.31   2
  -8   6  -3   60.83    2.55   2
   8  -6   3   59.26    2.69   5
   9  -6   3   16.77    1.67   5
  -9   6  -3   19.18    1.62   2
  11   5  -3    0.52    0.64   5
 -11  -5   3   -0.89    0.64   3
  11   5  -3    0.87    0.63   4
  11   5  -3    0.51    0.84   1
  10   5  -3   -0.43    0.70   1
  10   5  -3    2.47    0.79   4
  10   5  -3    0.48    0.75   5
 -10  -5   3    1.13    0.77   3
   9   5  -3    7.63    1.06   4
   9   5  -3    7.87    1.17   5
   9   5  -3    7.14    1.06   1
  -9  -5   3    7.86    1.11   3
   8   5  -3   39.65    1.84   1
   8   5  -3   43.33    2.06   5
  -8  -5   3   38.90    1.89   3
   8   5  -3   42.96    1.88   4
  -7  -5   3   12.87    1.13   3
   7   5  -3   14.47    1.10   1
   7   5  -3   14.69    1.15   4
   7   5  -3   15.81    1.27   5
   6   5  -3   38.81    1.63   4
  -6  -5   3   38.10    1.64   3
   6   5  -3   37.97    1.53   1
   5   5  -3   12.95    0.99   4
  -5  -5   3   10.57    0.89   3
   5   5  -3   11.68    0.84   1
  -4  -5   3    0.50    0.43   3
   4   5  -3    0.34    0.47   4
   4   5  -3    0.32    0.38   1
   3   5  -3   37.83    1.44   4
  -3  -5   3   36.02    0.97   2
  -3  -5   3   39.21    1.35   3
   3   5  -3   39.87    1.17   1
   2   5  -3  583.82    8.60   1
  -2  -5   3  592.63    8.78   3
   2   5  -3  594.58    8.68   2
   2   5  -3  587.97    9.04   4
   1   5  -3  664.98   10.06   4
   1   5  -3  677.84    9.99   2
  -1  -5   3  664.93    9.73   3
   1   5  -3  681.46    9.67   1
   0   5  -3   22.31    0.64   1
   0   5  -3   22.38    0.87   3
   0   5  -3   23.29    1.07   4
   0   5  -3   23.95    0.99   2
   0  -5   3   23.01    1.06   4
  -1   5  -3    4.25    0.57   2
  -1   5  -3    4.46    0.35   1
   1  -5   3    4.94    0.54   4
  -1   5  -3    3.92    0.42   3
  -2   5  -3  285.24    4.42   3
  -2   5  -3  278.14    4.99   2
   2  -5   3  275.55    4.74   4
  -2   5  -3  279.95    4.38   1
   3  -5   3  150.80    2.91   4
  -3   5  -3  150.63    2.69   3
  -3   5  -3  145.06    2.73   1
   3  -5   3  143.52    3.34   5
  -3   5  -3  146.00    3.25   2
  -4   5  -3   40.65    1.24   3
  -4   5  -3   41.90    1.83   2
   4  -5   3   41.26    1.32   4
   4  -5   3   40.54    1.77   5
  -5   5  -3   13.65    0.81   3
  -5   5  -3   12.04    1.04   2
   5  -5   3   11.78    1.09   5
  -6   5  -3    3.32    0.78   2
   6  -5   3    2.20    0.79   5
  -7   5  -3  199.24    4.63   2
   7  -5   3  204.97    4.89   5
   8  -5   3   56.92    2.48   5
  -8   5  -3   51.30    2.28   2
   9  -5   3    1.08    0.89   5
  -9   5  -3    1.16    0.87   2
  10  -5   3    8.54    1.38   5
 -10   5  -3    5.67    1.15   2
  11   4  -3   13.46    1.53   5
 -11  -4   3   16.53    1.63   3
 -10  -4   3    3.10    0.92   3
  10   4  -3    4.82    0.92   4
  10   4  -3    2.32    0.93   5
  10   4  -3    1.29    0.81   1
   9   4  -3    0.63    0.80   5
  -9  -4   3    0.72    0.68   3
   9   4  -3    0.73    0.72   1
   9   4  -3    0.90    0.68   4
   8   4  -3   88.06    2.81   5
   8   4  -3   82.06    2.64   1
   8   4  -3   87.35    2.57   4
  -8  -4   3   85.30    2.74   3
   7   4  -3    6.26    0.84   1
   7   4  -3    8.34    1.03   5
  -7  -4   3    8.93    0.98   3
   7   4  -3    8.93    0.95   4
   6   4  -3    4.64    0.70   1
   6   4  -3    3.84    0.72   4
  -6  -4   3    6.20    0.79   3
   6   4  -3    6.11    0.88   5
   5   4  -3   74.47    2.08   4
   5   4  -3   78.76    2.28   5
   5   4  -3   77.46    2.04   1
  -5  -4   3   74.02    2.10   3
   4   4  -3   95.29    2.16   1
  -4  -4   3   93.72    2.27   3
   4   4  -3   94.67    2.33   4
   3   4  -3  227.53    4.12   4
  -3  -4   3  224.70    3.43   2
   3   4  -3  227.62    3.86   1
  -3  -4   3  229.73    4.00   3
   2   4  -3    6.38    0.46   1
   2   4  -3    7.65    0.46   2
  -2  -4   3    7.40    0.57   3
   2   4  -3    7.49    0.67   4
   1   4  -3   10.09    0.54   1
  -1  -4   3   10.47    0.58   3
   1   4  -3   11.02    0.75   4
   1   4  -3   10.30    0.60   2
   0   4  -3  492.99    7.13   1
   0   4  -3  488.79    7.10   3
   0   4  -3  491.65    7.46   2
   0  -4   3  488.58    7.49   4
  -1   4  -3  473.27    7.40   2
   1  -4   3  473.29    7.27   4
  -1   4  -3  471.47    6.93   1
  -1   4  -3  487.17    6.87   3
  -2   4  -3  252.35    3.97   1
   2  -4   3  247.57    4.22   4
  -2   4  -3  247.29    3.84   3
  -2   4  -3  252.42    4.44   2
   3  -4   3    4.16    0.63   5
  -3   4  -3    3.89    0.38   3
  -3   4  -3    5.03    0.51   1
  -3   4  -3    3.64    0.58   2
   3  -4   3    4.02    0.48   4
  -4   4  -3   89.95    1.88   3
  -4   4  -3   96.81    2.15   1
  -4   4  -3   88.50    2.37   2
   4  -4   3   91.30    2.50   5
   4  -4   3   92.57    2.01   4
   5  -4   3  179.75    3.27   4
  -5   4  -3  177.43    3.89   2
   5  -4   3  192.03    4.39   5
  -5   4  -3  179.65    3.29   3
  -6   4  -3  106.46    2.38   3
   6  -4   3  105.35    3.01   5
  -6   4  -3   97.63    2.77   2
  -7   4  -3   11.60    1.12   2
  -7   4  -3   11.41    0.85   3
   7  -4   3   11.54    1.20   5
  -8   4  -3   10.83    1.17   2
   8  -4   3   12.03    1.29   5
  -9   4  -3   18.07    1.46   2
   9  -4   3   14.56    1.52   5
  10  -4   3    5.55    1.25   5
 -10   4  -3    7.68    1.18   2
 -11  -3   3   24.90    1.84   3
  11   3  -3   25.81    1.90   5
  10   3  -3    3.47    1.06   5
 -10  -3   3    2.74    0.94   3
   9   3  -3   31.69    1.76   1
  -9  -3   3   31.65    1.83   3
   9   3  -3   33.35    1.59   4
   9   3  -3   29.19    1.86   5
  -8  -3   3    4.85    0.92   3
   8   3  -3    3.80    0.93   5
   8   3  -3    4.25    0.83   1
   8   3  -3    4.69    0.78   4
   7   3  -3   10.78    0.99   1
   7   3  -3   13.31    1.16   5
  -7  -3   3   10.03    1.00   3
   7   3  -3   12.36    0.98   4
  -6  -3   3   68.85    2.11   3
   6   3  -3   69.27    2.25   5
   6   3  -3   65.50    1.96   4
   6   3  -3   64.00    2.01   1
   5   3  -3   23.75    1.28   5
   5   3  -3   23.61    1.14   1
   5   3  -3   22.84    1.18   4
  -5  -3   3   22.77    1.17   3
  -4  -3   3   42.02    1.43   3
   4   3  -3   43.93    1.42   4
   4   3  -3   41.69    1.35   1
   4   3  -3   41.84    1.55   5
  -3  -3   3  267.50    4.48   3
   3   3  -3  269.03    4.56   4
   3   3  -3  272.19    4.46   1
   2   3  -3  158.75    2.77   1
   2   3  -3  159.50    2.46   2
   2   3  -3  158.68    2.98   4
  -2  -3   3  160.99    2.84   3
   1   3  -3   38.05    0.93   2
  -1  -3   3   38.50    0.99   3
   1   3  -3   35.60    1.21   4
   1   3  -3   38.79    0.98   1
   0  -3   3   10.81    0.52   3
   0   3  -3   10.26    0.55   1
   0   3  -3   10.26    0.66   2
   0  -3   3    9.46    0.64   4
  -1   3  -3  992.58   14.37   2
  -1   3  -3  989.70   13.63   3
  -1   3  -3 1015.83   14.04   1
   1  -3   3  984.94   14.08   4
  -2   3  -3 1143.06   16.13   1
  -2   3  -3 1140.68   16.54   2
  -2   3  -3 1159.17   15.63   3
   2  -3   3 1131.95   16.03   4
  -3   3  -3   35.46    1.31   2
  -3   3  -3   39.37    1.16   1
  -3   3  -3   40.78    0.96   3
   3  -3   3   37.06    1.15   4
   3  -3   3   37.12    1.39   5
   4  -3   3   -0.04    0.30   4
  -4   3  -3   -0.20    0.39   1
  -4   3  -3    0.12    0.40   2
   4  -3   3   -0.13    0.43   5
  -4   3  -3    0.23    0.25   3
  -5   3  -3    5.06    0.51   3
  -5   3  -3    5.27    0.71   2
   5  -3   3    5.23    0.78   5
   5  -3   3    5.01    0.52   4
  -6   3  -3  159.17    3.13   3
  -6   3  -3  158.12    3.57   2
   6  -3   3  158.18    3.01   4
   6  -3   3  160.68    3.76   5
  -7   3  -3  117.52    3.09   2
  -7   3  -3  121.58    2.75   3
   7  -3   3  120.31    3.30   5
  -8   3  -3   45.86    1.98   2
   8  -3   3   41.70    2.06   5
  -8   3  -3   42.15    1.62   3
   9  -3   3   12.08    1.36   5
  -9   3  -3   10.68    1.19   2
 -10   3  -3   15.62    1.42   2
  10  -3   3   13.65    1.50   5
  11  -3   3    4.06    1.07   5
 -11   3  -3    4.33    1.04   2
 -11  -2   3    2.36    0.90   3
  11   2  -3    3.77    1.17   5
 -10  -2   3    0.84    0.79   3
  10   2  -3    1.78    0.91   5
   9   2  -3   72.48    2.77   5
  -9  -2   3   72.27    2.69   3
   9   2  -3   73.67    2.22   4
   8   2  -3   32.08    1.41   4
   8   2  -3   31.93    1.62   1
   8   2  -3   31.51    1.79   5
  -8  -2   3   29.84    1.64   3
   7   2  -3    5.54    0.82   1
   7   2  -3    4.36    0.67   4
   7   2  -3    4.04    0.87   5
  -7  -2   3    4.28    0.80   3
   6   2  -3   19.03    1.12   4
   6   2  -3   18.23    1.28   5
   6   2  -3   19.47    1.23   1
  -6  -2   3   20.01    1.16   3
   5   2  -3   26.25    1.33   5
   5   2  -3   25.26    1.12   4
  -5  -2   3   24.95    0.66   2
   5   2  -3   28.48    1.25   1
  -5  -2   3   26.86    1.21   3
   4   2  -3   46.77    1.40   4
   4   2  -3   46.87    1.61   5
  -4  -2   3   49.28    1.49   3
   4   2  -3   46.99    1.47   1
   3   2  -3   46.40    1.35   1
   3   2  -3   45.67    1.32   4
   3   2  -3   46.44    1.53   5
  -3  -2   3   46.04    1.35   3
   2   2  -3    3.37    0.46   4
  -2  -2   3    3.65    0.42   3
   2   2  -3    3.26    0.41   1
   1   2  -3  332.70    5.14   4
   1   2  -3  332.62    5.05   1
   1   2  -3  335.80    4.90   2
  -1  -2   3  331.32    4.92   3
   0  -2   3  347.15    5.37   4
   0   2  -3  345.48    5.25   2
   0   2  -3  351.34    5.24   1
   0  -2   3  356.57    5.01   3
  -1   2  -3  274.89    4.37   2
  -1   2  -3  276.63    4.21   1
  -1   2  -3  275.23    3.95   3
   1  -2   3  274.07    4.39   4
  -2   2  -3  433.37    6.70   2
  -2   2  -3  433.32    6.46   1
   2  -2   3  435.48    6.50   4
  -2   2  -3  431.23    6.09   3
   3  -2   3  374.85    6.17   5
  -3   2  -3  369.44    6.03   2
  -3   2  -3  377.88    5.43   3
   3  -2   3  376.52    5.71   4
  -3   2  -3  374.25    5.81   1
  -4   2  -3  850.69   12.83   2
  -4   2  -3  871.75   12.57   1
   4  -2   3  842.14   13.03   5
   4  -2   3  859.67   12.20   4
  -4   2  -3  862.59   12.04   3
   4  -2   3  857.97   12.51   1
   5  -2   3   11.31    0.92   5
  -5   2  -3    9.51    0.82   2
   5  -2   3    9.51    0.66   4
  -5   2  -3    9.50    0.77   1
   5  -2   3   10.41    0.74   1
  -5   2  -3    9.60    0.68   3
  -6   2  -3   14.88    0.88   3
  -6   2  -3   14.61    1.02   2
   6  -2   3   14.25    0.85   4
   6  -2   3   14.03    1.09   5
  -7   2  -3   50.51    1.89   2
  -7   2  -3   52.50    1.70   3
   7  -2   3   52.78    1.57   4
   7  -2   3   50.61    2.02   5
  -8   2  -3   23.84    1.44   2
  -8   2  -3   21.33    1.21   3
   8  -2   3   19.42    1.49   5
  -9   2  -3    7.76    1.04   2
  -9   2  -3    5.33    0.81   3
   9  -2   3    7.26    1.11   5
  10  -2   3   71.71    2.83   5
 -10   2  -3   69.31    2.59   2
 -11   2  -3   38.58    2.06   2
  11  -2   3   43.12    2.32   5
  11   1  -3   -0.30    0.77   5
 -11  -1   3    0.46    0.74   3
 -10  -1   3    0.38    0.71   3
  10   1  -3    1.10    0.95   5
   9   1  -3    0.02    0.80   5
  -9  -1   3    0.47    0.65   3
   8   1  -3   36.41    1.91   5
   8   1  -3   31.37    1.68   1
  -8  -1   3   34.02    1.76   3
   8   1  -3   33.70    1.37   4
   7   1  -3    0.69    0.48   4
  -7  -1   3    1.65    0.65   3
   7   1  -3    1.66    0.64   1
   7   1  -3    2.52    0.79   5
   6   1  -3   17.30    1.13   1
   6   1  -3   17.30    0.92   4
   6   1  -3   16.71    1.27   5
  -6  -1   3   16.48    1.15   3
  -6  -1   3   20.11    0.80   2
  -5  -1   3  223.50    3.53   2
   5   1  -3  217.42    3.80   4
   5   1  -3  214.87    4.37   5
   5   1  -3  218.48    4.19   1
  -5  -1   3  227.34    4.23   3
  -4  -1   3  301.48    4.47   2
   4   1  -3  300.76    5.31   5
  -4  -1   3  294.49    5.03   3
   4   1  -3  302.70    4.77   4
   4   1  -3  289.08    5.06   1
   3   1  -3   32.88    0.74   2
   3   1  -3   35.94    1.32   5
   3   1  -3   34.98    1.18   1
  -3  -1   3   36.71    1.17   3
   3   1  -3   36.41    1.09   4
   2   1  -3  224.40    4.00   5
   2   1  -3  231.78    3.70   4
  -2  -1   3  232.34    3.74   3
   2   1  -3  231.28    3.80   1
   2   1  -3  231.05    3.49   2
   1   1  -3  207.26    3.34   1
  -1  -1   3  202.50    3.33   4
   1   1  -3  201.24    3.31   4
   1   1  -3  206.09    3.10   2
  -1  -1   3  207.04    3.21   3
   0  -1   3   57.64    1.06   3
   0   1  -3   57.22    1.17   2
   0  -1   3   58.34    1.36   4
   0   1  -3   57.51    1.28   1
   1  -1   3 3962.30   55.54   4
  -1   1  -3 4032.10   55.84   1
  -1   1  -3 4005.21   56.68   2
  -2   1  -3  760.74   10.83   1
  -2   1  -3  741.43   10.98   2
  -2   1  -3  758.05   10.76   3
   2  -1   3  757.17   10.68   4
  -3   1  -3    0.38    0.37   2
   3  -1   3    0.48    0.32   4
   3  -1   3    0.26    0.39   5
  -3   1  -3    1.12    0.34   1
  -3   1  -3    0.88    0.25   3
  -4   1  -3   35.45    1.26   2
  -4   1  -3   37.37    1.02   3
   4  -1   3   35.97    1.28   5
   4  -1   3   36.84    1.12   4
  -4   1  -3   35.09    1.19   1
   5  -1   3  364.28    6.25   5
  -5   1  -3  357.48    5.66   3
   5  -1   3  367.58    6.01   1
  -5   1  -3  364.18    6.02   1
   5  -1   3  366.60    5.74   4
  -5   1  -3  369.71    6.13   2
   6  -1   3  542.53    9.13   5
   6  -1   3  549.14    8.88   1
   6  -1   3  570.68    8.48   4
  -6   1  -3  563.18    8.98   2
  -6   1  -3  567.52    8.51   3
  -7   1  -3   32.53    1.36   3
   7  -1   3   35.04    1.66   5
   7  -1   3   33.97    1.30   4
  -7   1  -3   33.97    1.53   2
  -8   1  -3    4.67    0.81   2
  -8   1  -3    6.30    0.76   3
   8  -1   3    4.82    0.89   5
   8  -1   3    7.40    0.74   4
  -9   1  -3    5.09    0.89   2
  -9   1  -3    3.54    0.71   3
   9  -1   3    6.42    1.02   5
 -10   1  -3   17.07    1.34   2
  10  -1   3   14.67    1.44   5
 -10   1  -3   17.20    1.31   3
  11  -1   3   35.41    2.09   5
 -11   1  -3   34.49    1.93   2
  11   0  -3   18.80    1.78   5
 -11   0   3   16.02    1.59   3
 -10   0   3   15.20    1.49   3
  10   0  -3   12.81    1.54   5
  -9   0   3    6.65    1.04   3
   9   0  -3    4.76    1.10   5
  -8   0   3    1.57    0.71   3
   8   0  -3    1.02    0.80   5
   7   0  -3    6.32    1.02   5
  -7   0   3    6.42    0.62   2
   7   0  -3    6.19    0.64   4
  -7   0   3    6.65    0.92   3
   7   0  -3    4.83    0.83   1
  -6   0   3   15.22    1.11   3
   6   0  -3   14.22    0.83   4
  -6   0   3   13.43    0.77   2
   6   0  -3   14.69    1.08   1
   6   0  -3   18.16    1.31   5
   5   0  -3   87.56    2.45   5
  -5   0   3   93.98    2.38   3
   5   0  -3   92.23    2.33   1
  -5   0   3   91.10    1.89   2
   5   0  -3   92.68    1.93   4
   4   0  -3    5.91    0.50   4
   4   0  -3    6.57    0.73   5
  -4   0   3    6.08    0.44   2
   4   0  -3    6.90    0.66   1
  -4   0   3    6.58    0.66   3
  -3   0   3   24.97    0.75   2
  -3   0   3   25.15    1.03   3
   3   0  -3   25.41    0.85   4
   3   0  -3   26.38    1.14   5
   3   0  -3   25.84    1.02   1
   2   0  -3  556.03    7.98   4
   2   0  -3  565.03    8.36   1
   2   0  -3  558.66    8.57   5
   2   0  -3  563.88    8.10   2
  -2   0   3  556.93    8.18   3
   1   0  -3  456.85    6.53   2
  -1   0   3  446.81    6.49   3
  -1   0   3  448.51    6.48   4
   1   0  -3  435.48    6.67   1
   0   0  -3   91.18    1.78   1
   0   0   3   93.38    1.60   3
   0   0  -3   90.80    1.68   2
   0   0   3   89.91    1.75   4
  -1   0  -3  179.27    2.94   1
   1   0   3  180.30    2.92   4
  -1   0  -3  185.07    2.98   2
   1   0   3  176.86    2.64   3
   2   0   3  221.11    3.54   4
  -2   0  -3  217.74    3.56   1
  -2   0  -3  225.80    3.64   2
  -2   0  -3  220.35    3.22   3
  -3   0  -3   27.65    0.75   3
   3   0   3   27.54    0.96   5
   3   0   3   26.03    0.94   4
  -3   0  -3   26.49    0.94   1
  -3   0  -3   28.21    1.02   2
   4   0   3   64.65    1.55   4
  -4   0  -3   64.41    1.67   2
   4   0   3   61.23    1.62   5
  -4   0  -3   62.94    1.60   1
  -4   0  -3   65.41    1.40   3
  -5   0  -3   66.39    1.79   1
  -5   0  -3   66.10    1.60   3
   5   0   3   64.69    1.66   4
  -5   0  -3   69.20    1.81   2
   5   0   3   66.85    1.81   5
   6   0   3   60.98    1.83   1
   6   0   3   58.28    1.64   4
  -6   0  -3   55.97    1.75   2
  -6   0  -3   59.80    1.64   3
   6   0   3   58.16    1.85   5
   7   0   3   75.46    2.21   1
   7   0   3   70.58    2.20   5
   7   0   3   73.42    1.96   4
  -7   0  -3   70.12    2.11   2
  -7   0  -3   73.02    2.01   3
  -8   0  -3  166.43    3.61   3
   8   0   3  165.00    3.88   5
  -8   0  -3  162.40    3.67   2
   8   0   3  168.00    3.43   4
  -9   0  -3   13.05    1.08   3
  -9   0  -3   12.14    1.10   2
   9   0   3   11.84    1.18   5
   9   0   3   11.12    0.94   4
 -10   0  -3    7.99    1.03   2
  10   0   3    8.18    1.16   5
 -10   0  -3    8.64    1.04   3
 -11   0  -3   42.81    2.04   3
  11   0   3   37.85    2.10   5
  12   0   3    7.10    1.09   5
 -11   1   3    4.84    1.08   3
  11  -1  -3    7.36    1.34   5
 -10   1   3    5.17    1.05   3
  10  -1  -3    4.82    1.18   5
   9  -1  -3   12.23    1.40   5
  -9   1   3   11.56    1.29   3
   8  -1  -3   57.64    2.44   5
  -8   1   3   61.92    2.36   3
   7  -1  -3    1.83    0.83   5
  -7   1   3    2.46    0.54   2
  -7   1   3    2.80    0.75   3
   6  -1  -3    0.81    0.68   5
  -6   1   3    1.56    0.46   2
   6  -1  -3    0.43    0.55   1
  -6   1   3    0.86    0.60   3
   6  -1  -3    1.73    0.40   4
   5  -1  -3  152.79    2.68   4
   5  -1  -3  162.35    3.37   1
  -5   1   3  156.06    3.38   3
  -5   1   3  155.24    2.96   2
   5  -1  -3  154.75    3.52   5
  -4   1   3  161.62    3.27   3
   4  -1  -3  157.99    3.20   1
   4  -1  -3  157.40    2.64   4
  -4   1   3  162.10    2.91   2
   4  -1  -3  160.16    3.38   5
   3  -1  -3    1.79    0.49   5
   3  -1  -3    1.97    0.28   4
   3  -1  -3    1.83    0.43   1
  -3   1   3    2.10    0.36   2
  -3   1   3    2.70    0.48   3
   2  -1  -3  304.32    4.99   5
  -2   1   3  302.94    4.81   3
   2  -1  -3  297.12    4.83   1
  -2   1   3  301.88    4.43   4
  -2   1   3  296.14    4.63   2
   1  -1  -3   15.09    0.76   1
   1  -1  -3   16.34    0.79   5
  -1   1   3   16.13    0.63   4
  -1   1   3   14.61    0.74   3
   1  -1  -3   16.83    0.70   2
   0   1   3 2118.09   29.06   4
   0  -1  -3 2134.71   29.14   1
   0   1   3 2064.85   28.55   3
   0  -1  -3 2091.28   29.68   5
   0  -1  -3 2080.60   29.72   2
   1   1   3  884.98   12.27   4
  -1  -1  -3  872.69   12.64   2
  -1  -1  -3  893.98   12.53   1
   1   1   3  876.97   12.12   3
   2   1   3  105.37    1.78   3
  -2  -1  -3  109.24    2.03   1
   2   1   3  106.11    1.99   4
  -2  -1  -3  107.41    2.07   2
  -3  -1  -3   50.43    1.32   1
   3   1   3   52.50    1.33   4
   3   1   3   50.39    1.19   5
  -3  -1  -3   54.57    1.39   2
  -3  -1  -3   51.58    1.15   3
   4   1   3   27.35    0.98   5
  -4  -1  -3   26.37    1.07   1
  -4  -1  -3   26.36    1.03   2
  -4  -1  -3   26.31    0.89   3
   4   1   3   26.10    1.01   4
  -5  -1  -3   88.99    1.94   3
   5   1   3   89.27    2.04   4
   5   1   3   89.90    2.08   5
  -5  -1  -3   88.80    2.08   2
  -5  -1  -3   88.13    2.10   1
  -6  -1  -3   16.00    1.01   1
   6   1   3   18.03    1.01   4
   6   1   3   16.66    1.01   1
  -6  -1  -3   17.02    0.92   3
   6   1   3   16.80    1.01   5
   7   1   3    1.95    0.61   5
   7   1   3    2.40    0.62   1
   7   1   3    1.33    0.73   4
  -7  -1  -3    1.61    0.59   2
  -7  -1  -3    2.15    0.53   3
  -8  -1  -3  181.25    3.84   3
  -8  -1  -3  180.98    3.83   2
   8   1   3  178.24    3.70   4
   8   1   3  182.96    4.03   5
   9   1   3    5.18    0.79   4
  -9  -1  -3    6.79    0.87   3
   9   1   3    5.85    0.93   5
  -9  -1  -3    4.62    0.81   2
 -10  -1  -3   65.07    2.39   3
 -10  -1  -3   64.00    2.29   2
  10   1   3   64.46    2.12   4
  10   1   3   64.13    2.46   5
  11   1   3    5.51    1.01   5
 -11  -1  -3    3.22    0.83   3
  12   1   3   12.80    1.33   5
 -11   2   3    7.60    1.26   3
  11  -2  -3    7.85    1.32   5
  10  -2  -3    8.23    1.36   5
 -10   2   3    5.13    1.05   3
  -9   2   3   36.89    1.97   3
   9  -2  -3   32.39    2.06   5
  -8   2   3    3.17    0.71   2
  -8   2   3    2.73    1.20   3
   8  -2  -3    4.05    1.03   5
   7  -2  -3    1.96    0.83   5
  -7   2   3    1.16    0.55   2
  -7   2   3    2.19    0.74   3
   6  -2  -3   17.85    1.33   5
  -6   2   3   18.90    1.06   2
  -6   2   3   20.08    1.27   3
   5  -2  -3    0.23    0.46   1
   5  -2  -3   -0.36    0.21   4
  -5   2   3    0.01    0.37   2
   5  -2  -3   -0.14    0.49   5
  -5   2   3   -0.15    0.44   3
  -4   2   3    3.92    0.30   4
   4  -2  -3    4.08    0.65   5
  -4   2   3    3.31    0.56   3
   4  -2  -3    3.63    0.56   1
  -4   2   3    4.09    0.52   2
   3  -2  -3  597.24    9.17   1
   3  -2  -3  599.90    9.44   5
  -3   2   3  602.82    9.06   2
  -3   2   3  622.90    8.48   4
  -3   2   3  589.89    9.10   3
   2  -2  -3   92.11    2.01   1
  -2   2   3   92.67    1.92   2
  -2   2   3   91.79    1.51   4
  -2   2   3   91.56    2.04   3
   2  -2  -3   95.00    2.09   5
   1  -2  -3   36.10    1.11   1
  -1   2   3   35.64    0.79   4
  -1   2   3   34.75    1.08   3
   1  -2  -3   34.16    1.06   2
   1  -2  -3   37.78    1.10   5
   0   2   3   10.53    0.53   4
   0  -2  -3   10.79    0.69   2
   0   2   3   10.83    0.70   1
   0  -2  -3   11.15    0.70   1
   0  -2  -3    9.68    0.58   5
   0   2   3   10.09    0.60   3
  -1  -2  -3  302.70    4.57   5
  -1  -2  -3  306.60    4.66   1
  -1  -2  -3  307.32    4.79   2
   1   2   3  302.58    4.55   4
   1   2   3  299.51    4.52   3
   1   2   3  295.74    4.67   1
   2   2   3   47.47    0.86   5
   2   2   3   49.12    1.22   4
  -2  -2  -3   47.84    1.17   1
  -2  -2  -3   45.23    1.27   2
   2   2   3   47.15    1.10   3
  -3  -2  -3   31.18    0.95   3
   3   2   3   32.04    1.07   4
   3   2   3   30.86    0.82   5
  -3  -2  -3   31.45    1.03   1
  -3  -2  -3   32.51    1.08   2
   4   2   3  255.10    4.35   4
  -4  -2  -3  264.51    4.40   2
  -4  -2  -3  260.77    4.39   1
  -4  -2  -3  263.83    4.22   3
   4   2   3  260.41    4.20   5
   5   2   3  184.75    3.37   5
  -5  -2  -3  186.75    3.37   3
  -5  -2  -3  186.65    3.46   2
   5   2   3  188.93    3.50   4
  -5  -2  -3  191.78    3.54   1
   6   2   3    0.42    0.42   5
  -6  -2  -3    0.58    0.42   2
  -6  -2  -3    0.43    0.41   1
   6   2   3    0.86    0.48   4
  -6  -2  -3    1.19    0.44   3
   7   2   3   27.80    1.37   1
   7   2   3   26.44    1.26   4
  -7  -2  -3   29.87    1.38   2
   7   2   3   27.95    1.31   5
  -7  -2  -3   27.32    1.23   3
   8   2   3    4.37    0.72   4
  -8  -2  -3    4.51    0.71   2
  -8  -2  -3    2.23    0.62   3
   8   2   3    3.36    0.75   1
   8   2   3    4.83    0.76   5
   9   2   3    4.60    0.80   4
  -9  -2  -3    4.48    0.81   3
  -9  -2  -3    4.67    0.77   2
   9   2   3    6.06    0.87   5
 -10  -2  -3   79.59    2.66   3
  10   2   3   82.23    2.53   4
 -10  -2  -3   83.93    2.55   2
  10   2   3   80.67    2.70   5
  11   2   3   23.75    1.61   5
 -11  -2  -3   23.23    1.59   3
 -12  -2  -3   13.87    1.38   3
 -10   3   3    0.52    0.71   3
  10  -3  -3    0.94    0.93   5
   9  -3  -3    5.73    1.23   5
  -9   3   3    7.20    1.13   3
  -8   3   3    1.53    0.70   3
   8  -3  -3   -0.60    0.75   5
  -8   3   3    0.62    0.60   2
   7  -3  -3    1.39    0.74   5
  -7   3   3    1.81    0.60   2
  -7   3   3    1.60    0.67   3
  -6   3   3  400.89    6.89   2
   6  -3  -3  398.31    7.43   5
  -6   3   3  406.71    7.16   3
  -5   3   3   13.70    0.95   2
  -5   3   3   14.33    1.05   3
   5  -3  -3   14.63    1.12   5
  -4   3   3   76.33    2.14   3
   4  -3  -3   81.04    2.28   5
   4  -3  -3   72.04    2.01   1
   3  -3  -3  104.55    2.32   1
   3  -3  -3  102.76    2.44   5
  -3   3   3  102.18    2.37   3
  -3   3   3  100.81    2.27   2
  -2   3   3   58.11    1.57   3
   2  -3  -3   53.61    1.54   5
   2  -3  -3   54.96    1.51   1
  -2   3   3   53.21    1.46   1
  -2   3   3   54.74    1.49   2
   1  -3  -3  625.54    9.23   1
   1  -3  -3  620.81    9.41   2
  -1   3   3  615.83    9.11   3
   1  -3  -3  612.19    9.35   5
  -1   3   3  632.95    9.22   1
  -1   3   3  629.71    9.35   2
  -1   3   3  636.84    8.71   4
   0   3   3   22.59    0.88   1
   0  -3  -3   22.95    0.85   1
   0   3   3   23.79    0.91   3
   0   3   3   23.76    0.71   4
   0  -3  -3   22.10    0.93   2
   0  -3  -3   22.73    0.77   5
  -1  -3  -3  544.83    7.91   1
   1   3   3  541.82    7.85   3
   1   3   3  542.66    7.79   4
   1   3   3  546.68    7.97   1
  -1  -3  -3  535.42    7.92   5
  -1  -3  -3  538.43    8.16   2
   2   3   3   81.96    1.74   4
  -2  -3  -3   81.15    1.65   1
   2   3   3   82.24    1.69   1
  -2  -3  -3   78.51    1.80   2
   2   3   3   80.60    1.69   3
  -3  -3  -3    5.03    0.52   2
   3   3   3    4.77    0.48   1
  -3  -3  -3    5.65    0.48   1
   3   3   3    5.74    0.49   3
   3   3   3    5.43    0.54   4
   3   3   3    5.05    0.28   5
   4   3   3    3.10    0.36   5
   4   3   3    2.75    0.50   4
  -4  -3  -3    3.03    0.45   3
  -4  -3  -3    2.80    0.42   1
  -4  -3  -3    3.63    0.49   2
  -5  -3  -3  252.81    4.44   1
  -5  -3  -3  259.53    4.38   3
   5   3   3  255.43    4.49   4
   5   3   3  245.76    4.19   5
  -5  -3  -3  256.41    4.42   2
   6   3   3    0.26    0.36   5
   6   3   3    0.69    0.48   4
  -6  -3  -3    0.74    0.42   1
  -6  -3  -3    0.27    0.39   2
  -6  -3  -3    0.68    0.42   3
   7   3   3  142.35    3.25   1
   7   3   3  142.22    3.18   4
  -7  -3  -3  144.32    3.06   2
   7   3   3  143.98    3.08   5
  -7  -3  -3  140.62    3.12   3
   8   3   3   28.59    1.36   5
  -8  -3  -3   28.08    1.42   3
  -8  -3  -3   26.64    1.29   2
   8   3   3   26.59    1.37   4
   8   3   3   27.48    1.52   1
  -9  -3  -3    2.23    0.67   3
   9   3   3    1.23    0.69   1
   9   3   3    2.02    0.65   5
   9   3   3    0.35    0.67   4
  -9  -3  -3    2.29    0.65   2
  10   3   3   24.68    1.49   4
 -10  -3  -3   27.89    1.65   3
  10   3   3   27.35    1.59   5
 -11  -3  -3   11.22    1.24   3
  11   3   3   12.03    1.16   4
 -12  -3  -3    5.31    1.03   3
 -10   4   3    7.19    1.21   3
  10  -4  -3    7.25    1.30   5
  -9   4   3   19.50    1.56   3
  -9   4   3   19.23    1.44   2
   9  -4  -3   21.63    1.75   5
  -8   4   3   -1.20    0.49   3
   8  -4  -3   -1.19    0.62   5
  -8   4   3   -0.09    0.61   2
   7  -4  -3   16.02    1.43   5
  -7   4   3   17.33    1.31   3
  -7   4   3   14.60    1.16   2
  -6   4   3    1.02    0.59   3
  -6   4   3    1.26    0.60   2
   6  -4  -3    0.84    0.67   5
   5  -4  -3  103.38    2.85   5
  -5   4   3   99.91    2.57   2
  -5   4   3   96.01    2.66   3
   4  -4  -3  337.44    6.11   5
  -4   4   3  331.81    5.86   3
  -4   4   3  334.65    5.86   2
  -3   4   3   17.03    1.01   3
   3  -4  -3   15.56    1.04   5
  -3   4   3   16.56    0.87   1
   3  -4  -3   17.02    0.94   1
  -3   4   3   16.52    0.98   2
  -2   4   3   55.37    1.61   3
  -2   4   3   54.16    1.60   2
  -2   4   3   55.00    1.49   1
   2  -4  -3   54.43    1.61   5
  -1   4   3  196.99    3.39   1
   1  -4  -3  196.14    3.47   5
  -1   4   3  192.20    3.56   2
  -1   4   3  199.53    3.52   3
  -1   4   3  193.05    2.95   4
   0  -4  -3    8.35    0.64   2
   0   4   3    8.55    0.64   1
   0   4   3    7.58    0.59   3
   0  -4  -3    8.11    0.56   5
   0   4   3    7.96    0.52   4
   1   4   3  160.08    2.75   4
   1   4   3  158.52    2.90   3
   1   4   3  162.21    2.79   1
  -1  -4  -3  158.34    2.57   5
  -1  -4  -3  155.22    3.00   2
  -2  -4  -3    2.70    0.46   2
   2   4   3    3.00    0.43   3
   2   4   3    3.11    0.38   1
   2   4   3    2.37    0.43   4
   3   4   3    0.34    0.34   3
   3   4   3   -0.06    0.30   1
  -3  -4  -3   -0.27    0.33   2
   3   4   3    0.33    0.36   4
   4   4   3  571.05    8.59   1
   4   4   3  553.98    8.61   4
  -4  -4  -3  555.52    8.70   2
  -4  -4  -3  563.64    8.51   3
  -4  -4  -3  581.95    8.53   1
   5   4   3   45.36    1.52   4
   5   4   3   44.48    1.18   5
  -5  -4  -3   47.00    1.43   1
  -5  -4  -3   44.42    1.45   3
  -5  -4  -3   44.63    1.43   2
  -6  -4  -3   25.15    1.20   3
   6   4   3   24.34    0.98   5
  -6  -4  -3   25.03    1.14   2
   6   4   3   26.17    1.27   4
   7   4   3   26.01    1.34   4
   7   4   3   26.43    1.38   1
  -7  -4  -3   25.74    1.33   3
   7   4   3   27.11    1.16   5
  -7  -4  -3   26.23    1.22   2
   8   4   3   70.62    2.08   5
  -8  -4  -3   69.52    2.22   3
  -8  -4  -3   70.60    2.06   2
   8   4   3   72.36    2.26   4
   8   4   3   72.94    2.30   1
  -9  -4  -3   78.29    2.53   3
   9   4   3   77.85    2.60   1
   9   4   3   85.31    2.44   5
  -9  -4  -3   79.60    2.30   2
   9   4   3   79.99    2.57   4
 -10  -4  -3   51.71    2.16   3
  10   4   3   53.21    2.24   1
  10   4   3   49.90    2.06   4
  11   4   3   11.52    1.20   4
 -11  -4  -3    7.97    1.12   3
 -12  -4  -3    1.06    0.68   3
  12   4   3    0.39    0.55   4
  -9   5   3   10.08    1.20   2
  -9   5   3   10.85    1.31   3
   9  -5  -3   12.56    1.49   5
   8  -5  -3    0.93    0.76   5
  -8   5   3    1.63    0.82   3
  -8   5   3    1.93    0.76   2
  -7   5   3   40.15    1.93   3
  -6   5   3   30.49    1.63   3
  -6   5   3   30.83    1.55   2
   6  -5  -3   30.76    1.72   5
  -5   5   3    5.76    0.81   2
   5  -5  -3    4.38    0.84   5
  -5   5   3    3.81    0.75   3
   4  -5  -3   -0.01    0.54   5
  -4   5   3    0.30    0.51   2
  -4   5   3    0.64    0.52   3
   3  -5  -3   14.53    1.07   5
  -3   5   3   14.86    0.99   3
  -3   5   3   12.83    0.96   2
   2  -5  -3  267.92    4.83   5
  -2   5   3  266.28    4.85   2
  -2   5   3  274.37    4.58   1
  -2   5   3  260.42    4.70   3
  -1   5   3  263.53    3.93   4
  -1   5   3  257.86    4.65   2
  -1   5   3  262.15    4.55   3
   1  -5  -3  267.75    4.56   5
  -1   5   3  261.56    4.35   1
   0   5   3   53.92    1.36   1
   0   5   3   55.52    1.26   4
   0  -5  -3   53.09    1.34   5
   0   5   3   53.13    1.53   3
   0  -5  -3   53.07    1.61   2
  -1  -5  -3  146.23    2.55   5
   1   5   3  148.28    2.68   4
   1   5   3  145.94    2.87   3
   1   5   3  155.65    2.71   1
  -1  -5  -3  145.85    3.01   2
  -2  -5  -3   58.02    1.15   5
   2   5   3   59.67    1.41   1
   2   5   3   59.83    1.55   4
  -2  -5  -3   61.90    1.69   2
   2   5   3   60.32    1.61   3
   3   5   3  248.26    4.33   3
  -3  -5  -3  254.43    4.45   2
   3   5   3  251.17    4.16   1
   3   5   3  247.58    4.32   4
   4   5   3   62.80    1.62   1
   4   5   3   64.25    1.77   3
   4   5   3   61.46    1.78   4
  -4  -5  -3   65.47    1.77   2
  -5  -5  -3    4.50    0.60   2
  -5  -5  -3    3.32    0.58   3
   5   5   3    4.26    0.64   4
   5   5   3    4.46    0.50   1
  -6  -5  -3   68.41    2.02   3
   6   5   3   66.98    1.64   5
   6   5   3   67.44    2.05   4
  -6  -5  -3   66.05    1.87   2
  -7  -5  -3   21.43    1.25   3
   7   5   3   20.65    1.28   4
  -7  -5  -3   22.27    1.15   2
   7   5   3   21.76    1.01   5
   8   5   3   35.19    1.66   4
  -8  -5  -3   33.97    1.61   3
  -8  -5  -3   34.12    1.41   2
   8   5   3   33.71    1.61   1
   9   5   3    9.48    1.07   4
  -9  -5  -3    9.17    1.04   3
   9   5   3    9.34    1.06   1
  10   5   3    2.64    0.84   4
 -10  -5  -3    3.87    0.89   3
  10   5   3    5.11    0.98   1
 -11  -5  -3    0.05    0.63   3
  11   5   3   -0.19    0.59   4
 -12  -5  -3   -0.32    0.69   3
  12   5   3    0.51    0.68   4
   9  -6  -3   16.06    1.60   5
  -9   6   3   15.51    1.43   2
  -9   6   3   15.26    1.47   3
   8  -6  -3    3.96    1.05   5
  -8   6   3    3.68    0.92   2
  -8   6   3    4.06    0.97   3
   7  -6  -3   42.05    2.17   5
  -7   6   3   43.30    2.03   3
  -7   6   3   42.36    2.02   2
  -6   6   3    0.73    0.66   3
  -6   6   3    0.11    0.61   2
   6  -6  -3   -0.02    0.67   5
  -5   6   3   57.35    2.11   3
  -5   6   3   56.99    2.10   2
   5  -6  -3   59.24    2.25   5
  -4   6   3    1.34    0.59   2
  -4   6   3    1.32    0.59   3
   4  -6  -3    1.93    0.66   5
  -3   6   3   -0.11    0.44   3
   3  -6  -3    0.43    0.50   5
  -3   6   3    0.30    0.49   2
  -2   6   3   78.37    1.91   1
  -2   6   3   77.88    2.15   3
  -2   6   3   79.34    2.23   2
   2  -6  -3   79.42    2.17   5
  -1   6   3    8.44    0.50   4
  -1   6   3    8.67    0.77   2
  -1   6   3    8.95    0.65   1
   1  -6  -3    7.69    0.69   5
  -1   6   3    8.98    0.77   3
   0   6   3  262.93    4.32   1
   0  -6  -3  263.44    4.86   2
   0   6   3  263.26    4.19   4
   0   6   3  257.47    4.62   3
   0  -6  -3  262.67    4.47   5
   1   6   3    1.18    0.38   4
   1   6   3    0.94    0.41   3
  -1  -6  -3    1.68    0.51   2
  -1  -6  -3    1.19    0.30   5
   1   6   3    1.92    0.35   1
  -2  -6  -3    1.93    0.51   2
   2   6   3    2.37    0.36   1
   2   6   3    2.55    0.49   3
   2   6   3    2.25    0.46   4
  -2  -6  -3    2.17    0.31   5
  -3  -6  -3   62.59    1.25   5
  -3  -6  -3   65.02    1.86   2
   3   6   3   62.56    1.78   4
   3   6   3   64.96    1.81   3
   3   6   3   63.75    1.56   1
  -4  -6  -3    0.47    0.44   2
   4   6   3   -0.25    0.40   3
   4   6   3    0.26    0.30   1
   4   6   3    0.27    0.45   4
  -5  -6  -3   21.43    1.15   3
  -5  -6  -3   20.16    1.07   2
   5   6   3   18.87    1.18   4
  -6  -6  -3    3.36    0.65   3
   6   6   3    1.27    0.58   4
  -6  -6  -3    2.03    0.55   2
   7   6   3   22.56    1.36   4
  -7  -6  -3   21.82    1.20   2
  -7  -6  -3   20.65    1.28   3
  -8  -6  -3   18.97    1.33   3
   8   6   3   20.48    1.31   1
   8   6   3   20.35    1.39   4
   9   6   3   45.66    1.98   1
   9   6   3   45.51    2.03   4
  -9  -6  -3   48.29    2.05   3
  10   6   3    3.87    0.88   4
  10   6   3    3.91    0.95   1
 -10  -6  -3    2.12    0.78   3
  11   6   3    3.01    0.98   1
 -11  -6  -3    3.41    0.89   3
  11   6   3    3.39    0.87   4
 -12  -6  -3    2.88    0.92   3
  12   6   3   -0.18    0.60   4
  -8   7   3   19.06    1.56   3
   8  -7  -3   16.05    1.61   5
  -8   7   3   21.18    1.59   2
  -7   7   3   11.29    1.23   3
  -7   7   3   12.62    1.30   2
   7  -7  -3   12.50    1.37   5
   6  -7  -3   11.61    1.27   5
  -6   7   3   11.52    1.19   2
  -6   7   3   13.52    1.23   3
  -5   7   3   40.64    1.91   2
  -5   7   3   39.88    1.82   3
   5  -7  -3   39.92    1.95   5
  -4   7   3    3.23    0.73   3
  -4   7   3    3.92    0.80   2
   4  -7  -3    2.94    0.77   5
  -3   7   3   46.46    1.80   3
  -3   7   3   47.92    1.88   2
   3  -7  -3   49.72    1.90   5
   2  -7  -3   10.21    0.92   5
  -2   7   3   10.03    0.92   2
  -1   7   3    8.26    0.79   3
  -1   7   3    8.13    0.53   4
  -1   7   3    8.47    0.59   1
  -1   7   3    7.41    0.81   2
   1  -7  -3    6.99    0.72   5
   0   7   3   43.76    1.25   1
   0   7   3   45.32    1.28   4
   0  -7  -3   43.06    1.68   2
   0  -7  -3   42.80    1.37   5
   0   7   3   46.74    1.63   3
   1   7   3  148.75    2.88   4
  -1  -7  -3  145.32    3.26   2
   1   7   3  146.72    2.76   1
   1   7   3  143.51    3.14   3
  -1  -7  -3  147.56    2.81   5
   2   7   3   87.19    1.90   1
  -2  -7  -3   87.51    1.82   5
  -2  -7  -3   88.38    2.34   2
   2   7   3   87.46    2.14   4
   2   7   3   86.25    2.27   3
   3   7   3    0.11    0.41   3
  -3  -7  -3    0.45    0.46   2
  -3  -7  -3    0.44    0.24   5
   3   7   3    0.56    0.29   1
   3   7   3   -0.01    0.40   4
   4   7   3   26.05    1.29   3
   4   7   3   29.76    1.38   4
   4   7   3   28.20    1.10   1
  -4  -7  -3   37.72    1.63   2
  -5  -7  -3   47.30    1.69   2
   5   7   3   45.36    1.78   4
  -5  -7  -3   48.70    1.77   3
   6   7   3   13.10    1.10   4
  -6  -7  -3   11.97    1.03   3
  -6  -7  -3   13.58    1.04   2
  -7  -7  -3    3.54    0.76   3
  -7  -7  -3    2.83    0.67   2
   7   7   3    2.75    0.78   4
   8   7   3   13.64    1.13   1
  -8  -7  -3   13.49    1.19   3
   8   7   3   12.57    1.20   4
   9   7   3   30.28    1.65   1
  -9  -7  -3   28.38    1.66   3
   9   7   3   32.72    1.78   4
  10   7   3    3.25    0.91   1
 -10  -7  -3    3.93    0.94   3
  10   7   3    4.63    0.97   4
 -11  -7  -3    2.70    0.92   3
  11   7   3    4.54    1.01   4
  11   7   3    3.22    1.00   1
  -7   8   3    0.13    0.68   2
  -7   8   3    0.07    0.59   3
   7  -8  -3    0.31    0.66   5
   6  -8  -3   12.65    1.35   5
  -6   8   3   12.23    1.30   2
  -6   8   3   15.20    1.31   3
  -5   8   3   11.62    1.15   3
   5  -8  -3   11.28    1.24   5
  -5   8   3   12.63    1.27   2
   4  -8  -3    0.33    0.64   5
  -4   8   3    1.09    0.74   2
  -4   8   3    0.89    0.62   3
  -3   8   3   60.73    2.13   3
  -3   8   3   57.60    2.18   2
   3  -8  -3   59.61    2.16   5
   2  -8  -3   84.37    2.43   5
  -2   8   3   84.04    2.43   3
  -2   8   3   81.58    2.55   2
  -1   8   3    9.49    0.91   3
   1  -8  -3    7.01    0.77   5
   1  -8  -3    8.21    0.95   2
   0   8   3   23.38    0.93   1
   0  -8  -3   25.57    1.41   2
   0   8   3   22.58    1.26   3
   0   8   3   24.04    1.00   4
   0  -8  -3   22.29    1.06   5
   1   8   3   21.46    1.22   3
   1   8   3   23.75    1.11   4
  -1  -8  -3   24.01    1.02   5
   1   8   3   24.05    0.93   1
  -1  -8  -3   23.66    1.33   2
   2   8   3   64.62    2.02   3
   2   8   3   63.31    1.86   4
  -2  -8  -3   61.66    2.04   2
  -2  -8  -3   60.45    1.56   5
   2   8   3   62.84    1.59   1
   3   8   3   16.13    1.12   4
  -3  -8  -3   17.29    1.15   2
   3   8   3   14.54    0.81   1
   3   8   3   18.21    1.18   3
  -4  -8  -3   98.05    2.62   2
   4   8   3   96.81    2.66   3
   4   8   3  101.51    2.66   4
  -5  -8  -3   51.04    1.91   3
  -5  -8  -3   50.54    1.85   2
   5   8   3   50.58    1.92   4
  -6  -8  -3    8.39    0.97   3
  -6  -8  -3    8.11    0.86   2
   6   8   3    6.60    0.94   4
   7   8   3    1.10    0.62   1
  -7  -8  -3    2.77    0.76   3
   7   8   3    0.91    0.73   4
  -8  -8  -3   21.53    1.50   3
   8   8   3   25.33    1.43   1
   8   8   3   24.92    1.58   4
   9   8   3    4.98    0.90   1
   9   8   3    3.76    0.88   4
  -9  -8  -3    4.68    0.97   3
  10   8   3    0.75    0.68   4
  10   8   3    0.41    0.67   1
 -10  -8  -3    0.14    0.68   3
 -11  -8  -3   14.82    1.50   3
  11   8   3   16.44    1.47   1
  11   8   3   13.93    1.45   4
  -7   9   3    5.03    1.02   3
   7  -9  -3    5.38    1.07   5
  -7   9   3    5.19    1.05   2
  -6   9   3    4.40    1.01   2
   6  -9  -3    3.62    0.92   5
  -6   9   3    3.06    0.88   3
  -5   9   3    3.48    1.00   2
   5  -9  -3    2.84    0.84   5
  -5   9   3    3.84    0.85   3
   4  -9  -3    3.16    0.80   5
  -4   9   3    1.19    0.68   3
  -4   9   3   -0.04    0.60   2
   3  -9  -3   11.92    1.13   5
  -3   9   3   12.36    1.12   3
  -3   9   3   11.53    1.17   2
  -2   9   3    1.10    0.60   3
  -2   9   3    0.76    0.67   2
   2  -9  -3    1.63    0.64   5
   1  -9  -3   78.17    2.25   5
   1  -9  -3   71.50    2.49   2
  -1   9   3   70.18    2.32   3
   0  -9  -3    0.91    0.68   2
   0   9   3    1.50    0.59   3
   0  -9  -3    1.04    0.47   5
   1   9   3   23.92    0.93   1
   1   9   3   23.28    1.16   4
  -1  -9  -3   24.99    1.46   2
   1   9   3   26.79    1.40   3
  -2  -9  -3   37.58    1.69   2
   2   9   3   37.79    1.65   3
   2   9   3   40.85    1.57   4
   2   9   3   36.75    1.22   1
   3   9   3    1.62    0.62   4
   3   9   3    0.83    0.60   3
  -3  -9  -3    0.89    0.57   2
  -4  -9  -3   95.74    2.69   2
   4   9   3   95.65    2.76   3
   4   9   3   98.19    2.72   4
  -5  -9  -3    7.70    0.95   3
   5   9   3    7.41    0.95   4
  -5  -9  -3    6.24    0.83   2
   6   9   3   32.42    1.72   4
  -6  -9  -3   28.63    1.50   2
  -6  -9  -3   29.62    1.63   3
  -7  -9  -3   39.26    1.89   3
   7   9   3   39.76    1.95   4
   7   9   3   41.41    1.68   1
  -8  -9  -3    0.49    0.67   3
   8   9   3    0.34    0.74   4
   8   9   3   -0.21    0.58   1
   9   9   3    0.87    0.67   4
  -9  -9  -3    0.79    0.71   3
   9   9   3    0.46    0.60   1
  10   9   3   10.31    1.20   1
  10   9   3    9.01    1.23   4
 -10  -9  -3    7.12    1.15   3
  -6  10   3   18.92    1.53   3
   6 -10  -3   21.20    1.62   5
  -6  10   3   19.15    1.63   2
  -5  10   3    5.49    0.96   3
   5 -10  -3    4.32    0.93   5
  -5  10   3    4.55    1.02   2
  -4  10   3   -0.28    0.60   2
   4 -10  -3   -0.67    0.55   5
  -4  10   3   -0.61    0.52   3
  -3  10   3   11.95    1.16   3
  -3  10   3    8.30    1.16   2
   3 -10  -3   12.06    1.17   5
   2 -10  -3    5.62    0.87   5
  -2  10   3    5.16    0.89   3
   2 -10  -3    4.15    0.95   2
   1 -10  -3   20.62    1.55   2
   1 -10  -3   23.16    1.30   5
  -1  10   3   24.08    1.45   3
   0 -10  -3    6.02    0.96   2
   0  10   3    5.61    0.87   3
   1  10   3    6.77    0.92   3
   1  10   3    7.04    0.77   4
  -1 -10  -3    9.09    1.05   2
   2  10   3    0.36    0.51   4
  -2 -10  -3    0.07    0.55   2
   2  10   3   -0.21    0.51   3
   3  10   3   36.42    1.76   3
  -3 -10  -3   38.82    1.77   2
   3  10   3   35.04    1.64   4
   4  10   3   19.98    1.44   3
  -4 -10  -3   20.31    1.39   2
   4  10   3   19.47    1.39   4
  -5 -10  -3    0.12    0.56   2
  -5 -10  -3    0.17    0.56   3
   5  10   3    0.19    0.63   4
  -6 -10  -3   21.79    1.48   3
   6  10   3   23.31    1.56   4
   7  10   3   27.15    1.38   1
  -7 -10  -3   26.27    1.66   3
   7  10   3   26.33    1.74   4
   8  10   3    2.74    0.89   4
   8  10   3    3.81    0.78   1
  -8 -10  -3    3.70    0.90   3
  -9 -10  -3    0.10    0.69   3
   9  10   3   -0.54    0.70   4
   9  10   3   -0.47    0.59   1
  10  10   3    2.70    0.80   4
 -10 -10  -3    2.64    0.97   3
  10  10   3    2.13    0.75   1
   4 -11  -3    2.08    0.69   5
  -4  11   3    0.24    0.65   2
  -4  11   3    1.85    0.73   3
   4 -11  -3    1.07    0.84   2
  -3  11   3   10.96    1.19   3
   3 -11  -3    9.28    1.30   2
   2 -11  -3    8.45    1.21   2
  -2  11   3    9.51    1.11   3
  -1  11   3    7.41    1.01   3
   1 -11  -3    5.77    1.04   2
   0 -11  -3    0.52    0.71   2
   0  11   3    1.33    0.65   3
   1  11   3   31.14    1.73   3
  -1 -11  -3   30.45    1.79   2
   2  11   3   17.69    1.36   3
  -2 -11  -3   15.90    1.33   2
   2  11   3   17.92    1.21   4
   3  11   3   27.09    1.65   3
   3  11   3   25.98    1.50   4
  -3 -11  -3   25.41    1.57   2
  -4 -11  -3    1.78    0.69   2
   4  11   3    1.67    0.73   4
   4  11   3    1.68    0.77   3
  -5 -11  -3    8.67    1.10   3
   5  11   3    8.98    1.13   4
  -6 -11  -3    6.89    1.02   3
   6  11   3    9.74    1.17   4
   6  11   3    7.73    0.81   1
   7  11   3    6.66    0.84   1
   7  11   3    5.40    1.01   4
  -7 -11  -3    4.94    0.99   3
   8  11   3   25.17    1.44   1
   8  11   3   25.60    1.76   4
  -8 -11  -3   22.87    1.68   3
  -9 -11  -3   16.33    1.57   3
   9  11   3   20.57    1.41   1
   9  11   3   18.70    1.64   4
  -3  12   3    3.50    0.82   3
   3 -12  -3    2.02    0.78   2
   2 -12  -3   14.58    1.48   2
  -2  12   3   11.69    1.27   3
  -1  12   3    1.18    0.64   3
   1 -12  -3    2.46    0.87   2
   0 -12  -3   -0.61    0.62   2
   0  12   3   -0.63    0.54   3
   1  12   3   12.28    1.24   3
  -1 -12  -3   10.42    1.24   2
   2  12   3    1.83    0.76   3
  -2 -12  -3    3.07    0.85   2
  -3 -12  -3    5.12    0.96   2
   3  12   3    7.29    1.09   3
   3  12   3    6.31    0.92   4
   4  12   3   13.47    1.28   4
  -4 -12  -3   14.15    1.30   2
   4  12   3   14.05    1.40   3
   5  12   3   16.53    1.44   4
   5  12   3   17.22    1.01   1
  -5 -12  -3   16.42    1.42   3
   6  12   3    1.04    0.78   4
  -6 -12  -3    2.30    0.84   3
   6  12   3    2.04    0.57   1
   7  12   3    0.27    0.73   4
   7  12   3   -0.07    0.52   1
  -7 -12  -3    0.58    0.64   3
   8  12   3    0.13    0.76   4
   0 -13  -3   14.25    1.51   2
   0  13   3   14.66    1.40   3
   1  13   3   10.30    1.23   3
  -1 -13  -3   12.06    1.33   2
  -2 -13  -3    0.64    0.71   2
   2  13   3    1.08    0.74   3
  -3 -13  -3    0.97    0.79   2
   3  13   3    1.17    0.79   3
   4  13   3    2.60    0.42   1
  -4 -13  -3    3.59    0.94   3
   4  13   3    4.28    0.88   4
   4  13   3    3.11    0.95   3
   5  13   3    5.09    1.02   4
   5  13   3    3.16    0.56   1
  -5 -13  -3    3.65    0.92   3
   6  13   3   15.16    0.98   1
  -6 -13  -3   15.71    1.49   3
   6  13   3   13.66    1.41   4
  -5 -12   4   30.28    1.79   3
   5  12  -4   28.99    2.00   4
  -4 -12   4   23.21    1.54   3
   4  12  -4   28.73    1.92   4
   3  12  -4   -1.05    0.71   4
  -2 -12   4   21.18    1.66   4
   0 -12   4    9.45    1.11   5
  -1  12  -4    1.36    0.67   2
   1 -12   4    0.13    0.56   5
  -2  12  -4    3.43    0.93   2
   2 -12   4    4.45    0.92   5
   7  11  -4   13.95    1.55   4
  -7 -11   4   14.26    1.40   3
   7  11  -4   11.77    1.06   1
   6  11  -4    6.60    1.22   4
   6  11  -4    7.19    0.81   1
  -6 -11   4    8.87    1.14   3
  -5 -11   4   31.86    1.77   3
   5  11  -4   32.76    1.21   1
   5  11  -4   31.22    1.97   4
  -4 -11   4   12.53    1.21   3
   4  11  -4   14.54    1.47   4
  -3 -11   4    2.54    0.73   3
   3  11  -4    2.74    0.94   4
  -2 -11   4   70.99    2.75   4
  -1 -11   4    6.79    1.08   4
   0  11  -4   25.42    1.55   2
   0 -11   4   26.17    1.67   5
   1 -11   4   20.65    1.48   5
  -1  11  -4   19.00    1.45   2
   2 -11   4    8.43    1.17   5
  -2  11  -4    8.13    1.15   2
   3 -11   4    1.92    0.75   5
  -3  11  -4    2.58    0.85   2
  -4  11  -4    0.47    0.70   2
   4 -11   4    0.58    0.66   5
  -8 -10   4   -0.03    0.69   3
   8  10  -4   -0.29    0.55   1
   8  10  -4    0.14    0.63   4
   7  10  -4   14.03    1.56   4
  -7 -10   4   15.70    1.41   3
   7  10  -4   12.89    1.10   1
  -6 -10   4   58.39    2.34   3
   6  10  -4   60.19    1.97   1
   6  10  -4   63.53    2.67   4
  -5 -10   4   32.23    1.74   3
   5  10  -4   35.98    2.04   4
   5  10  -4   34.40    1.35   1
  -4 -10   4    1.41    0.64   3
   4  10  -4    0.51    0.78   4
   4  10  -4    1.11    0.43   1
  -3 -10   4   12.88    1.08   3
   3  10  -4   11.40    1.26   4
  -2 -10   4   46.44    1.79   3
   2  10  -4   48.03    2.14   4
   1  10  -4  155.10    3.65   2
  -1 -10   4  155.72    3.97   4
   0  10  -4    4.27    0.80   2
   0 -10   4    5.68    0.89   4
  -1  10  -4    1.14    0.65   2
   1 -10   4   -0.60    0.49   5
  -2  10  -4   97.89    3.08   2
   2 -10   4   96.36    3.21   5
   3 -10   4   20.38    1.62   5
  -3  10  -4   20.31    1.56   2
   4 -10   4    2.95    0.90   5
  -4  10  -4    3.63    0.98   2
   5 -10   4    0.97    0.70   5
  -5  10  -4    2.92    0.98   2
  -9  -9   4    2.00    0.83   3
   9   9  -4    5.05    1.10   4
   9   9  -4    5.12    0.98   1
  -8  -9   4   37.70    2.05   3
   8   9  -4   38.43    1.83   1
   8   9  -4   40.15    2.14   4
   7   9  -4   19.98    1.60   4
   7   9  -4   20.77    1.29   1
  -7  -9   4   18.93    1.48   3
  -6  -9   4   16.20    1.32   3
   6   9  -4   15.97    1.14   1
   6   9  -4   15.03    1.46   4
   5   9  -4   34.59    1.38   1
  -5  -9   4   29.82    1.62   3
   5   9  -4   32.47    1.86   4
   4   9  -4   76.86    2.80   4
  -4  -9   4   78.29    2.45   3
   4   9  -4   80.83    1.95   1
   3   9  -4   35.77    1.95   4
   3   9  -4   32.59    1.06   1
  -3  -9   4   34.69    1.57   3
   3   9  -4   32.29    0.92   1
   2   9  -4    8.15    1.05   4
  -2  -9   4    8.63    0.84   3
   1   9  -4    2.17    0.59   2
  -1  -9   4    2.68    0.53   3
  -1  -9   4    2.29    0.72   4
   0  -9   4   43.53    1.88   4
   0  -9   4   44.44    1.56   3
   0   9  -4   39.97    1.72   2
   1  -9   4  110.50    2.97   4
  -1   9  -4  107.75    3.03   2
   2  -9   4   16.11    1.34   5
  -2   9  -4   17.24    1.31   2
  -3   9  -4   48.07    2.13   2
   3  -9   4   43.25    2.12   5
  -4   9  -4   44.44    2.18   2
   4  -9   4   44.22    2.19   5
  -5   9  -4   24.49    1.74   2
   5  -9   4   23.91    1.74   5
  -6   9  -4   -0.81    0.66   2
   6  -9   4   -0.27    0.64   5
   7  -9   4    0.07    0.65   5
   9   8  -4   -0.63    0.63   4
   9   8  -4   -0.25    0.72   1
  -9  -8   4    0.43    0.67   3
   8   8  -4    5.00    1.02   4
  -8  -8   4    6.57    1.07   3
   8   8  -4    6.54    0.98   1
   7   8  -4   89.67    2.99   4
  -7  -8   4   91.83    2.93   3
   7   8  -4   89.23    2.60   1
   6   8  -4   22.53    1.28   1
   6   8  -4   21.97    1.57   4
  -6  -8   4   22.13    1.43   3
  -5  -8   4    0.88    0.60   3
   5   8  -4    0.09    0.50   1
   5   8  -4    1.16    0.78   4
   4   8  -4   37.33    1.34   1
  -4  -8   4   36.60    1.60   3
   4   8  -4   36.96    1.83   4
   3   8  -4  126.21    2.45   1
   3   8  -4  121.22    3.25   4
  -3  -8   4  125.45    2.97   3
  -2  -8   4  168.48    3.49   3
   2   8  -4  169.02    3.36   2
   2   8  -4  168.96    2.82   1
   2   8  -4  161.42    3.82   4
  -1  -8   4   51.83    1.98   4
   1   8  -4   48.65    1.97   4
   1   8  -4   52.07    1.71   2
  -1  -8   4   53.42    1.66   3
   0  -8   4   25.08    1.15   3
   0  -8   4   24.20    1.39   4
   0   8  -4   24.43    1.30   2
   1  -8   4    0.55    0.51   4
  -1   8  -4    0.69    0.43   3
  -1   8  -4    0.55    0.55   2
   2  -8   4   13.25    1.01   4
   2  -8   4   12.73    1.17   5
  -2   8  -4   12.95    1.12   2
   3  -8   4   14.86    1.29   5
  -3   8  -4   11.19    1.23   2
  -4   8  -4  173.34    4.28   2
   4  -8   4  180.93    4.49   5
  -5   8  -4   46.84    2.17   2
   5  -8   4   52.06    2.36   5
  -6   8  -4   13.75    1.42   2
   6  -8   4   13.01    1.64   5
   7  -8   4   17.36    1.60   5
  -7   8  -4   12.04    1.39   2
   8  -8   4   -0.17    0.65   5
 -10  -7   4   -0.41    0.65   3
  10   7  -4    0.05    0.77   1
  10   7  -4    1.01    0.70   4
  -9  -7   4    4.09    0.96   3
   9   7  -4    4.40    0.97   1
   9   7  -4    3.25    0.94   4
   8   7  -4   21.09    1.46   1
   8   7  -4   20.13    1.55   4
  -8  -7   4   19.13    1.50   3
   7   7  -4   38.54    1.72   1
  -7  -7   4   39.06    1.88   3
   7   7  -4   38.34    1.92   4
  -6  -7   4   12.62    1.12   3
   6   7  -4   15.12    1.27   4
   6   7  -4   10.42    0.94   1
  -5  -7   4   61.24    2.07   3
   5   7  -4   58.51    1.82   1
   5   7  -4   59.62    2.20   4
   4   7  -4   55.85    1.63   1
  -4  -7   4   55.76    1.89   3
   4   7  -4   57.89    2.12   4
   3   7  -4    6.20    0.89   4
   3   7  -4    5.31    0.57   1
  -3  -7   4    6.08    0.72   3
   2   7  -4   81.97    2.41   4
   2   7  -4   78.19    1.91   2
   2   7  -4   79.02    1.69   1
  -2  -7   4   77.37    2.05   3
  -1  -7   4  205.97    3.73   3
   1   7  -4  196.57    4.12   4
   1   7  -4  200.92    3.81   2
   1   7  -4  194.74    3.16   1
   0   7  -4   98.35    2.46   2
   0  -7   4   99.94    2.22   3
   0  -7   4  100.70    2.64   4
   0   7  -4   94.46    1.69   1
  -1   7  -4   74.83    1.47   1
  -1   7  -4   75.11    2.20   2
  -1   7  -4   73.97    1.84   3
   1  -7   4   77.80    2.22   4
   2  -7   4   79.79    2.26   4
  -2   7  -4   77.51    2.37   2
  -2   7  -4   82.13    1.91   3
  -3   7  -4   14.58    1.16   2
   3  -7   4   12.80    0.96   4
   3  -7   4   14.62    1.21   5
   4  -7   4   15.31    1.29   5
  -4   7  -4   12.59    1.17   2
   5  -7   4   18.95    1.53   5
  -5   7  -4   22.25    1.53   2
  -6   7  -4    9.83    1.19   2
   6  -7   4    8.41    1.21   5
  -7   7  -4   24.35    1.73   2
   7  -7   4   26.79    1.84   5
  -8   7  -4  117.88    3.75   2
   8  -7   4  115.88    3.85   5
  10   6  -4    2.17    0.89   1
 -10  -6   4    0.50    0.68   3
  10   6  -4    2.23    0.79   4
  -9  -6   4    8.58    1.19   3
   9   6  -4    6.45    1.12   4
   9   6  -4    7.44    1.10   1
  -8  -6   4   57.55    2.35   3
   8   6  -4   58.51    2.32   4
   8   6  -4   57.37    2.22   1
   7   6  -4   54.90    2.04   1
   7   6  -4   58.73    2.24   4
  -7  -6   4   53.23    2.14   3
  -6  -6   4   66.02    2.23   3
   6   6  -4   63.92    2.05   1
   6   6  -4   66.42    2.32   4
   5   6  -4  110.84    2.93   4
  -5  -6   4  111.03    2.84   3
   5   6  -4  110.93    2.61   1
  -4  -6   4   73.53    2.10   3
   4   6  -4   72.14    2.25   4
   4   6  -4   69.37    1.85   1
  -3  -6   4  113.65    2.60   3
   3   6  -4  108.91    2.80   4
   3   6  -4  110.68    2.31   1
   2   6  -4  232.64    3.91   2
  -2  -6   4  229.00    4.12   3
   2   6  -4  229.24    3.81   1
   2   6  -4  230.43    4.48   4
  -1  -6   4   10.29    0.67   3
   1   6  -4   11.14    0.92   4
   1   6  -4   10.84    0.60   1
   1   6  -4   10.81    0.74   2
   0   6  -4    9.97    0.55   1
   0  -6   4   10.35    0.70   3
   0  -6   4   10.84    0.88   4
   0   6  -4   10.77    0.82   2
  -1   6  -4  128.74    2.23   1
  -1   6  -4  127.62    2.45   3
  -1   6  -4  125.33    2.86   2
   1  -6   4  128.13    2.90   4
  -2   6  -4  239.49    4.64   2
   2  -6   4  236.90    4.49   4
  -2   6  -4  248.39    4.00   3
  -2   6  -4  237.00    3.89   1
   3  -6   4   57.33    2.05   5
  -3   6  -4   54.84    1.49   1
  -3   6  -4   56.46    1.97   2
  -3   6  -4   54.10    1.41   3
   3  -6   4   55.12    1.73   4
   4  -6   4   17.56    1.32   5
  -4   6  -4   19.50    1.30   2
   4  -6   4   17.72    1.04   4
   5  -6   4   15.61    1.29   5
  -5   6  -4   16.36    1.27   2
  -6   6  -4   81.43    2.73   2
   6  -6   4   85.74    2.93   5
   7  -6   4   13.03    1.38   5
  -7   6  -4   14.68    1.36   2
   8  -6   4    0.84    0.87   5
  -8   6  -4    0.58    0.98   2
  -9   6  -4   44.04    2.27   2
   9  -6   4   47.08    2.48   5
  11   5  -4   13.91    1.48   5
 -11  -5   4   10.21    1.37   3
  11   5  -4   11.75    1.47   1
  10   5  -4   12.82    1.30   4
 -10  -5   4   11.64    1.39   3
  10   5  -4   15.09    1.46   1
  10   5  -4   15.38    1.56   5
   9   5  -4    0.70    0.75   1
   9   5  -4    1.27    0.74   5
   9   5  -4    0.62    0.68   4
  -9  -5   4    0.69    0.72   3
   8   5  -4   11.08    1.24   5
   8   5  -4    8.82    1.09   1
   8   5  -4    9.68    1.13   4
  -8  -5   4   11.25    1.19   3
   7   5  -4    0.56    0.67   4
   7   5  -4    1.10    0.66   1
  -7  -5   4    0.10    0.56   3
  -6  -5   4  129.87    3.21   3
   6   5  -4  133.18    3.24   4
   6   5  -4  127.82    3.09   1
   5   5  -4   83.32    2.23   1
   5   5  -4   85.94    2.46   4
  -5  -5   4   88.15    2.39   3
   4   5  -4    7.39    0.81   4
  -4  -5   4    7.28    0.74   3
   4   5  -4    6.45    0.65   1
  -3  -5   4   52.10    1.13   2
   3   5  -4   54.83    1.48   1
  -3  -5   4   53.81    1.65   3
   3   5  -4   55.23    1.80   4
   2   5  -4  124.86    2.42   1
   2   5  -4  133.09    2.36   2
   2   5  -4  128.44    2.88   4
  -2  -5   4  130.60    2.62   3
   1   5  -4  297.88    4.86   2
   1   5  -4  301.85    4.69   1
   1   5  -4  297.29    5.22   4
  -1  -5   4  303.31    4.80   3
   0  -5   4  125.87    2.33   3
   0   5  -4  121.65    2.16   1
   0   5  -4  125.30    2.57   2
   0  -5   4  125.71    2.79   4
  -1   5  -4   11.21    0.63   3
  -1   5  -4   11.54    0.62   1
  -1   5  -4   13.09    0.88   2
   1  -5   4   12.74    0.91   4
  -2   5  -4  294.81    4.48   3
  -2   5  -4  286.45    5.16   2
  -2   5  -4  286.62    4.58   1
   2  -5   4  292.25    5.06   4
  -3   5  -4  269.37    4.22   3
   3  -5   4  268.08    4.71   4
   3  -5   4  266.76    5.18   5
  -3   5  -4  273.75    4.47   1
  -3   5  -4  262.42    5.00   2
  -4   5  -4    0.81    0.58   2
  -4   5  -4    1.43    0.49   1
  -4   5  -4    0.72    0.32   3
   4  -5   4    1.46    0.46   4
   4  -5   4    1.66    0.61   5
  -5   5  -4   11.41    1.06   2
   5  -5   4   12.86    1.16   5
   5  -5   4   12.04    0.83   4
   6  -5   4    0.17    0.67   5
  -6   5  -4    0.83    0.63   2
   7  -5   4   89.04    3.03   5
  -7   5  -4   86.84    2.85   2
   8  -5   4  120.29    3.73   5
  -8   5  -4  121.71    3.58   2
  -9   5  -4    2.34    0.92   2
   9  -5   4    2.41    0.94   5
 -10   5  -4    0.89    0.78   2
  10  -5   4    0.78    0.79   5
  11   4  -4    3.02    0.97   5
 -11  -4   4   -0.11    0.71   3
 -10  -4   4    7.78    1.20   3
  10   4  -4    7.45    0.99   4
  10   4  -4    7.00    1.16   1
  10   4  -4    6.19    1.19   5
  -9  -4   4   57.46    2.44   3
   9   4  -4   58.30    2.21   4
   9   4  -4   58.97    2.40   1
   9   4  -4   56.20    2.50   5
  -8  -4   4   80.73    2.75   3
   8   4  -4   81.62    2.69   1
   8   4  -4   82.73    2.88   5
   8   4  -4   82.46    2.56   4
   7   4  -4    3.74    0.88   5
  -7  -4   4    2.80    0.75   3
   7   4  -4    2.72    0.75   4
   7   4  -4    2.30    0.71   1
   6   4  -4    1.28    0.61   4
  -6  -4   4    0.87    0.53   3
   6   4  -4    0.44    0.67   5
   6   4  -4    0.57    0.55   1
   5   4  -4   43.47    1.66   4
  -5  -4   4   44.07    1.63   3
   5   4  -4   43.70    1.56   1
   4   4  -4   22.85    1.07   1
  -4  -4   4   23.13    1.13   3
   4   4  -4   23.84    1.20   4
   3   4  -4   65.58    1.67   1
   3   4  -4   66.24    1.89   4
  -3  -4   4   68.72    1.78   3
   2   4  -4  198.09    3.16   2
  -2  -4   4  200.89    3.51   3
   2   4  -4  199.30    3.75   4
   2   4  -4  197.73    3.42   1
   1   4  -4    0.03    0.27   2
  -1  -4   4    0.14    0.23   3
   1   4  -4    0.12    0.28   1
   1   4  -4    0.24    0.42   4
   0   4  -4   98.40    2.07   2
   0  -4   4   99.33    1.86   3
   0   4  -4   99.18    1.89   1
   0  -4   4  102.69    2.33   4
  -1   4  -4  130.05    2.18   3
  -1   4  -4  125.24    2.27   1
   1  -4   4  131.27    2.73   4
  -1   4  -4  127.30    2.62   2
   2  -4   4  469.69    7.35   4
  -2   4  -4  467.84    7.52   2
  -2   4  -4  474.39    6.72   3
  -2   4  -4  472.24    7.06   1
  -3   4  -4   40.28    1.24   1
  -3   4  -4   40.40    1.46   2
   3  -4   4   40.20    1.56   5
  -3   4  -4   37.19    0.96   3
   3  -4   4   36.69    1.33   4
   4  -4   4  342.88    6.27   5
  -4   4  -4  348.57    5.68   1
  -4   4  -4  339.63    6.07   2
   4  -4   4  343.87    5.63   4
  -4   4  -4  347.15    5.20   3
   5  -4   4   88.99    2.65   5
   5  -4   4   86.54    2.10   4
  -5   4  -4   89.00    2.53   2
  -5   4  -4   92.61    2.27   1
  -5   4  -4   89.55    1.90   3
   6  -4   4    0.04    0.42   4
  -6   4  -4    0.48    0.57   2
   6  -4   4   -0.20    0.59   5
   7  -4   4   12.26    1.26   5
  -7   4  -4   13.15    1.20   2
  -8   4  -4    1.19    0.77   2
   8  -4   4    1.58    0.82   5
   9  -4   4   28.64    1.95   5
  -9   4  -4   30.44    1.86   2
  10  -4   4   29.65    2.01   5
 -10   4  -4   28.44    1.86   2
  11   3  -4    9.27    1.38   5
 -11  -3   4    6.16    1.20   3
 -10  -3   4    0.74    0.77   3
  10   3  -4    0.32    0.90   5
   9   3  -4    0.02    0.75   5
   9   3  -4    0.55    0.75   1
  -9  -3   4    0.62    0.70   3
   9   3  -4    0.90    0.63   4
   8   3  -4   32.30    1.87   5
   8   3  -4   26.81    1.65   1
  -8  -3   4   31.92    1.73   3
   8   3  -4   31.30    1.55   4
   7   3  -4   19.75    1.34   1
   7   3  -4   20.32    1.51   5
   7   3  -4   18.61    1.20   4
  -7  -3   4   17.84    1.30   3
  -6  -3   4   99.66    2.70   3
   6   3  -4   96.67    2.64   1
   6   3  -4   95.03    2.50   4
   6   3  -4  112.25    3.13   5
   5   3  -4   60.10    1.83   1
  -5  -3   4   56.20    1.83   3
   5   3  -4   57.00    2.05   5
   5   3  -4   57.00    1.79   4
   4   3  -4   44.87    1.68   5
   4   3  -4   42.46    1.48   4
  -4  -3   4   46.25    1.51   3
   4   3  -4   46.92    1.50   1
   3   3  -4   61.92    1.72   4
  -3  -3   4   58.34    1.61   3
   3   3  -4   61.95    1.61   1
   2   3  -4   19.25    0.85   1
  -2  -3   4   18.08    0.83   3
   2   3  -4   18.09    0.98   4
   2   3  -4   18.12    0.53   2
  -1  -3   4  116.06    2.09   3
   1   3  -4  111.41    2.39   4
   1   3  -4  112.94    2.00   2
   1   3  -4  109.76    2.14   1
   0   3  -4   60.91    1.38   1
   0  -3   4   61.16    1.66   4
   0  -3   4   61.03    1.24   3
   0   3  -4   59.74    1.41   2
  -1   3  -4  291.04    4.88   2
   1  -3   4  299.53    4.34   3
  -1   3  -4  310.44    4.68   1
   1  -3   4  301.22    5.00   4
   2  -3   4  394.27    6.23   4
  -2   3  -4  392.46    5.57   3
  -2   3  -4  396.58    6.35   2
  -2   3  -4  394.90    6.02   1
  -3   3  -4    6.62    0.40   3
  -3   3  -4    5.25    0.62   2
  -3   3  -4    6.69    0.58   1
   3  -3   4    5.89    0.58   4
   4  -3   4  295.22    4.85   4
   4  -3   4  284.10    5.32   5
  -4   3  -4  290.90    4.40   3
  -4   3  -4  292.50    5.23   2
  -4   3  -4  293.02    4.92   1
  -5   3  -4   54.00    1.34   3
   5  -3   4   52.66    1.90   5
   5  -3   4   52.85    1.55   4
  -5   3  -4   54.34    1.82   2
  -5   3  -4   53.81    1.71   1
  -6   3  -4  183.29    4.00   2
   6  -3   4  178.12    4.13   5
   6  -3   4  186.90    3.50   4
  -6   3  -4  184.75    3.35   3
   7  -3   4  105.22    3.11   5
  -7   3  -4  113.12    3.02   2
   8  -3   4   10.68    1.20   5
  -8   3  -4   11.11    1.17   2
   9  -3   4   17.78    1.54   5
  -9   3  -4   15.97    1.40   2
  10  -3   4    3.64    1.06   5
 -10   3  -4    2.07    0.90   2
 -11   3  -4   28.06    1.92   2
  11  -3   4   27.04    1.95   5
  11   2  -4    7.29    1.30   5
 -11  -2   4    7.17    1.28   3
 -10  -2   4    4.73    1.03   3
  10   2  -4    7.84    1.31   5
  -9  -2   4    8.91    1.18   3
   9   2  -4    9.94    1.30   5
  -8  -2   4    5.84    0.97   3
   8   2  -4    5.85    1.01   1
   8   2  -4    7.58    0.91   4
   8   2  -4    7.16    1.15   5
   7   2  -4   12.41    0.93   4
   7   2  -4   10.75    1.16   5
  -7  -2   4   10.50    1.03   3
   7   2  -4   11.63    1.08   1
   6   2  -4    3.18    0.80   5
   6   2  -4    1.96    0.66   1
  -6  -2   4    1.56    0.59   3
   6   2  -4    1.41    0.56   4
  -5  -2   4   19.92    1.11   3
   5   2  -4   19.51    1.11   1
   5   2  -4   19.47    1.04   4
   5   2  -4   19.90    1.29   5
   4   2  -4  120.75    2.87   5
   4   2  -4  119.04    2.55   4
   4   2  -4  119.57    2.63   1
  -4  -2   4  123.35    2.68   3
   3   2  -4  311.47    5.07   4
  -3  -2   4  314.53    5.11   3
   3   2  -4  309.24    5.48   5
   3   2  -4  308.67    5.14   1
   2   2  -4  113.88    1.80   2
  -2  -2   4  113.06    2.21   3
   2   2  -4  112.23    2.28   1
   2   2  -4  116.91    2.35   4
  -1  -2   4   79.96    1.85   4
   1   2  -4   76.06    1.69   1
   1   2  -4   75.94    1.43   2
  -1  -2   4   75.61    1.54   3
   0   2  -4    1.06    0.33   1
   0  -2   4    0.39    0.19   3
   0   2  -4    0.41    0.28   2
   0  -2   4    0.07    0.35   4
  -1   2  -4  143.70    2.53   1
   1  -2   4  143.09    2.15   3
  -1   2  -4  143.29    2.63   2
   1  -2   4  143.94    2.74   4
  -2   2  -4   96.50    1.93   1
  -2   2  -4   93.83    2.07   2
   2  -2   4   97.27    2.08   4
  -4   2  -4   33.91    1.23   1
  -4   2  -4   34.17    0.91   3
   4  -2   4   34.84    1.17   4
  -4   2  -4   37.37    1.37   2
   4  -2   4   34.74    1.37   5
  -5   2  -4  170.25    3.00   3
  -5   2  -4  174.89    3.60   2
   5  -2   4  176.19    3.28   4
  -5   2  -4  173.78    3.45   1
   5  -2   4  174.30    3.69   5
   6  -2   4   99.60    2.29   4
   6  -2   4  101.48    2.70   5
  -6   2  -4   98.08    2.63   2
  -6   2  -4   97.55    2.17   3
  -6   2  -4   99.59    2.50   1
  -7   2  -4   66.35    2.19   2
   7  -2   4   62.08    2.23   5
  -7   2  -4   62.37    1.81   3
   7  -2   4   67.92    1.88   4
   8  -2   4  184.93    4.40   5
  -8   2  -4  183.52    4.25   2
  -8   2  -4  192.63    3.85   3
   9  -2   4   28.64    1.79   5
  -9   2  -4   28.47    1.67   2
 -10   2  -4   10.52    1.26   2
  10  -2   4    9.66    1.32   5
 -11   2  -4    0.02    0.74   2
  11  -2   4   -0.99    0.70   5
 -11  -1   4    0.10    0.73   3
  11   1  -4   -0.21    0.81   5
 -10  -1   4    2.07    0.88   3
  10   1  -4    2.46    0.93   5
   9   1  -4    5.21    1.13   5
  -9  -1   4    3.90    0.96   3
   8   1  -4   45.82    2.05   1
  -8  -1   4   46.03    2.06   3
   8   1  -4   47.75    2.21   5
   7   1  -4   32.06    1.31   4
   6   1  -4    2.07    0.54   4
  -6  -1   4    2.11    0.59   3
   6   1  -4    2.49    0.68   1
   6   1  -4    2.17    0.80   5
   5   1  -4   -0.35    0.53   5
  -5  -1   4    0.22    0.43   3
   5   1  -4   -0.05    0.38   4
  -5  -1   4    0.08    0.24   2
   5   1  -4   -0.37    0.42   1
   4   1  -4  367.45    6.20   1
   4   1  -4  373.68    5.85   4
   4   1  -4  371.90    5.50   2
  -4  -1   4  369.32    6.12   3
   4   1  -4  379.00    6.48   5
   3   1  -4   80.36    1.82   4
   3   1  -4   80.38    2.11   5
  -3  -1   4   78.71    1.90   3
   3   1  -4   78.28    1.39   2
   3   1  -4   82.90    1.96   1
   2   1  -4    0.51    0.35   4
  -2  -1   4    1.04    0.36   3
   2   1  -4    0.22    0.42   5
   2   1  -4    0.83    0.37   1
  -1  -1   4   14.45    0.65   3
   1   1  -4   12.79    0.56   2
  -1  -1   4   12.64    0.77   4
   1   1  -4   13.28    0.77   1
   0  -1   4   98.79    2.05   4
   0   1  -4   95.53    1.95   1
   0   1  -4   97.57    1.81   2
   0  -1   4   98.99    1.69   3
   1  -1   4 3992.64   57.03   3
  -1   1  -4 3892.30   54.89   1
  -1   1  -4 4048.59   55.37   2
   1  -1   4 3870.12   54.12   4
  -2   1  -4   91.84    1.89   1
  -2   1  -4   92.83    1.97   2
   2  -1   4   94.70    1.98   4
  -3   1  -4   59.08    1.08   3
  -3   1  -4   58.43    1.48   1
   3  -1   4   57.96    1.50   4
  -3   1  -4   61.50    1.62   2
   4  -1   4    4.11    0.57   5
   4  -1   4    3.43    0.49   4
  -4   1  -4    3.44    0.55   2
  -4   1  -4    3.35    0.50   1
  -4   1  -4    4.51    0.36   3
  -5   1  -4   55.17    1.67   1
  -5   1  -4   61.37    1.78   2
   5  -1   4   58.04    1.76   5
   5  -1   4   55.13    1.56   4
  -5   1  -4   53.49    1.36   3
  -6   1  -4  370.55    6.46   2
   6  -1   4  367.87    6.05   4
   6  -1   4  371.45    6.56   5
  -6   1  -4  369.72    6.35   1
  -6   1  -4  377.60    5.91   3
   7  -1   4   20.27    1.09   4
  -7   1  -4   20.74    1.30   2
  -7   1  -4   22.02    1.09   3
   7  -1   4   21.73    1.34   5
  -8   1  -4    4.10    0.64   3
   8  -1   4    4.81    0.90   5
  -8   1  -4    3.70    0.80   2
   8  -1   4    4.83    0.71   4
  -9   1  -4   88.89    2.80   2
   9  -1   4   95.21    3.00   5
  -9   1  -4   90.62    2.58   3
  10  -1   4   93.86    3.19   5
 -10   1  -4   95.15    2.99   2
  11  -1   4    8.24    1.23   5
 -11   1  -4    6.86    1.10   2
  11   0  -4   44.44    2.55   5
 -11   0   4   37.34    2.27   3
  10   0  -4   16.22    1.66   5
 -10   0   4   15.49    1.52   3
  -9   0   4   13.90    1.40   3
   9   0  -4   16.23    1.56   5
  -8   0   4   11.23    1.18   3
   8   0  -4   10.18    1.26   5
   7   0  -4   48.34    2.15   5
   7   0  -4   50.05    2.00   1
  -7   0   4   50.43    2.03   3
   7   0  -4   50.11    1.52   4
  -6   0   4    2.19    0.74   3
   6   0  -4    1.96    0.75   5
   6   0  -4    2.85    0.68   1
  -6   0   4    2.09    0.43   2
   6   0  -4    1.32    0.45   4
  -5   0   4   86.62    1.79   2
  -5   0   4   89.33    2.36   3
   5   0  -4   80.27    2.42   5
   5   0  -4   85.67    2.30   1
   5   0  -4   80.32    1.86   4
   4   0  -4  102.89    2.59   5
  -4   0   4  106.10    1.96   2
   4   0  -4  103.84    2.46   1
   4   0  -4   98.85    2.05   4
  -4   0   4  103.25    2.44   3
   3   0  -4   22.20    0.77   2
   3   0  -4   23.89    1.14   5
   3   0  -4   23.59    0.88   4
   3   0  -4   25.97    1.10   1
  -3   0   4   25.30    1.08   3
   2   0  -4  216.18    3.89   5
  -2   0   4  209.68    3.53   4
  -2   0   4  216.04    3.68   3
   2   0  -4  216.02    3.41   2
   2   0  -4  215.29    3.77   1
  -1   0   4    0.79    0.34   3
   1   0  -4    0.97    0.41   5
   1   0  -4    0.85    0.35   1
  -1   0   4    0.46    0.34   4
   1   0  -4    0.33    0.28   2
   0   0  -4  912.26   13.17   1
   0   0   4  925.94   12.91   4
   0   0  -4  924.62   13.13   2
   0   0   4  906.77   12.67   3
  -1   0  -4    1.76    0.38   2
   1   0   4    2.28    0.23   3
  -1   0  -4    1.77    0.37   1
   1   0   4    1.37    0.38   4
  -2   0  -4  118.84    2.27   1
   2   0   4  118.26    1.84   3
   2   0   4  120.97    2.30   4
  -2   0  -4  121.62    2.34   2
  -3   0  -4  589.71    8.11   3
   3   0   4  578.27    8.77   5
  -3   0  -4  582.44    8.69   1
  -3   0  -4  577.05    8.80   2
   3   0   4  576.54    8.54   4
   4   0   4   42.59    1.30   4
  -4   0  -4   44.49    1.34   1
  -4   0  -4   43.08    1.39   2
  -4   0  -4   42.27    1.04   3
   4   0   4   43.15    1.33   5
   5   0   4  114.07    2.54   5
  -5   0  -4  113.55    2.57   2
  -5   0  -4  115.34    2.54   1
  -5   0  -4  113.33    2.21   3
   5   0   4  116.12    2.45   4
  -6   0  -4    1.99    0.43   3
   6   0   4    2.34    0.53   4
   6   0   4    0.94    0.52   5
  -6   0  -4    1.52    0.54   2
  -6   0  -4    2.80    0.55   1
   7   0   4   27.36    1.25   4
   7   0   4   26.38    1.40   5
  -7   0  -4   29.39    1.41   2
  -7   0  -4   27.43    1.18   3
  -8   0  -4  116.14    3.02   2
  -8   0  -4  120.08    2.87   3
   8   0   4  125.11    2.86   4
   8   0   4  113.25    3.08   5
  -9   0  -4   -0.06    0.64   2
   9   0   4    0.45    0.67   5
  -9   0  -4    1.57    0.59   3
   9   0   4    0.25    0.59   4
 -10   0  -4   14.68    1.28   2
 -10   0  -4   14.97    1.21   3
  10   0   4   15.91    1.39   5
  11   0   4   95.52    3.29   5
 -11   0  -4   91.70    3.02   2
  12   0   4   11.45    1.31   5
 -11   1   4    2.28    0.94   3
  11  -1  -4    5.29    1.15   5
  10  -1  -4   17.43    1.75   5
 -10   1   4   14.00    1.48   3
  -9   1   4   64.27    2.62   3
   9  -1  -4   64.78    2.75   5
   8  -1  -4   60.71    2.53   5
  -8   1   4   55.28    2.32   3
  -7   1   4    3.62    0.59   2
  -7   1   4    4.72    0.87   3
   7  -1  -4    4.48    0.94   5
  -6   1   4    0.12    0.39   2
   6  -1  -4   -0.15    0.55   1
  -6   1   4    1.47    0.62   3
   6  -1  -4    0.34    0.36   4
   6  -1  -4    0.74    0.69   5
  -5   1   4   29.38    1.42   3
  -5   1   4   27.49    1.04   2
   5  -1  -4   27.06    1.44   5
   5  -1  -4   25.14    1.33   1
   5  -1  -4   26.71    0.93   4
  -4   1   4   -0.28    0.28   2
   4  -1  -4   -0.22    0.47   5
   4  -1  -4    0.40    0.28   4
  -4   1   4    0.11    0.40   3
   4  -1  -4   -0.29    0.37   1
   3  -1  -4   24.54    1.18   5
  -3   1   4   24.29    1.11   3
   3  -1  -4   24.96    0.92   2
  -3   1   4   24.09    0.84   4
   3  -1  -4   25.39    1.10   1
  -2   1   4  152.89    2.86   3
   2  -1  -4  141.65    2.84   1
   2  -1  -4  147.53    2.93   5
   2  -1  -4  145.85    2.62   2
  -2   1   4  152.32    2.56   4
  -1   1   4  635.55    8.97   4
  -1   1   4  615.31    9.08   3
   1  -1  -4  629.89    9.37   1
   1  -1  -4  636.26    9.23   2
   1  -1  -4  632.43    9.48   5
   0  -1  -4  105.47    2.03   2
   0   1   4  106.42    1.97   4
   0  -1  -4  102.79    2.12   1
   0   1   4  106.07    1.93   3
   0  -1  -4  106.60    2.05   5
   1   1   4  450.83    6.62   4
  -1  -1  -4  442.18    6.76   1
  -1  -1  -4  451.30    6.82   2
   1   1   4  451.58    6.40   3
   2   1   4  201.61    3.08   3
  -2  -1  -4  205.07    3.51   2
   2   1   4  206.89    3.42   4
  -2  -1  -4  200.90    3.42   1
   3   1   4   18.10    0.75   5
  -3  -1  -4   18.70    0.88   1
   3   1   4   18.71    0.86   4
  -3  -1  -4   18.77    0.92   2
  -3  -1  -4   18.34    0.65   3
  -4  -1  -4   42.24    1.32   1
   4   1   4   41.81    1.31   4
  -4  -1  -4   41.39    1.35   2
  -4  -1  -4   46.34    1.12   3
   4   1   4   40.37    1.20   5
  -5  -1  -4   95.08    2.25   1
  -5  -1  -4  101.49    2.03   3
  -5  -1  -4   94.18    2.26   2
   5   1   4   98.89    2.19   5
   5   1   4   96.09    2.22   4
  -6  -1  -4    7.70    0.75   1
   6   1   4    8.13    0.74   5
   6   1   4    7.72    0.73   4
  -6  -1  -4    8.39    0.77   2
  -6  -1  -4    8.85    0.67   3
  -7  -1  -4    0.69    0.42   3
  -7  -1  -4    0.89    0.51   1
   7   1   4    0.53    0.49   1
  -7  -1  -4   -0.42    0.47   2
   7   1   4    0.48    0.48   4
   7   1   4    0.18    0.49   5
   8   1   4  142.27    3.35   5
   8   1   4  127.94    3.06   4
  -8  -1  -4  139.73    3.27   2
  -8  -1  -4  132.71    3.09   3
   9   1   4    0.41    0.65   5
   9   1   4    1.00    0.61   4
  -9  -1  -4   -0.09    0.63   2
  -9  -1  -4    0.65    0.55   3
 -10  -1  -4   41.60    1.94   2
  10   1   4   45.12    1.85   4
 -10  -1  -4   47.40    1.97   3
  10   1   4   41.55    2.01   5
  11   1   4   36.87    1.94   5
 -11  -1  -4   33.98    1.88   2
  12   1   4    6.37    0.99   5
  10  -2  -4    0.55    0.91   5
 -10   2   4    1.32    0.79   3
   9  -2  -4   28.71    1.99   5
  -9   2   4   27.05    1.77   3
   8  -2  -4   28.40    1.90   5
  -8   2   4   30.83    1.76   3
   7  -2  -4   24.55    1.65   5
  -7   2   4   25.75    1.28   2
  -7   2   4   24.39    1.54   3
   6  -2  -4   85.29    2.65   5
  -6   2   4   83.49    2.57   3
  -6   2   4   82.94    2.16   2
   5  -2  -4  130.34    3.26   5
  -5   2   4  129.72    2.75   2
  -5   2   4  128.77    3.14   3
  -5   2   4  135.39    2.31   4
   5  -2  -4  132.17    3.07   1
   4  -2  -4    5.86    0.68   1
  -4   2   4    4.15    0.53   2
  -4   2   4    5.08    0.66   3
   4  -2  -4    5.15    0.74   5
  -4   2   4    5.72    0.39   4
   3  -2  -4  448.25    7.16   1
  -3   2   4  454.48    7.13   3
   3  -2  -4  445.17    7.35   5
  -3   2   4  438.34    6.39   4
  -3   2   4  441.16    6.91   2
   2  -2  -4   58.82    1.52   2
   2  -2  -4   60.45    1.69   5
  -2   2   4   59.38    1.64   3
   2  -2  -4   62.11    1.68   1
  -2   2   4   66.06    1.31   4
   1  -2  -4  570.98    8.71   5
   1  -2  -4  570.23    8.66   1
   1  -2  -4  579.23    8.60   2
  -1   2   4  576.00    8.46   3
  -1   2   4  575.49    8.13   4
   0  -2  -4   23.15    0.94   2
   0  -2  -4   25.53    0.87   5
   0   2   4   24.17    0.89   3
   0   2   4   24.85    0.80   4
   0  -2  -4   24.14    0.99   1
   1   2   4  235.55    3.69   3
  -1  -2  -4  235.56    3.88   1
  -1  -2  -4  237.54    3.96   2
   1   2   4  236.43    3.75   4
  -2  -2  -4  329.01    5.19   2
  -2  -2  -4  318.14    5.02   1
   2   2   4  314.65    4.77   3
   2   2   4  313.68    4.96   4
  -3  -2  -4   83.04    1.93   2
   3   2   4   84.97    1.55   5
   3   2   4   85.22    1.68   3
  -3  -2  -4   83.83    1.88   1
   3   2   4   84.40    1.89   4
  -4  -2  -4    0.92    0.39   2
  -4  -2  -4    0.46    0.34   1
  -4  -2  -4    0.94    0.31   3
   4   2   4    0.05    0.37   4
   4   2   4    1.04    0.33   5
   5   2   4  251.76    4.52   4
   5   2   4  258.44    4.36   5
  -5  -2  -4  260.81    4.58   1
  -5  -2  -4  261.41    4.32   3
  -5  -2  -4  265.01    4.61   2
  -6  -2  -4   41.90    1.49   1
   6   2   4   40.76    1.35   5
   6   2   4   43.13    1.58   4
  -6  -2  -4   40.93    1.35   3
  -6  -2  -4   40.75    1.51   2
  -7  -2  -4  129.31    3.05   1
   7   2   4  126.66    2.89   5
  -7  -2  -4  132.65    3.00   2
  -7  -2  -4  130.85    2.86   3
   7   2   4  128.25    2.97   4
   8   2   4    7.05    0.88   1
   8   2   4    9.02    0.90   4
  -8  -2  -4    7.01    0.79   3
   8   2   4    7.95    0.86   5
  -8  -2  -4    8.64    0.89   2
   9   2   4   33.20    1.62   4
  -9  -2  -4   35.03    1.65   2
  -9  -2  -4   34.05    1.59   3
   9   2   4   35.92    1.67   5
  10   2   4  102.53    2.87   4
  10   2   4   96.58    2.92   5
 -10  -2  -4   93.62    2.87   3
 -10  -2  -4   98.16    2.87   2
  11   2   4   27.69    1.56   4
 -11  -2  -4   26.98    1.63   3
  11   2   4   28.27    1.66   5
  10  -3  -4    4.64    1.15   5
 -10   3   4    3.43    0.91   3
   9  -3  -4    2.43    1.01   5
  -9   3   4    2.40    0.89   3
   8  -3  -4    0.83    0.80   5
  -8   3   4   -0.36    0.58   3
  -8   3   4    0.43    0.55   2
  -7   3   4    6.31    0.98   3
   7  -3  -4    6.24    1.03   5
  -7   3   4    6.13    0.80   2
  -6   3   4   81.16    2.26   2
   6  -3  -4   81.26    2.66   5
  -6   3   4   83.95    2.60   3
   5  -3  -4  191.65    4.25   5
  -5   3   4  192.52    4.13   3
  -5   3   4  198.94    3.89   2
   4  -3  -4  121.78    2.96   5
   4  -3  -4  119.10    2.81   1
  -4   3   4  124.42    2.69   2
  -4   3   4  118.69    2.88   3
  -3   3   4   30.11    1.15   2
   3  -3  -4   31.91    1.34   5
  -3   3   4   29.46    1.27   3
   3  -3  -4   33.86    1.29   1
  -3   3   4   29.34    0.61   4
  -2   3   4   49.02    0.95   4
   2  -3  -4   48.87    1.49   1
   2  -3  -4   48.86    1.51   5
  -2   3   4   51.23    1.54   3
   2  -3  -4   48.25    1.46   2
   1  -3  -4   38.36    1.26   1
   1  -3  -4   39.27    1.21   5
   1  -3  -4   36.90    1.22   2
  -1   3   4   38.49    0.89   4
  -1   3   4   37.75    1.22   1
  -1   3   4   40.59    1.26   3
   0  -3  -4   51.00    1.25   5
   0  -3  -4   51.59    1.40   1
   0   3   4   52.40    1.37   3
   0   3   4   52.13    1.41   1
   0   3   4   52.79    1.18   4
   0  -3  -4   52.53    1.45   2
   1   3   4   16.13    0.82   1
  -1  -3  -4   13.51    0.75   1
  -1  -3  -4   15.77    0.85   2
   1   3   4   14.66    0.74   3
   1   3   4   15.84    0.72   4
  -1  -3  -4   15.42    0.59   5
  -2  -3  -4    0.71    0.40   2
   2   3   4    0.79    0.36   4
   2   3   4    0.40    0.31   1
  -2  -3  -4    1.33    0.34   1
   2   3   4    1.08    0.33   3
  -3  -3  -4  388.38    6.31   2
  -3  -3  -4  405.62    6.15   1
   3   3   4  386.56    5.94   3
   3   3   4  394.72    6.13   4
   3   3   4  385.41    5.90   5
  -4  -3  -4  368.92    6.11   2
  -4  -3  -4  380.02    5.99   1
  -4  -3  -4  375.27    5.81   3
   4   3   4  368.10    5.59   5
   4   3   4  373.91    6.01   4
  -5  -3  -4   81.45    2.01   1
  -5  -3  -4   81.71    2.05   2
   5   3   4   78.24    1.69   5
   5   3   4   79.18    2.05   4
  -5  -3  -4   78.18    1.89   3
  -6  -3  -4    2.51    0.49   3
   6   3   4    2.44    0.43   5
  -6  -3  -4    1.80    0.51   2
  -6  -3  -4    1.31    0.45   1
   6   3   4    0.96    0.49   4
  -7  -3  -4   32.92    1.44   2
   7   3   4   31.66    1.25   5
   7   3   4   32.00    1.47   4
  -7  -3  -4   32.68    1.36   3
   8   3   4   44.75    1.84   1
   8   3   4   46.64    1.79   4
  -8  -3  -4   45.20    1.72   2
  -8  -3  -4   44.00    1.70   3
   8   3   4   42.29    1.58   5
  -9  -3  -4   55.42    1.98   2
   9   3   4   55.75    2.07   4
   9   3   4   60.78    2.04   5
   9   3   4   63.12    2.31   1
  -9  -3  -4   60.11    2.12   3
  10   3   4    1.39    0.59   5
  10   3   4    1.96    0.76   4
 -10  -3  -4    1.95    0.71   3
 -10  -3  -4    0.80    0.63   2
 -11  -3  -4   -0.46    0.54   3
  11   3   4    0.98    0.69   4
 -12  -3  -4   -0.30    0.58   3
  10  -4  -4    3.13    0.88   5
 -10   4   4    2.92    0.95   3
   9  -4  -4   14.57    1.58   5
  -9   4   4   13.40    1.40   3
   8  -4  -4    0.57    0.78   5
  -8   4   4    0.31    0.63   3
  -8   4   4    1.01    0.67   2
  -7   4   4   16.17    1.18   2
  -7   4   4   16.46    1.37   3
   7  -4  -4   14.47    1.40   5
   6  -4  -4   19.71    1.47   5
  -6   4   4   21.55    1.43   3
  -6   4   4   19.93    1.25   2
  -5   4   4    9.51    0.87   2
  -5   4   4    6.71    0.86   3
   4  -4  -4   84.99    2.49   5
  -4   4   4   86.13    2.43   3
  -4   4   4   88.86    2.30   2
   3  -4  -4  140.77    3.14   5
   3  -4  -4  133.38    2.94   1
  -3   4   4  135.00    3.03   3
  -3   4   4  133.82    2.98   2
  -2   4   4  474.74    7.54   2
   2  -4  -4  466.59    7.60   5
  -2   4   4  468.80    7.41   1
   2  -4  -4  471.14    7.47   1
  -2   4   4  469.13    7.44   3
  -2   4   4  473.93    6.63   4
  -1   4   4    3.57    0.32   4
  -1   4   4    4.14    0.52   3
   1  -4  -4    4.89    0.53   1
  -1   4   4    4.29    0.47   1
   1  -4  -4    4.38    0.56   2
   1  -4  -4    3.89    0.51   5
   0  -4  -4   78.91    1.69   5
   0   4   4   78.38    1.58   4
   0   4   4   78.50    1.84   1
   0   4   4   81.15    1.88   3
   0  -4  -4   77.27    1.96   2
  -1  -4  -4   27.70    1.11   2
   1   4   4   28.71    1.05   3
  -1  -4  -4   27.64    0.75   5
   1   4   4   27.11    0.95   4
   1   4   4   27.99    1.02   1
   2   4   4   41.25    1.24   4
  -2  -4  -4   41.52    1.36   2
   2   4   4   40.66    1.24   3
  -2  -4  -4   38.67    1.14   1
   2   4   4   39.74    1.20   1
   3   4   4   93.11    2.05   3
   3   4   4   94.01    2.07   1
  -3  -4  -4   94.40    2.00   1
  -3  -4  -4   98.60    2.24   2
   3   4   4   96.84    2.15   4
   4   4   4  136.93    2.22   5
   4   4   4  139.36    2.91   4
  -4  -4  -4  141.98    2.94   2
  -4  -4  -4  139.25    2.72   1
   4   4   4  142.15    2.78   3
  -5  -4  -4  383.45    6.38   2
   5   4   4  379.91    5.82   5
  -5  -4  -4  377.44    6.17   3
   5   4   4  384.56    6.35   4
  -5  -4  -4  382.58    6.24   1
  -6  -4  -4   66.48    1.91   2
  -6  -4  -4   63.39    1.86   3
   6   4   4   66.74    1.57   5
   6   4   4   64.24    1.95   4
  -7  -4  -4   61.92    1.90   2
  -7  -4  -4   59.87    1.92   3
   7   4   4   58.41    1.98   4
   7   4   4   58.30    1.64   5
   8   4   4    2.66    0.69   1
   8   4   4    1.20    0.65   4
  -8  -4  -4    2.18    0.62   2
  -8  -4  -4    1.58    0.60   3
   8   4   4    1.47    0.47   5
  -9  -4  -4   30.88    1.54   3
   9   4   4   30.02    1.69   1
   9   4   4   31.28    1.68   4
  -9  -4  -4   27.35    1.54   2
 -10  -4  -4   56.36    2.25   3
  10   4   4   54.88    2.18   4
  11   4   4    5.37    0.98   4
 -11  -4  -4    3.59    0.87   3
 -12  -4  -4   -0.01    0.65   3
  12   4   4   -0.17    0.59   4
  -9   5   4    6.32    1.15   3
   9  -5  -4    3.78    0.99   5
   8  -5  -4    2.52    1.07   5
  -8   5   4    1.48    0.81   3
  -8   5   4    1.00    0.71   2
   7  -5  -4    0.45    0.75   5
  -7   5   4    0.46    0.62   2
  -7   5   4   -0.21    0.59   3
  -6   5   4   -0.44    0.58   3
  -6   5   4    0.29    0.54   2
   6  -5  -4   -0.75    0.62   5
   5  -5  -4  146.01    3.67   5
  -5   5   4  141.98    3.42   2
  -5   5   4  145.31    3.54   3
  -4   5   4    0.23    0.50   3
  -4   5   4   -0.28    0.46   2
   4  -5  -4    0.96    0.57   5
   3  -5  -4   36.42    1.54   5
  -3   5   4   40.54    1.53   2
  -3   5   4   37.51    1.54   3
  -2   5   4  192.10    3.58   1
  -2   5   4  183.47    2.74   4
  -2   5   4  185.14    3.68   3
  -2   5   4  187.03    3.74   2
   2  -5  -4  181.85    3.67   5
  -1   5   4   17.46    0.62   4
  -1   5   4   17.86    1.00   3
  -1   5   4   18.82    0.91   1
   1  -5  -4   19.09    0.96   5
   1  -5  -4   17.16    1.04   2
   0   5   4  128.09    2.57   1
   0   5   4  129.03    2.33   4
   0   5   4  128.55    2.70   3
   0  -5  -4  131.68    2.49   5
   0  -5  -4  127.27    2.81   2
  -1  -5  -4   18.97    0.68   5
  -1  -5  -4   21.00    1.06   2
   1   5   4   20.15    0.98   3
   1   5   4   21.43    0.92   1
   1   5   4   20.87    0.87   4
  -2  -5  -4    5.05    0.30   5
   2   5   4    7.31    0.63   3
   2   5   4    6.99    0.56   1
  -2  -5  -4    8.12    0.71   2
   2   5   4    7.27    0.60   4
   3   5   4   39.70    1.24   1
   3   5   4   42.37    1.39   4
   3   5   4   44.23    1.39   3
  -3  -5  -4   41.34    1.46   2
   4   5   4  111.22    2.41   1
   4   5   4  110.86    2.56   4
  -4  -5  -4  112.67    2.60   2
   4   5   4  110.54    2.48   3
  -5  -5  -4   29.79    1.29   2
  -5  -5  -4   29.49    1.27   3
   5   5   4   29.62    1.32   4
   6   5   4   78.02    1.71   5
   6   5   4   85.43    2.34   4
  -6  -5  -4   81.26    2.23   3
  -6  -5  -4   81.55    2.23   2
  -7  -5  -4    2.00    0.62   3
   7   5   4    1.67    0.61   4
  -7  -5  -4    1.12    0.56   2
  -8  -5  -4   49.73    1.78   2
   8   5   4   51.42    1.98   4
  -8  -5  -4   48.35    1.90   3
   9   5   4   50.69    2.06   4
  -9  -5  -4   50.05    1.88   2
  -9  -5  -4   50.42    2.02   3
   9   5   4   48.49    2.05   1
  10   5   4    7.60    1.14   1
 -10  -5  -4    4.33    0.87   3
  10   5   4    4.10    0.87   4
 -11  -5  -4   21.37    1.58   3
  11   5   4   17.85    1.46   4
  12   5   4   -0.32    0.53   4
 -12  -5  -4    0.97    0.67   3
   9  -6  -4    2.33    0.84   5
  -9   6   4    1.88    0.86   2
  -9   6   4    3.38    0.98   3
  -8   6   4    9.11    1.24   3
  -8   6   4    8.34    1.13   2
   8  -6  -4    9.54    1.34   5
   7  -6  -4   33.08    1.97   5
  -7   6   4   32.42    1.79   2
  -7   6   4   34.38    1.90   3
   6  -6  -4    2.58    0.88   5
  -6   6   4    1.45    0.72   2
  -6   6   4    2.14    0.77   3
  -5   6   4    0.48    0.59   3
  -5   6   4    0.18    0.58   2
   5  -6  -4    1.19    0.68   5
  -4   6   4    7.97    0.93   3
  -4   6   4    6.72    0.86   2
   4  -6  -4    6.18    0.87   5
   3  -6  -4    5.33    0.78   5
  -3   6   4    5.95    0.77   2
  -3   6   4    7.84    0.84   3
  -2   6   4  123.96    2.92   3
   2  -6  -4  129.74    2.93   5
  -2   6   4  121.72    2.96   2
  -1   6   4  226.60    4.07   1
   1  -6  -4  236.28    4.54   2
  -1   6   4  227.13    4.31   3
  -1   6   4  223.77    3.56   4
   1  -6  -4  230.23    4.20   5
   0  -6  -4  165.49    3.52   2
   0   6   4  163.33    3.15   1
   0   6   4  170.70    3.39   3
   0   6   4  168.60    2.91   4
   0  -6  -4  165.22    3.10   5
   1   6   4  115.61    2.34   4
   1   6   4  116.60    2.61   3
  -1  -6  -4  116.06    2.21   5
   1   6   4  114.50    2.41   1
  -1  -6  -4  122.86    2.78   2
   2   6   4   25.84    1.02   1
  -2  -6  -4   27.49    0.75   5
  -2  -6  -4   27.93    1.24   2
   2   6   4   27.93    1.19   3
   2   6   4   26.78    1.10   4
   3   6   4    7.23    0.69   4
   3   6   4    8.21    0.59   1
   3   6   4    5.88    0.67   3
  -3  -6  -4    7.97    0.76   2
   4   6   4    9.16    0.78   3
   4   6   4    9.13    0.80   4
   4   6   4    7.93    0.63   1
  -4  -6  -4    7.98    0.78   2
  -5  -6  -4  105.40    2.59   2
   5   6   4  100.04    2.58   4
  -5  -6  -4  101.97    2.55   3
   6   6   4   15.44    1.15   4
  -6  -6  -4   15.25    1.07   3
  -6  -6  -4   14.84    1.09   2
  -7  -6  -4    8.15    0.91   3
   7   6   4    5.81    0.86   4
  -7  -6  -4    6.23    0.78   2
  -8  -6  -4   61.24    2.00   2
  -8  -6  -4   50.19    2.03   3
   8   6   4   59.11    2.20   4
   9   6   4   20.70    1.44   1
  -9  -6  -4   20.67    1.41   3
   9   6   4   18.76    1.41   4
  10   6   4    9.70    1.19   4
 -10  -6  -4    6.29    1.03   3
  10   6   4    7.67    1.08   1
  11   6   4    3.72    0.88   4
 -11  -6  -4    4.65    0.97   3
  11   6   4    3.67    1.00   1
  12   6   4    6.53    1.08   4
 -12  -6  -4    7.10    1.17   3
   8  -7  -4    3.22    0.93   5
  -8   7   4    3.52    0.94   3
  -8   7   4    3.78    0.92   2
  -7   7   4    5.48    1.03   2
   7  -7  -4    7.73    1.23   5
  -7   7   4    6.65    1.09   3
  -6   7   4   14.47    1.30   3
   6  -7  -4   14.67    1.40   5
  -6   7   4   13.64    1.29   2
  -5   7   4   40.86    1.91   2
  -5   7   4   39.58    1.85   3
   5  -7  -4   36.05    1.88   5
  -4   7   4    0.63    0.59   2
   4  -7  -4    1.34    0.68   5
  -4   7   4    1.68    0.65   3
  -3   7   4    7.53    0.91   2
   3  -7  -4   10.35    0.98   5
  -3   7   4    9.75    0.95   3
  -2   7   4    9.36    0.91   2
  -2   7   4    9.25    0.90   3
   2  -7  -4    8.70    0.96   2
   2  -7  -4   10.28    0.89   5
   1  -7  -4   37.46    1.42   5
  -1   7   4   36.51    1.01   4
   1  -7  -4   34.79    1.60   2
  -1   7   4   32.12    1.48   3
   0  -7  -4  117.74    2.56   5
   0  -7  -4  119.47    2.96   2
   0   7   4  121.22    2.52   1
   0   7   4  120.60    2.36   4
   0   7   4  121.57    2.86   3
  -1  -7  -4   86.95    2.38   2
   1   7   4   84.82    2.29   3
   1   7   4   84.28    2.02   1
   2   7   4  207.45    3.79   1
  -2  -7  -4  211.55    4.26   2
   2   7   4  214.29    4.12   3
   2   7   4  212.87    3.91   4
  -2  -7  -4  215.96    3.49   5
   3   7   4   84.95    2.00   1
   3   7   4   84.54    2.21   4
  -3  -7  -4   82.33    2.31   2
   3   7   4   81.78    2.26   3
   4   7   4   20.06    1.27   3
   4   7   4   19.78    1.17   4
  -4  -7  -4   22.05    1.26   2
  -5  -7  -4    7.92    0.84   2
  -5  -7  -4    6.82    0.82   3
   5   7   4    6.40    0.80   3
   5   7   4    8.24    0.90   4
  -6  -7  -4   41.97    1.68   2
  -6  -7  -4   41.78    1.72   3
   6   7   4   38.17    1.70   4
  -7  -7  -4   49.05    1.95   3
  -7  -7  -4   56.39    1.93   2
   7   7   4   50.78    2.03   4
   8   7   4   49.55    2.08   4
  -8  -7  -4   51.02    2.08   3
  -8  -7  -4   47.90    1.82   2
   9   7   4   15.71    1.30   1
  -9  -7  -4   16.97    1.37   3
   9   7   4   17.55    1.42   4
  10   7   4   19.01    1.51   4
  10   7   4   24.87    1.65   1
 -10  -7  -4   21.72    1.55   3
 -11  -7  -4   20.60    1.62   3
  11   7   4   18.63    1.59   1
  11   7   4   19.70    1.60   4
  -7   8   4    0.80    0.74   3
  -7   8   4    0.23    0.73   2
   7  -8  -4    2.03    0.83   5
  -6   8   4    2.59    0.80   3
  -6   8   4    1.94    0.80   2
   6  -8  -4    1.30    0.79   5
  -5   8   4   19.68    1.42   3
  -5   8   4   19.00    1.47   2
   5  -8  -4   19.87    1.52   5
  -4   8   4   27.19    1.61   3
  -4   8   4   25.89    1.57   2
   4  -8  -4   25.73    1.57   5
   3  -8  -4    0.67    0.62   5
  -3   8   4    1.75    0.69   2
  -3   8   4    1.55    0.65   3
   2  -8  -4    7.23    0.82   5
   2  -8  -4    5.08    0.91   2
  -2   8   4    6.44    0.85   3
  -1   8   4    0.55    0.51   3
   1  -8  -4   -0.61    0.51   2
   1  -8  -4    0.85    0.51   5
   0  -8  -4    7.48    0.70   5
   0   8   4    7.28    0.59   4
   0  -8  -4    8.06    0.92   2
   0   8   4    7.35    0.84   3
  -1  -8  -4    0.14    0.30   5
   1   8   4    0.21    0.46   3
   1   8   4   -0.01    0.40   4
  -1  -8  -4   -0.16    0.48   2
   2   8   4    0.28    0.48   3
   2   8   4    0.54    0.47   4
  -2  -8  -4    0.74    0.55   2
   3   8   4  315.88    5.84   3
  -3  -8  -4  323.34    6.00   2
   3   8   4  331.71    5.72   4
   4   8   4  333.10    6.02   4
   4   8   4  337.94    6.13   3
  -4  -8  -4  343.02    6.23   2
  -5  -8  -4    2.63    0.67   2
   5   8   4    2.22    0.66   3
   5   8   4    2.18    0.71   4
  -6  -8  -4    4.18    0.75   2
  -6  -8  -4    1.95    0.67   3
   6   8   4    3.06    0.79   4
   7   8   4    0.98    0.68   4
  -7  -8  -4    0.43    0.59   3
  -7  -8  -4   -0.31    0.54   2
   8   8   4    2.63    0.79   4
   8   8   4    1.86    0.74   1
  -8  -8  -4    2.99    0.77   3
   9   8   4    8.47    1.15   4
  -9  -8  -4    6.50    1.04   3
   9   8   4    6.53    1.00   1
  10   8   4    8.95    1.19   4
 -10  -8  -4    8.87    1.19   3
  10   8   4    7.22    1.09   1
 -11  -8  -4    6.13    1.09   3
  11   8   4    7.19    1.16   1
  11   8   4    7.92    1.16   4
   6  -9  -4   22.91    1.64   5
  -6   9   4   23.12    1.70   2
  -6   9   4   23.42    1.69   3
  -5   9   4    3.60    0.83   3
   5  -9  -4    3.80    0.89   5
  -5   9   4    2.45    0.86   2
  -4   9   4    0.51    0.61   2
  -4   9   4   -0.07    0.62   3
   4  -9  -4    0.87    0.69   5
   3  -9  -4   29.91    1.64   5
  -3   9   4   30.39    1.71   2
  -3   9   4   32.09    1.68   3
   3  -9  -4   28.45    1.79   2
  -2   9   4   42.10    1.91   3
   2  -9  -4   47.37    2.08   2
   2  -9  -4   46.51    1.85   5
   1  -9  -4    4.61    0.74   5
   1  -9  -4    3.53    0.82   2
  -1   9   4    4.06    0.78   3
   0   9   4    5.69    0.85   3
   0  -9  -4    4.89    0.86   2
   1   9   4    6.66    0.84   3
  -1  -9  -4    6.29    0.91   2
   1   9   4    8.09    0.73   4
  -2  -9  -4   63.03    2.23   2
   2   9   4   68.83    2.07   4
   2   9   4   67.40    2.22   3
   3   9   4    2.29    0.66   4
  -3  -9  -4    2.35    0.69   2
   3   9   4    1.91    0.65   3
   4   9   4   29.77    1.50   4
  -4  -9  -4   28.71    1.55   2
   4   9   4   28.72    1.55   3
   5   9   4   53.12    2.10   3
  -5  -9  -4   50.88    1.99   2
   5   9   4   51.90    2.01   4
  -6  -9  -4   42.33    1.84   2
   6   9   4   42.64    1.91   4
  -6  -9  -4   41.53    1.89   3
   7   9   4   37.25    1.86   4
  -7  -9  -4   39.54    1.89   3
  -8  -9  -4    2.77    0.79   3
   8   9   4    3.02    0.76   1
   8   9   4    2.50    0.87   4
  -9  -9  -4    1.97    0.77   3
   9   9   4    0.18    0.68   1
   9   9   4    0.56    0.66   4
  10   9   4    1.92    0.88   1
  10   9   4    1.46    0.80   4
 -10  -9  -4    2.39    0.89   3
   5 -10  -4   14.01    1.39   5
  -5  10   4   12.07    1.35   2
  -5  10   4   11.89    1.29   3
   4 -10  -4    3.21    0.93   2
   4 -10  -4    3.21    0.80   5
  -4  10   4    2.63    0.82   3
  -4  10   4    4.62    1.01   2
  -3  10   4    1.24    0.68   3
   3 -10  -4    2.51    0.88   2
   3 -10  -4    2.63    0.77   5
   2 -10  -4   21.03    1.33   5
   2 -10  -4   20.32    1.57   2
  -2  10   4   21.50    1.47   3
  -1  10   4   22.51    1.46   3
   1 -10  -4   25.56    1.65   2
   0  10   4   -0.50    0.49   3
   0 -10  -4   -0.80    0.56   2
  -1 -10  -4   19.80    1.45   2
   1  10   4   19.06    1.33   3
   2  10   4   -1.27    0.45   3
  -2 -10  -4   -0.29    0.64   2
   2  10   4    0.52    0.51   4
   3  10   4    1.19    0.65   4
   3  10   4    0.65    0.61   3
  -3 -10  -4    0.77    0.66   2
  -4 -10  -4   -0.21    0.58   2
   4  10   4   -0.19    0.60   4
   4  10   4   -0.39    0.56   3
   5  10   4   34.87    1.83   3
  -5 -10  -4   39.40    1.83   2
   5  10   4   39.69    1.83   4
  -6 -10  -4   51.72    2.15   3
   6  10   4   44.98    2.05   4
  -6 -10  -4   48.19    2.00   2
  -7 -10  -4   13.39    1.31   3
   7  10   4   13.36    1.34   4
   8  10   4   19.35    1.44   1
   8  10   4   18.93    1.55   4
  -8 -10  -4   16.65    1.47   3
  -9 -10  -4    5.68    1.10   3
   9  10   4    4.66    1.03   4
   9  10   4    7.91    1.04   1
  10  10   4    0.54    0.66   4
 -10 -10  -4    0.20    0.68   3
  10  10   4    1.40    0.68   1
   4 -11  -4    2.88    0.94   2
  -4  11   4    4.56    0.96   3
  -3  11   4    8.45    1.15   3
   3 -11  -4    9.26    1.30   2
  -2  11   4   14.36    1.29   3
   2 -11  -4   15.55    1.47   2
   1 -11  -4    0.23    0.65   2
  -1  11   4    0.94    0.62   3
   0  11   4    1.04    0.67   3
   0 -11  -4    0.31    0.72   2
  -1 -11  -4   13.50    1.28   2
   1  11   4   13.67    1.24   3
   2  11   4   13.24    1.21   3
  -2 -11  -4   16.09    1.35   2
   3  11   4    0.04    0.52   4
  -3 -11  -4    0.42    0.67   2
   3  11   4    1.34    0.70   3
  -4 -11  -4   -0.07    0.60   2
   4  11   4    0.31    0.67   3
   4  11   4   -0.26    0.57   4
   5  11   4    1.01    0.73   3
  -5 -11  -4    0.16    0.64   2
   5  11   4    0.77    0.70   4
  -5 -11  -4    0.67    0.62   3
   6  11   4   -0.52    0.65   4
  -6 -11  -4    0.92    0.66   3
   7  11   4   17.67    1.50   4
  -7 -11  -4   20.36    1.56   3
   7  11   4   20.29    1.27   1
  -8 -11  -4   11.62    1.34   3
   8  11   4   12.31    1.40   4
   8  11   4   13.17    1.15   1
   9  11   4   44.75    1.94   1
   9  11   4   39.34    2.24   4
  -9 -11  -4   38.46    2.18   3
   3 -12  -4    3.90    0.95   2
  -3  12   4    4.18    0.87   3
   2 -12  -4   11.95    1.38   2
  -2  12   4    9.95    1.20   3
   1 -12  -4    8.54    1.23   2
  -1  12   4    7.85    1.14   3
   0 -12  -4    1.36    0.85   2
   0  12   4    2.87    0.86   3
  -1 -12  -4    2.09    0.80   2
   1  12   4    2.41    0.82   3
  -2 -12  -4   15.51    1.39   2
   2  12   4   14.21    1.35   3
  -3 -12  -4    1.86    0.80   2
   3  12   4    4.04    0.89   3
  -4 -12  -4    2.96    0.82   2
   4  12   4    3.74    0.86   4
   4  12   4    4.82    1.01   3
  -5 -12  -4    0.88    0.68   3
   5  12   4   -0.44    0.65   4
  -6 -12  -4    0.33    0.60   3
   6  12   4   -0.79    0.63   4
   7  12   4    5.12    0.80   1
   7  12   4    4.04    0.93   4
  -7 -12  -4    2.66    0.85   3
  -8 -12  -4   16.85    1.52   3
   8  12   4   21.54    1.37   1
   8  12   4   15.61    1.53   4
   0 -13  -4    4.96    1.05   2
   0  13   4    3.87    0.95   3
   1  13   4   15.64    1.45   3
  -1 -13  -4   17.28    1.57   2
  -2 -13  -4   -0.32    0.66   2
   2  13   4    1.23    0.76   3
  -3 -13  -4    1.22    0.81   2
   3  13   4    0.78    0.75   3
   4  13   4   30.03    1.93   3
  -4 -13  -4   33.32    1.96   2
   5  13   4   -0.72    0.61   4
  -5 -13  -4    0.27    0.62   3
   5  13   4   -0.41    0.44   1
  -6 -13  -4   -0.64    0.49   3
   6  13   4    0.36    0.61   4
   6  13   4   -0.86    0.45   1
   4  12  -5   17.95    1.72   4
  -4 -12   5   14.20    1.59   4
  -3 -12   5    4.35    1.04   4
  -2 -12   5   17.82    1.64   4
  -1 -12   5   24.98    1.75   4
   0 -12   5   16.48    1.45   5
   1 -12   5   11.99    1.32   5
   6  11  -5    1.76    0.62   1
   6  11  -5    1.50    0.94   4
  -6 -11   5    1.78    0.75   3
   5  11  -5    0.41    0.47   1
  -5 -11   5    0.55    0.65   3
   5  11  -5   -0.78    0.73   4
  -4 -11   5    3.72    0.83   3
   4  11  -5    3.16    0.42   1
   4  11  -5    3.69    1.11   4
   3  11  -5   11.68    1.41   4
  -3 -11   5   13.78    1.47   4
  -2 -11   5   12.50    1.36   4
  -1 -11   5   10.91    1.30   4
   0 -11   5    9.08    1.17   4
   1 -11   5   52.49    2.35   5
  -1  11  -5   47.19    2.14   2
   2 -11   5    4.80    1.00   5
  -2  11  -5    4.20    0.94   2
   3 -11   5    3.13    0.89   5
  -3  11  -5    2.72    0.88   2
  -7 -10   5    0.98    0.72   3
   7  10  -5    3.32    0.82   4
   7  10  -5    1.67    0.75   1
   6  10  -5   41.77    2.26   4
  -6 -10   5   37.80    1.93   3
   6  10  -5   40.39    1.66   1
  -5 -10   5    0.64    0.60   3
   5  10  -5    0.28    0.56   1
   5  10  -5   -0.67    0.82   4
  -4 -10   5   17.92    1.31   3
   4  10  -5   18.95    0.96   1
   4  10  -5   16.58    1.52   4
   3  10  -5   -0.27    0.74   4
   3  10  -5    0.71    0.33   1
  -3 -10   5    0.58    0.56   3
  -2 -10   5   18.94    1.56   4
  -1 -10   5   93.07    3.06   4
   0  10  -5   26.73    1.52   2
   0 -10   5   28.64    1.73   4
  -1  10  -5    2.39    0.76   2
   1 -10   5    2.28    0.74   4
   2 -10   5    5.15    0.97   5
  -2  10  -5    4.81    0.91   2
   3 -10   5   27.96    1.79   5
  -3  10  -5   29.64    1.83   2
   4 -10   5   -0.01    0.66   5
  -4  10  -5    1.89    0.85   2
   5 -10   5    6.08    1.15   5
  -5  10  -5    3.53    1.03   2
   8   9  -5   12.13    1.44   4
   8   9  -5   10.51    1.14   1
  -8  -9   5   12.39    1.37   3
  -7  -9   5   28.66    1.76   3
   7   9  -5   29.32    1.54   1
   7   9  -5   28.25    1.85   4
   6   9  -5   23.48    1.68   4
  -6  -9   5   20.40    1.46   3
   6   9  -5   22.36    1.33   1
   5   9  -5    0.58    0.58   1
   5   9  -5   -0.62    0.69   4
  -5  -9   5    0.36    0.60   3
   4   9  -5   24.28    1.15   1
   4   9  -5   25.73    1.73   4
  -4  -9   5   25.31    1.45   3
  -3  -9   5    9.76    0.95   3
   3   9  -5    9.99    0.72   1
   3   9  -5   11.70    1.26   4
  -2  -9   5    8.05    1.07   4
   2   9  -5    6.82    1.08   4
  -2  -9   5    7.53    0.80   3
   2   9  -5    6.93    0.50   1
   1   9  -5   30.09    1.39   2
  -1  -9   5   27.79    1.66   4
   0  -9   5    0.07    0.61   4
   0   9  -5    0.89    0.60   2
   1  -9   5  121.96    3.31   4
  -1   9  -5  119.48    3.22   2
   2  -9   5   51.23    2.01   4
  -2   9  -5   49.28    2.09   2
   2  -9   5   45.04    2.13   5
   3  -9   5    3.06    0.88   5
  -3   9  -5    1.56    0.79   2
  -4   9  -5    0.91    0.76   2
   4  -9   5    0.59    0.73   5
  -5   9  -5    8.93    1.23   2
   5  -9   5    7.92    1.23   5
  -6   9  -5    0.07    0.69   2
   6  -9   5   -0.62    0.64   5
  -9  -8   5    4.75    1.06   3
   9   8  -5    5.55    1.01   1
   9   8  -5    4.57    0.99   4
  -8  -8   5    3.95    0.98   3
   8   8  -5    4.26    1.01   4
   8   8  -5    3.29    0.80   1
   7   8  -5   21.83    1.64   4
   7   8  -5   16.87    1.27   1
  -7  -8   5   19.27    1.46   3
   6   8  -5   10.17    1.23   4
   6   8  -5   11.57    1.01   1
  -6  -8   5   11.64    1.15   3
   5   8  -5    1.20    0.62   1
  -5  -8   5    2.69    0.70   3
   5   8  -5    1.34    0.86   4
  -4  -8   5   84.41    2.47   3
   4   8  -5   82.12    2.14   1
   4   8  -5   80.14    2.74   4
   3   8  -5    1.81    0.81   4
  -3  -8   5    2.08    0.59   3
   3   8  -5    4.51    0.58   1
  -2  -8   5   56.66    1.79   3
   2   8  -5   56.44    1.41   1
   2   8  -5   54.57    2.17   4
   1   8  -5    1.73    0.52   2
  -1  -8   5    1.64    0.46   3
   1   8  -5    1.63    0.33   1
  -1  -8   5    1.18    0.64   4
   0  -8   5   58.11    2.11   4
   0   8  -5   55.91    1.89   2
   0   8  -5   55.47    1.17   1
   0  -8   5   53.29    1.64   3
  -1   8  -5    2.26    0.68   2
  -1   8  -5    2.11    0.37   1
   1  -8   5    4.16    0.78   4
  -2   8  -5  133.21    3.39   2
   2  -8   5  129.32    3.30   4
  -3   8  -5  132.70    3.53   2
   3  -8   5  138.05    3.33   4
   3  -8   5  131.80    3.67   5
  -4   8  -5    6.20    1.03   2
   4  -8   5    9.70    1.19   5
   5  -8   5   11.73    1.33   5
  -5   8  -5   12.82    1.34   2
   6  -8   5    7.40    1.20   5
  -6   8  -5    6.23    1.13   2
  -7   8  -5    0.81    0.85   2
   7  -8   5    0.86    0.81   5
  -9  -7   5    1.68    0.76   3
   9   7  -5    2.88    0.85   4
   9   7  -5    2.31    0.86   1
   8   7  -5    1.14    0.86   4
  -8  -7   5    0.77    0.66   3
   8   7  -5    0.37    0.72   1
  -7  -7   5    5.85    1.01   3
   7   7  -5    6.37    1.09   4
   7   7  -5    7.69    0.99   1
  -6  -7   5    0.82    0.62   3
   6   7  -5    0.52    0.74   4
   6   7  -5    0.99    0.66   1
   5   7  -5   56.48    2.20   4
  -5  -7   5   59.16    2.07   3
   5   7  -5   60.33    1.91   1
  -4  -7   5   32.19    1.47   3
   4   7  -5   31.49    1.34   1
   4   7  -5   32.17    1.72   4
  -3  -7   5    1.33    0.53   3
   3   7  -5    1.08    0.72   4
   3   7  -5    2.49    0.52   1
   2   7  -5   69.03    2.31   4
   2   7  -5   67.92    1.74   2
  -2  -7   5   67.81    1.91   3
   2   7  -5   69.79    1.68   1
  -1  -7   5   21.19    0.98   3
   1   7  -5   21.67    0.84   1
  -1  -7   5   21.42    1.33   4
   1   7  -5   22.98    1.06   2
   0  -7   5   13.36    0.85   3
   0  -7   5   14.29    1.09   4
   0   7  -5   13.73    0.68   1
   0   7  -5   12.98    0.98   2
  -1   7  -5   71.63    2.14   2
  -1   7  -5   66.30    1.47   1
   1  -7   5   67.06    2.20   4
  -2   7  -5   57.30    2.02   2
   2  -7   5   56.53    1.98   4
  -2   7  -5   57.85    1.43   1
  -3   7  -5   46.54    1.92   2
  -3   7  -5   48.40    1.41   1
   3  -7   5   50.20    2.06   5
   3  -7   5   46.13    1.77   4
   4  -7   5  144.95    3.84   5
  -4   7  -5  147.09    3.73   2
   5  -7   5   27.20    1.74   5
  -5   7  -5   32.79    1.81   2
  -6   7  -5   11.42    1.27   2
   6  -7   5   10.53    1.30   5
   7  -7   5    0.29    0.70   5
  -7   7  -5   -0.76    0.69   2
   8  -7   5   42.73    2.42   5
  -8   7  -5   47.84    2.39   2
  10   6  -5   -0.27    0.66   4
  10   6  -5    0.82    0.83   1
 -10  -6   5    1.29    0.76   3
  -9  -6   5   11.36    1.36   3
   9   6  -5    9.60    1.23   1
   9   6  -5    8.97    1.19   4
  -8  -6   5    3.62    0.92   3
   8   6  -5    3.57    0.90   1
   8   6  -5    3.20    0.88   4
   7   6  -5   88.79    2.70   1
  -7  -6   5   82.58    2.73   3
   7   6  -5   91.20    2.84   4
   6   6  -5   15.76    1.28   4
   6   6  -5   13.45    1.07   1
  -6  -6   5   15.86    1.20   3
  -5  -6   5    2.27    0.64   3
   5   6  -5    1.98    0.75   4
   5   6  -5    1.64    0.59   1
  -4  -6   5    7.08    0.78   3
   4   6  -5    5.58    0.69   1
   4   6  -5    5.25    0.86   4
   3   6  -5   35.58    1.31   1
   3   6  -5   37.57    1.71   4
  -3  -6   5   36.34    1.43   3
   2   6  -5  141.19    2.72   1
   2   6  -5  139.69    2.64   2
  -2  -6   5  136.02    2.86   3
   2   6  -5  134.49    3.26   4
  -1  -6   5   -0.25    0.47   4
  -1  -6   5    0.01    0.27   3
   1   6  -5    0.19    0.35   2
   1   6  -5    0.33    0.35   1
   0   6  -5   46.63    1.52   2
   0  -6   5   42.64    1.28   3
   0   6  -5   44.91    1.19   1
   0  -6   5   47.27    1.73   4
   1  -6   5  117.39    2.92   4
  -1   6  -5  120.81    2.25   1
  -1   6  -5  121.00    2.81   2
   1  -6   5  120.34    2.31   3
  -2   6  -5    0.27    0.40   1
  -2   6  -5    0.08    0.31   3
  -2   6  -5    0.68    0.53   2
   2  -6   5    0.63    0.59   4
  -3   6  -5  126.78    2.53   1
   3  -6   5  119.03    3.20   5
  -3   6  -5  122.43    3.06   2
   3  -6   5  120.58    2.88   4
  -4   6  -5    7.24    0.94   2
   4  -6   5    9.83    0.88   4
  -4   6  -5   10.42    0.77   1
   4  -6   5    9.93    1.07   5
   5  -6   5   81.50    2.78   5
  -5   6  -5   87.64    2.73   2
   6  -6   5   12.34    1.35   5
  -6   6  -5   13.55    1.28   2
   7  -6   5   56.28    2.49   5
  -7   6  -5   60.46    2.47   2
   8  -6   5   27.71    1.91   5
  -8   6  -5   30.38    1.92   2
   9  -6   5    0.45    0.83   5
  -9   6  -5   -1.30    0.70   2
  10   5  -5   30.60    2.00   1
 -10  -5   5   31.62    1.97   3
  10   5  -5   32.17    2.05   5
  10   5  -5   31.87    1.79   4
   9   5  -5    1.42    0.73   4
   9   5  -5    0.69    0.87   5
  -9  -5   5    2.04    0.82   3
   9   5  -5    0.89    0.82   1
   8   5  -5   19.71    1.49   1
   8   5  -5   19.76    1.47   4
  -8  -5   5   18.46    1.47   3
   7   5  -5    4.97    0.90   1
  -7  -5   5    3.20    0.83   3
   7   5  -5    3.30    0.82   4
  -6  -5   5    0.15    0.55   3
   6   5  -5   -0.17    0.55   1
   6   5  -5    0.41    0.60   4
   5   5  -5  141.23    3.39   4
  -5  -5   5  147.45    3.33   3
   5   5  -5  143.71    3.20   1
  -4  -5   5   30.88    1.34   3
   4   5  -5   27.87    1.25   1
   4   5  -5   29.60    1.43   4
   3   5  -5   10.02    0.75   1
   3   5  -5   10.26    0.94   4
  -3  -5   5   11.87    0.86   3
  -2  -5   5   19.75    0.96   3
   2   5  -5   19.19    0.93   1
   2   5  -5   19.57    0.74   2
   2   5  -5   19.16    1.16   4
  -1  -5   5    7.09    0.53   3
   1   5  -5    7.20    0.57   2
  -1  -5   5    4.82    0.69   4
   1   5  -5    5.82    0.55   1
   0  -5   5  101.30    1.99   3
   0  -5   5   98.32    2.49   4
   0   5  -5   98.06    2.22   2
   0   5  -5   98.78    1.98   1
  -1   5  -5   13.78    0.92   2
   1  -5   5   13.68    1.01   4
   1  -5   5   13.74    0.65   3
  -1   5  -5   15.37    0.77   1
   2  -5   5  103.98    2.53   4
  -2   5  -5  101.30    2.49   2
  -2   5  -5   99.33    1.84   3
  -2   5  -5   97.60    2.07   1
   3  -5   5  101.63    2.54   4
  -3   5  -5  102.96    2.24   1
  -3   5  -5  103.84    2.66   2
  -3   5  -5  106.24    1.90   3
   4  -5   5    1.01    0.50   4
  -4   5  -5    1.03    0.58   2
  -4   5  -5    0.96    0.49   1
   4  -5   5    1.54    0.63   5
   5  -5   5   19.19    1.12   4
  -5   5  -5   17.52    1.05   1
   5  -5   5   17.01    1.31   5
  -5   5  -5   15.52    1.23   2
   6  -5   5   18.16    1.43   5
  -6   5  -5   16.78    1.30   2
   7  -5   5   11.50    1.29   5
  -7   5  -5   11.84    1.23   2
   8  -5   5   78.30    2.98   5
  -8   5  -5   75.20    2.81   2
  -9   5  -5   41.73    2.22   2
   9  -5   5   42.15    2.34   5
 -10   5  -5    1.05    0.81   2
  10  -5   5    0.30    0.72   5
  10   4  -5   24.76    1.85   1
 -10  -4   5   24.92    1.82   3
  10   4  -5   23.55    1.87   5
   9   4  -5   12.90    1.46   5
   9   4  -5   15.18    1.41   1
  -9  -4   5   15.04    1.42   3
   9   4  -5   14.36    1.25   4
   8   4  -5   51.40    2.15   1
   8   4  -5   50.37    2.33   5
   8   4  -5   46.96    1.97   4
  -8  -4   5   47.45    2.16   3
   7   4  -5   36.50    1.73   1
  -7  -4   5   34.46    1.74   3
   7   4  -5   33.70    1.63   4
   7   4  -5   33.76    1.87   5
  -6  -4   5    0.13    0.52   3
   6   4  -5    0.68    0.58   1
   6   4  -5   -1.05    0.49   4
   6   4  -5    1.19    0.73   5
   5   4  -5    1.46    0.58   1
  -5  -4   5    2.34    0.61   3
   5   4  -5    2.65    0.66   4
   4   4  -5   32.43    1.31   1
  -4  -4   5   35.06    1.39   3
   4   4  -5   30.51    1.38   4
   3   4  -5   38.47    1.34   1
   3   4  -5   39.52    1.55   4
  -3  -4   5   39.40    1.39   3
   2   4  -5    4.02    0.65   4
   2   4  -5    3.82    0.33   2
   2   4  -5    4.27    0.52   1
  -2  -4   5    4.06    0.48   3
   1   4  -5   48.71    1.24   2
   1   4  -5   50.69    1.39   1
  -1  -4   5   48.49    1.26   3
  -1  -4   5   48.05    1.61   4
   0  -4   5   22.16    1.11   4
   0   4  -5   22.71    0.93   2
   0   4  -5   22.07    0.88   1
   0  -4   5   23.33    0.77   3
  -1   4  -5   51.39    1.31   1
   1  -4   5   51.06    1.10   3
  -1   4  -5   51.50    1.50   2
   1  -4   5   49.82    1.66   4
  -2   4  -5  324.86    5.59   2
   2  -4   5  326.76    5.58   4
   2  -4   5  327.50    4.73   3
  -2   4  -5  328.10    5.20   1
   3  -4   5   16.23    1.02   4
  -3   4  -5   13.66    1.00   2
  -3   4  -5   13.69    0.49   3
  -3   4  -5   14.53    0.89   1
   4  -4   5    2.53    0.68   5
  -4   4  -5    2.92    0.58   1
  -4   4  -5    2.29    0.29   3
   4  -4   5    3.97    0.57   4
  -4   4  -5    2.89    0.64   2
   5  -4   5    2.10    0.50   4
   5  -4   5    2.44    0.74   5
  -5   4  -5    2.45    0.60   1
  -5   4  -5    3.30    0.74   2
   6  -4   5    6.92    0.99   5
   6  -4   5    8.10    0.78   4
  -6   4  -5    7.27    0.84   1
  -6   4  -5    9.21    1.00   2
  -7   4  -5   10.30    1.14   2
   7  -4   5   10.97    1.18   5
  -8   4  -5    1.40    0.78   2
   8  -4   5    1.16    0.76   5
   9  -4   5   12.10    1.37   5
  -9   4  -5   14.01    1.40   2
  10  -4   5    3.50    1.02   5
 -10   4  -5    4.75    1.07   2
  11   3  -5    5.74    1.27   5
 -11  -3   5    4.19    1.02   3
  10   3  -5   24.31    1.94   5
 -10  -3   5   18.39    1.66   3
   9   3  -5   33.22    1.98   1
   9   3  -5   35.95    2.12   5
   9   3  -5   35.75    1.72   4
  -9  -3   5   37.20    2.02   3
   8   3  -5   64.63    2.45   1
  -8  -3   5   68.04    2.51   3
   8   3  -5   63.89    2.19   4
   8   3  -5   64.21    2.61   5
   7   3  -5   56.45    1.97   4
   7   3  -5   55.07    2.13   1
   7   3  -5   58.50    2.38   5
  -7  -3   5   56.00    2.17   3
   6   3  -5   13.23    1.09   1
  -6  -3   5   13.68    1.09   3
   6   3  -5   14.28    1.04   4
   6   3  -5   12.11    1.21   5
  -5  -3   5   16.98    1.11   3
   5   3  -5   15.14    1.11   1
   5   3  -5   18.58    1.14   4
   5   3  -5   17.71    1.34   5
   4   3  -5   -0.10    0.41   1
   4   3  -5    0.27    0.56   5
  -4  -3   5   -0.02    0.40   3
   4   3  -5    0.41    0.47   4
   3   3  -5  120.13    2.67   4
   3   3  -5  115.75    2.56   1
  -3  -3   5  120.93    2.55   3
   2   3  -5    0.56    0.45   4
   2   3  -5    0.43    0.38   1
   2   3  -5    0.36    0.20   2
  -2  -3   5    0.70    0.35   3
  -1  -3   5    0.31    0.40   4
  -1  -3   5    0.35    0.26   3
   1   3  -5    0.64    0.37   1
   1   3  -5    0.86    0.28   2
   0   3  -5  238.58    3.94   2
   0  -3   5  240.41    4.27   4
   0   3  -5  233.87    3.95   1
   0  -3   5  235.14    3.62   3
  -1   3  -5    0.54    0.36   2
   1  -3   5    0.22    0.17   3
  -1   3  -5    0.03    0.30   1
   1  -3   5    0.95    0.45   4
  -2   3  -5 1802.75   25.81   2
   2  -3   5 1812.02   25.20   3
   2  -3   5 1790.37   25.23   4
  -2   3  -5 1839.50   25.40   1
  -3   3  -5    4.02    0.26   3
  -3   3  -5    4.78    0.56   1
   3  -3   5    4.39    0.58   4
  -3   3  -5    4.89    0.63   2
  -4   3  -5    0.83    0.51   2
   4  -3   5    0.82    0.42   4
  -4   3  -5    0.80    0.49   1
  -4   3  -5    0.94    0.20   3
   4  -3   5    1.12    0.55   5
   5  -3   5   12.68    0.89   4
  -5   3  -5   12.53    0.92   1
   5  -3   5   11.37    1.03   5
  -5   3  -5   11.53    0.96   2
  -5   3  -5   12.01    0.57   3
   6  -3   5   31.48    1.63   5
   6  -3   5   33.00    1.35   4
  -6   3  -5   33.62    1.61   2
  -6   3  -5   33.98    1.50   1
  -7   3  -5    9.00    1.02   2
   7  -3   5    7.50    1.03   5
   7  -3   5    7.92    0.78   4
  -8   3  -5   36.46    1.87   2
   8  -3   5   34.90    1.87   5
   9  -3   5    0.70    0.77   5
  -9   3  -5    1.55    0.80   2
  10  -3   5   21.57    1.72   5
 -10   3  -5   15.79    1.50   2
  11  -3   5   29.42    2.04   5
 -11   3  -5   28.89    1.93   2
  11   2  -5    0.57    0.87   5
 -11  -2   5   -0.18    0.68   3
  10   2  -5    1.71    1.00   5
 -10  -2   5    0.05    0.71   3
  -9  -2   5   11.20    1.32   3
   9   2  -5   10.90    1.38   5
   8   2  -5  102.62    3.16   1
   8   2  -5  108.07    2.77   4
   8   2  -5  102.92    3.32   5
  -8  -2   5  105.26    3.21   3
   7   2  -5   54.07    1.85   4
   7   2  -5   58.81    2.19   1
  -7  -2   5   52.97    2.12   3
   7   2  -5   54.63    2.29   5
   6   2  -5   51.05    1.95   1
   6   2  -5   52.27    1.74   4
  -6  -2   5   56.16    1.98   3
   6   2  -5   50.65    2.09   5
   5   2  -5  183.15    3.62   4
   5   2  -5  192.08    3.89   1
  -5  -2   5  180.60    3.82   3
   5   2  -5  179.11    4.07   5
   4   2  -5   75.01    2.29   5
   4   2  -5   79.87    2.21   1
  -4  -2   5   73.02    2.05   3
  -3  -2   5    0.22    0.36   3
   3   2  -5    0.33    0.40   1
   3   2  -5    0.00    0.50   5
   3   2  -5    0.93    0.44   4
   2   2  -5   12.30    0.82   1
  -2  -2   5   10.96    0.71   3
   2   2  -5   10.69    0.45   2
  -2  -2   5    9.14    0.72   4
   1   2  -5  102.87    1.90   2
  -1  -2   5  107.09    2.04   3
   1   2  -5  107.59    2.26   1
  -1  -2   5  105.84    2.35   4
   0  -2   5   38.88    0.93   3
   0   2  -5   39.34    1.10   2
   0   2  -5   42.91    1.30   1
   0  -2   5   39.75    1.34   4
  -1   2  -5   46.50    1.33   2
   1  -2   5   54.07    1.71   4
   1  -2   5   45.76    0.88   3
  -1   2  -5   53.00    1.46   1
  -2   2  -5  306.96    4.92   1
  -2   2  -5  308.23    5.07   2
   2  -2   5  300.20    5.06   4
  -3   2  -5    0.41    0.42   2
  -3   2  -5    0.25    0.39   1
   3  -2   5    0.02    0.36   4
  -4   2  -5  201.81    3.07   3
  -4   2  -5  209.24    3.98   2
   4  -2   5  202.36    4.02   5
  -4   2  -5  209.91    3.81   1
   4  -2   5  202.43    3.75   4
   5  -2   5  118.20    2.58   4
   5  -2   5  115.21    2.87   5
  -5   2  -5  114.61    2.09   3
  -5   2  -5  118.32    2.83   2
  -5   2  -5  114.16    2.67   1
   6  -2   5  132.31    2.90   4
  -6   2  -5  138.94    3.26   2
   6  -2   5  131.50    3.29   5
  -6   2  -5  134.94    2.56   3
  -6   2  -5  135.73    3.07   1
  -7   2  -5    0.89    0.58   1
  -7   2  -5    1.24    0.65   2
   7  -2   5    0.48    0.64   5
   7  -2   5    1.24    0.54   4
   8  -2   5    1.25    0.56   4
   8  -2   5    1.26    0.78   5
  -8   2  -5    2.13    0.77   2
  -9   2  -5    6.79    1.06   2
   9  -2   5    8.97    1.20   5
  10  -2   5   20.74    1.66   5
 -10   2  -5   18.41    1.55   2
  11  -2   5    3.88    1.02   5
 -11   2  -5    3.00    1.03   2
  11   1  -5   19.55    1.87   5
 -11  -1   5   20.66    1.82   3
  10   1  -5    3.51    1.13   5
 -10  -1   5    4.09    1.03   3
   9   1  -5    2.49    1.03   5
  -9  -1   5    0.76    0.74   3
   8   1  -5   14.88    1.60   5
  -8  -1   5   15.06    1.38   3
   7   1  -5   14.87    1.06   4
   7   1  -5   14.33    1.37   5
   7   1  -5   12.96    1.23   1
  -7  -1   5   14.93    1.22   3
   6   1  -5   13.37    1.22   5
   6   1  -5   14.61    0.97   4
  -6  -1   5   16.25    1.19   3
   6   1  -5   16.38    1.22   1
   5   1  -5  110.74    2.75   1
   5   1  -5  109.84    2.44   4
   5   1  -5  105.54    1.93   2
  -5  -1   5  107.24    2.73   3
   5   1  -5  104.41    2.89   5
   4   1  -5  541.21    8.31   4
   4   1  -5  554.03    8.75   1
  -4  -1   5  549.27    8.60   3
   4   1  -5  544.53    7.93   2
   4   1  -5  547.47    9.06   5
   3   1  -5  384.82    6.63   5
   3   1  -5  381.08    5.71   2
  -3  -1   5  391.61    6.26   3
   3   1  -5  396.17    6.41   1
   3   1  -5  387.43    6.12   4
  -2  -1   5    4.84    0.52   3
   2   1  -5    4.28    0.55   1
   2   1  -5    4.90    0.64   5
   2   1  -5    5.51    0.37   2
  -2  -1   5    5.05    0.56   4
  -1  -1   5    1.66    0.35   3
   1   1  -5    1.82    0.43   1
  -1  -1   5    1.49    0.44   4
   0  -1   5   59.93    1.20   3
   0   1  -5   50.50    1.26   2
   0   1  -5   49.47    1.41   1
   0  -1   5   49.04    1.48   4
  -1   1  -5  551.07    8.30   2
   1  -1   5  558.61    8.31   4
   1  -1   5  550.82    7.75   3
  -1   1  -5  555.94    8.31   1
  -2   1  -5  272.84    4.58   2
   2  -1   5  268.09    4.55   4
  -2   1  -5  276.17    4.50   1
  -3   1  -5  451.14    7.25   2
  -3   1  -5  453.71    6.68   3
  -3   1  -5  464.92    7.11   1
   3  -1   5  460.90    7.08   4
   4  -1   5    1.04    0.47   5
   4  -1   5    0.96    0.41   4
  -4   1  -5    1.56    0.50   2
  -4   1  -5    1.44    0.24   3
  -4   1  -5    1.15    0.44   1
  -5   1  -5   39.30    1.04   3
  -5   1  -5   38.54    1.45   1
  -5   1  -5   37.33    1.48   2
   5  -1   5   37.58    1.46   5
   5  -1   5   39.49    1.40   4
   6  -1   5    7.82    0.80   4
   6  -1   5    8.24    0.86   5
  -6   1  -5    7.29    0.57   3
  -6   1  -5    8.20    0.81   1
  -6   1  -5    6.98    0.83   2
  -7   1  -5   83.58    2.38   1
  -7   1  -5   79.02    2.43   2
  -7   1  -5   77.95    1.97   3
   7  -1   5   79.24    2.43   5
   7  -1   5   79.41    2.17   4
   8  -1   5  105.05    2.64   4
   8  -1   5  102.90    3.00   5
  -8   1  -5  104.63    2.97   2
  -9   1  -5   13.45    1.26   2
   9  -1   5   14.57    1.30   5
  10  -1   5   26.78    1.77   5
 -10   1  -5   24.56    1.70   2
 -11   1  -5    0.05    0.72   2
  11  -1   5    0.32    0.70   5
 -10   0   5   46.14    2.44   3
  10   0  -5   47.51    2.56   5
   9   0  -5   17.79    1.69   5
  -9   0   5   14.12    1.44   3
  -8   0   5   64.04    2.51   3
   8   0  -5   66.55    2.71   5
   7   0  -5    0.67    0.77   5
   7   0  -5   -0.60    0.60   1
  -7   0   5    0.51    0.60   3
   6   0  -5    7.04    0.90   1
   6   0  -5    4.80    0.93   5
   6   0  -5    5.15    0.63   4
   6   0  -5    5.76    0.53   2
  -6   0   5    5.35    0.82   3
   5   0  -5  120.89    3.19   5
   5   0  -5  125.49    3.04   1
  -5   0   5  133.42    3.10   3
   5   0  -5  129.40    2.43   2
   5   0  -5  127.52    2.59   4
   4   0  -5  361.63    6.58   5
  -4   0   5  374.24    6.31   3
   4   0  -5  372.01    5.74   2
   4   0  -5  380.61    6.41   1
   4   0  -5  378.56    5.87   4
  -3   0   5    0.45    0.34   4
   3   0  -5    0.44    0.41   1
   3   0  -5    0.43    0.28   2
  -3   0   5    0.41    0.42   3
   3   0  -5    0.33    0.46   5
  -2   0   5  288.64    4.69   4
   2   0  -5  284.80    4.95   1
   2   0  -5  293.85    4.53   2
   2   0  -5  295.34    5.13   5
  -2   0   5  288.21    4.79   3
   1   0  -5  196.83    3.28   2
  -1   0   5  201.85    3.46   4
   1   0  -5  196.28    3.64   5
  -1   0   5  197.57    3.38   3
   1   0  -5  198.40    3.60   1
   0   0  -5  157.55    2.94   1
   0   0   5  160.93    2.92   4
   0   0  -5  156.60    2.77   2
   0   0   5  155.08    2.63   3
   1   0   5  458.76    6.52   3
  -1   0  -5  470.50    7.06   2
  -1   0  -5  444.10    7.03   1
   1   0   5  475.18    7.02   4
  -2   0  -5  145.47    2.75   2
  -2   0  -5  135.75    2.67   1
   2   0   5  143.09    2.72   4
   2   0   5  143.09    2.15   3
  -3   0  -5    2.99    0.49   2
  -3   0  -5    3.31    0.47   1
  -3   0  -5    2.73    0.25   3
   3   0   5    1.90    0.45   4
   4   0   5    1.12    0.42   4
  -4   0  -5    1.20    0.42   1
   4   0   5    1.03    0.42   5
  -4   0  -5    1.62    0.46   2
  -4   0  -5    1.49    0.26   3
   5   0   5    7.30    0.67   5
   5   0   5    5.51    0.63   4
  -5   0  -5    5.91    0.46   3
  -5   0  -5    6.20    0.66   1
  -5   0  -5    6.50    0.71   2
  -6   0  -5   32.79    1.09   3
   6   0   5   30.07    1.33   5
  -6   0  -5   30.31    1.36   1
   6   0   5   29.25    1.26   4
  -6   0  -5   29.43    1.36   2
   7   0   5   10.00    0.86   4
  -7   0  -5    7.74    0.88   1
   7   0   5    9.77    0.94   5
  -7   0  -5    9.24    0.92   2
  -7   0  -5    8.13    0.68   3
  -8   0  -5   66.53    2.26   2
   8   0   5   63.88    2.22   5
   8   0   5   67.75    2.06   4
  -8   0  -5   64.39    1.94   3
   9   0   5   36.36    1.60   4
  -9   0  -5   38.30    1.59   3
   9   0   5   37.84    1.88   5
  -9   0  -5   36.38    1.80   2
  10   0   5    2.99    0.81   5
 -10   0  -5    2.79    0.83   2
  11   0   5   12.00    1.36   5
 -11   0  -5   13.41    1.34   2
  12   0   5    0.52    0.65   5
  10  -1  -5   50.97    2.65   5
 -10   1   5   41.75    2.33   3
   9  -1  -5   35.88    2.21   5
  -9   1   5   37.52    2.09   3
  -8   1   5   12.33    1.30   3
   8  -1  -5   12.96    1.47   5
   7  -1  -5   23.40    1.67   5
  -7   1   5   19.56    1.44   3
   6  -1  -5    7.53    0.92   1
  -6   1   5    9.98    0.71   4
  -6   1   5    9.67    0.73   2
   6  -1  -5    9.05    1.04   5
  -6   1   5    8.05    0.97   3
   5  -1  -5   54.90    2.04   5
   5  -1  -5   58.08    1.98   1
  -5   1   5   58.81    1.49   4
  -5   1   5   56.41    1.95   3
  -5   1   5   56.37    1.55   2
  -4   1   5  186.83    3.26   4
   4  -1  -5  183.58    3.81   1
  -4   1   5  190.50    3.83   3
   4  -1  -5  186.43    3.37   2
   4  -1  -5  184.78    3.96   5
  -3   1   5  255.93    4.11   4
  -3   1   5  246.30    4.51   3
   3  -1  -5  254.21    4.71   5
   3  -1  -5  255.29    4.62   1
   3  -1  -5  251.84    4.18   2
  -2   1   5  181.48    3.35   3
  -2   1   5  183.16    3.12   4
   2  -1  -5  181.45    3.50   5
   2  -1  -5  169.09    3.40   1
   2  -1  -5  179.18    3.13   2
  -1   1   5  100.42    2.09   3
   1  -1  -5  104.17    2.04   2
   1  -1  -5   97.53    2.23   1
   1  -1  -5   98.37    2.19   5
  -1   1   5   97.72    2.02   4
   0  -1  -5  338.51    5.50   1
   0   1   5  337.11    5.16   3
   0  -1  -5  348.83    5.48   5
   0  -1  -5  338.02    5.37   2
   0   1   5  338.63    5.26   4
  -1  -1  -5   57.40    1.50   1
  -1  -1  -5   57.76    1.47   2
   1   1   5   54.72    1.42   4
   1   1   5   57.05    1.22   3
   2   1   5  211.16    3.20   3
  -2  -1  -5  205.19    3.61   1
   2   1   5  206.11    3.58   4
  -2  -1  -5  209.26    3.69   2
   3   1   5   37.87    0.94   3
  -3  -1  -5   34.47    1.18   1
   3   1   5   37.48    1.24   4
  -3  -1  -5   36.58    1.26   2
  -4  -1  -5   17.89    0.98   2
  -4  -1  -5   17.13    0.94   1
   4   1   5   15.41    0.91   4
  -4  -1  -5   17.70    0.71   3
   4   1   5   15.77    0.80   5
   5   1   5    1.40    0.44   5
  -5  -1  -5    0.38    0.43   2
  -5  -1  -5    0.60    0.30   3
   5   1   5    0.16    0.39   4
  -5  -1  -5    0.25    0.38   1
  -6  -1  -5   17.75    1.04   1
   6   1   5   18.97    1.06   4
   6   1   5   15.37    0.97   5
  -6  -1  -5   17.60    1.11   2
  -6  -1  -5   17.29    0.86   3
  -7  -1  -5    9.30    0.90   1
   7   1   5    9.09    0.87   5
   7   1   5    7.04    0.79   4
  -7  -1  -5    7.44    0.67   3
  -7  -1  -5    8.00    0.85   2
  -8  -1  -5   12.00    1.11   1
   8   1   5   13.21    1.06   5
  -8  -1  -5   13.30    0.96   3
   8   1   5   13.44    1.04   4
  -8  -1  -5   13.35    1.11   2
  -9  -1  -5    5.28    0.92   2
   9   1   5    3.52    0.76   4
   9   1   5    5.18    0.87   5
  -9  -1  -5    5.49    0.77   3
 -10  -1  -5   26.30    1.64   2
  10   1   5   22.32    1.42   4
  10   1   5   26.38    1.62   5
  11   1   5   27.55    1.68   5
 -11  -1  -5   23.31    1.66   2
 -10   2   5   38.35    2.21   3
  10  -2  -5   35.14    2.35   5
  -9   2   5   70.34    2.81   3
   9  -2  -5   61.87    2.81   5
  -8   2   5  132.72    3.77   3
   8  -2  -5  134.21    3.97   5
  -7   2   5   53.47    1.78   2
   7  -2  -5   51.85    2.28   5
  -7   2   5   51.86    2.15   3
  -6   2   5   99.37    2.39   2
   6  -2  -5   95.66    2.97   5
  -6   2   5  100.11    2.89   3
  -5   2   5    0.69    1.06   3
  -5   2   5    0.56    0.43   2
   5  -2  -5    0.28    0.59   5
  -5   2   5    0.49    0.27   4
   5  -2  -5    0.46    0.51   1
  -4   2   5    6.90    0.47   4
   4  -2  -5    6.16    0.80   5
   4  -2  -5    6.55    0.76   1
   4  -2  -5    6.74    0.66   2
  -4   2   5    5.90    0.74   3
   3  -2  -5  160.31    3.41   5
   3  -2  -5  159.86    3.07   2
  -3   2   5  159.80    3.32   3
   3  -2  -5  159.29    3.31   1
  -3   2   5  164.06    2.74   4
  -2   2   5  233.75    4.16   3
   2  -2  -5  229.39    4.25   5
   2  -2  -5  233.70    4.03   2
  -2   2   5  229.55    3.67   4
   2  -2  -5  237.57    4.25   1
   1  -2  -5  762.64   11.18   2
   1  -2  -5  760.14   11.35   5
  -1   2   5  755.64   10.68   4
  -1   2   5  753.23   10.97   3
   1  -2  -5  747.86   11.30   1
   0   2   5  160.01    2.77   4
   0  -2  -5  158.39    2.96   2
   0  -2  -5  155.63    3.00   1
   0  -2  -5  157.26    2.86   5
   0   2   5  161.53    2.84   3
   1   2   5  452.32    6.77   3
   1   2   5  460.81    6.89   4
  -1  -2  -5  461.85    7.18   2
  -1  -2  -5  472.32    7.13   1
  -2  -2  -5   88.75    2.02   2
   2   2   5   86.36    1.93   4
   2   2   5   85.26    1.71   3
  -2  -2  -5   87.41    1.94   1
  -3  -2  -5   89.70    2.07   1
   3   2   5   96.26    1.86   3
  -3  -2  -5   96.65    2.20   2
   3   2   5   97.28    2.13   4
   4   2   5    2.64    0.38   5
  -4  -2  -5    3.12    0.49   1
  -4  -2  -5    3.66    0.55   2
   4   2   5    3.48    0.51   4
  -4  -2  -5    3.31    0.40   3
  -5  -2  -5  160.98    3.31   2
  -5  -2  -5  160.17    3.25   1
  -5  -2  -5  164.38    2.98   3
   5   2   5  166.09    3.01   5
   5   2   5  159.67    3.26   4
   6   2   5   20.82    1.00   5
  -6  -2  -5   19.37    1.09   2
   6   2   5   20.56    1.11   4
  -6  -2  -5   21.09    0.96   3
  -6  -2  -5   19.12    1.09   1
  -7  -2  -5    0.60    0.41   3
  -7  -2  -5    0.64    0.50   1
  -7  -2  -5    0.04    0.49   2
   7   2   5    1.05    0.52   4
   7   2   5    0.69    0.48   5
  -8  -2  -5   32.30    1.54   2
   8   2   5   32.72    1.50   4
  -8  -2  -5   34.18    1.44   3
   8   2   5   34.74    1.49   5
   9   2   5   75.63    2.42   4
   9   2   5   79.38    2.44   5
  -9  -2  -5   82.24    2.42   3
  -9  -2  -5   82.25    2.56   2
 -10  -2  -5   36.15    1.73   3
  10   2   5   38.17    1.82   5
 -10  -2  -5   42.76    1.95   2
  10   2   5   41.43    1.86   4
 -11  -2  -5   26.00    1.68   2
  11   2   5   29.28    1.65   4
  10  -3  -5    4.53    1.14   5
 -10   3   5    3.97    1.06   3
   9  -3  -5   10.16    1.39   5
  -9   3   5    8.08    1.24   3
  -8   3   5   51.52    2.32   3
   8  -3  -5   53.66    2.48   5
  -7   3   5   32.14    1.55   2
  -7   3   5   33.29    1.84   3
   7  -3  -5   31.77    1.87   5
  -6   3   5  147.94    3.72   3
  -6   3   5  151.40    3.33   2
   6  -3  -5  152.58    3.92   5
  -5   3   5  511.28    8.55   3
   5  -3  -5  501.19    8.82   5
  -5   3   5  509.13    8.23   2
   4  -3  -5  145.03    3.43   5
  -4   3   5  151.10    3.39   3
  -4   3   5  146.60    3.07   2
   3  -3  -5  112.07    2.64   1
   3  -3  -5  106.55    2.62   5
  -3   3   5  104.32    2.56   3
   3  -3  -5  101.96    2.40   2
  -3   3   5  103.89    1.79   4
  -2   3   5    0.44    0.22   4
   2  -3  -5    0.03    0.39   1
  -2   3   5    0.21    0.40   3
   2  -3  -5   -0.05    0.43   5
   2  -3  -5    0.06    0.38   2
  -1   3   5   80.82    1.96   3
  -1   3   5   84.46    1.62   4
   1  -3  -5   80.10    1.96   2
   1  -3  -5   84.93    2.07   1
   1  -3  -5   82.27    1.94   5
   0  -3  -5  201.27    3.65   2
   0  -3  -5  195.52    3.40   5
   0   3   5  199.65    3.27   4
   0   3   5  199.88    3.48   3
   0  -3  -5  193.45    3.58   1
  -1  -3  -5 1255.61   17.58   1
   1   3   5 1217.66   17.09   4
   1   3   5 1237.51   17.10   3
  -1  -3  -5 1213.69   17.79   2
  -1  -3  -5 1221.17   17.58   5
  -2  -3  -5  379.84    5.92   1
   2   3   5  362.49    5.78   4
  -2  -3  -5  369.50    6.07   2
   2   3   5  375.21    5.69   3
  -3  -3  -5   80.64    1.88   1
  -3  -3  -5   78.77    1.98   2
   3   3   5   77.48    1.88   4
   3   3   5   77.92    1.35   5
   3   3   5   77.74    1.73   3
  -4  -3  -5   51.23    1.62   2
  -4  -3  -5   53.04    1.54   1
   4   3   5   51.96    1.11   5
   4   3   5   51.68    1.56   4
   4   3   5   51.47    1.39   3
   5   3   5  167.66    2.92   5
  -5  -3  -5  166.96    3.14   3
  -5  -3  -5  164.54    3.33   1
   5   3   5  170.87    3.41   4
  -5  -3  -5  168.68    3.44   2
  -6  -3  -5   17.01    0.97   3
  -6  -3  -5   20.18    1.14   2
  -6  -3  -5   18.74    1.05   1
   6   3   5   17.93    0.84   5
   6   3   5   16.43    1.05   4
  -7  -3  -5   16.97    1.02   3
   7   3   5   14.76    1.08   4
  -7  -3  -5   17.75    1.13   2
   7   3   5   15.92    0.92   5
  -8  -3  -5    3.98    0.69   3
  -8  -3  -5    5.23    0.82   2
   8   3   5    4.30    0.78   4
   8   3   5    5.45    0.70   5
   9   3   5    4.16    0.85   4
   9   3   5    4.19    0.69   5
  -9  -3  -5    4.85    0.84   2
  -9  -3  -5    5.78    0.85   3
  10   3   5    9.79    1.13   4
 -10  -3  -5    9.37    1.02   3
 -10  -3  -5    9.61    1.07   2
  11   3   5    3.07    0.83   4
 -11  -3  -5    3.80    0.84   3
   9  -4  -5   -0.79    0.60   5
  -9   4   5    1.18    0.81   3
  -8   4   5   10.10    1.06   2
   8  -4  -5   10.10    1.33   5
  -8   4   5   13.04    1.35   3
  -7   4   5    1.70    0.68   2
  -7   4   5    1.23    0.73   3
   7  -4  -5    1.12    0.81   5
  -6   4   5  185.71    4.31   3
   6  -4  -5  181.82    4.43   5
  -6   4   5  180.32    3.94   2
  -5   4   5  116.08    3.13   3
   5  -4  -5  115.97    3.18   5
  -5   4   5  115.68    2.85   2
  -4   4   5  363.69    6.18   2
   4  -4  -5  348.18    6.50   5
  -4   4   5  345.37    6.31   3
   3  -4  -5  126.33    2.89   2
   3  -4  -5  125.58    2.97   5
  -3   4   5  123.46    2.94   3
   2  -4  -5   42.33    1.48   2
  -2   4   5   40.92    1.48   3
   2  -4  -5   42.53    1.51   1
  -2   4   5   39.63    0.88   4
   2  -4  -5   39.37    1.46   5
   1  -4  -5  355.52    5.84   5
   1  -4  -5  360.86    5.93   1
  -1   4   5  354.24    5.26   4
   1  -4  -5  355.07    5.99   2
  -1   4   5  353.92    5.89   1
  -1   4   5  355.63    5.86   3
   0   4   5    0.47    0.29   4
   0  -4  -5    0.61    0.42   2
   0  -4  -5    1.24    0.39   1
   0   4   5    0.34    0.29   1
   0  -4  -5    0.56    0.33   5
   0   4   5    0.55    0.36   3
   1   4   5    3.44    0.44   4
  -1  -4  -5    3.74    0.44   1
  -1  -4  -5    4.55    0.38   5
  -1  -4  -5    2.52    0.50   2
   1   4   5    3.15    0.47   3
   1   4   5    3.41    0.46   1
   2   4   5  268.49    4.58   1
  -2  -4  -5  267.89    4.47   1
  -2  -4  -5  270.92    4.75   2
   2   4   5  264.07    4.45   3
   2   4   5  268.46    4.48   4
   3   4   5  330.80    5.45   4
  -3  -4  -5  334.61    5.42   1
  -3  -4  -5  331.23    5.67   2
   3   4   5  328.33    5.32   3
   4   4   5   54.78    1.55   3
  -4  -4  -5   57.66    1.76   2
  -4  -4  -5   57.98    1.62   1
   4   4   5   57.81    1.69   4
   5   4   5  137.03    3.02   4
  -5  -4  -5  139.38    3.06   2
  -5  -4  -5  137.98    2.92   1
   5   4   5  136.59    2.33   5
  -5  -4  -5  136.70    2.83   3
  -6  -4  -5  108.49    2.52   3
  -6  -4  -5  107.19    2.65   2
   6   4   5  105.68    2.68   4
   6   4   5  106.91    2.12   5
  -7  -4  -5   70.45    2.12   2
   7   4   5   66.19    1.72   5
   7   4   5   66.62    2.13   4
  -7  -4  -5   63.12    1.97   3
  -8  -4  -5   33.84    1.55   2
  -8  -4  -5   33.00    1.50   3
   8   4   5   35.43    1.65   4
   9   4   5    4.73    0.91   4
  -9  -4  -5    6.86    0.89   3
  -9  -4  -5    4.52    0.83   2
   9   4   5    4.88    0.92   1
 -10  -4  -5    1.88    0.72   2
  10   4   5    1.93    0.79   4
 -10  -4  -5    1.65    0.69   3
  11   4   5    2.56    0.86   4
 -11  -4  -5    1.93    0.77   3
 -12  -4  -5   -0.87    0.50   3
  12   4   5   -0.34    0.55   4
   9  -5  -5   13.73    1.51   5
  -9   5   5   13.97    1.49   3
   8  -5  -5    0.06    0.76   5
  -8   5   5   -0.47    0.58   2
  -8   5   5   -0.56    0.65   3
   7  -5  -5   17.27    1.51   5
  -7   5   5   13.90    1.36   3
  -7   5   5   19.48    1.34   2
  -6   5   5    1.04    0.63   2
  -6   5   5    1.31    0.73   3
   6  -5  -5    1.17    0.75   5
  -5   5   5   35.73    1.77   3
  -5   5   5   35.94    1.63   2
   5  -5  -5   34.73    1.78   5
  -4   5   5  230.49    4.73   3
   4  -5  -5  232.47    4.83   5
  -4   5   5  226.92    4.57   2
  -3   5   5   91.06    2.50   3
   3  -5  -5   91.10    2.52   2
   3  -5  -5   91.01    2.51   5
  -2   5   5  302.24    5.45   3
   2  -5  -5  312.48    5.61   2
   2  -5  -5  307.20    5.47   5
  -2   5   5  304.73    4.42   4
   1  -5  -5  138.31    2.84   5
   1  -5  -5  134.25    3.03   2
  -1   5   5  136.72    2.88   1
  -1   5   5  137.13    2.34   4
  -1   5   5  140.04    2.98   3
   0   5   5  220.21    4.03   1
   0  -5  -5  213.16    4.19   2
   0  -5  -5  226.82    3.85   5
   0   5   5  230.86    4.11   3
   0   5   5  222.40    3.65   4
   1   5   5   91.59    2.19   3
   1   5   5   91.81    1.99   4
  -1  -5  -5   92.45    1.79   5
   1   5   5   94.22    2.15   1
  -1  -5  -5   92.15    2.31   2
   2   5   5    5.96    0.59   4
   2   5   5    6.72    0.63   3
   2   5   5    6.49    0.59   1
  -2  -5  -5    6.30    0.69   2
   3   5   5    2.79    0.52   4
   3   5   5    2.19    0.42   1
   3   5   5    2.41    0.49   3
  -3  -5  -5    3.00    0.58   2
   4   5   5  412.53    6.84   4
   4   5   5  422.54    6.80   1
   4   5   5  414.63    6.72   3
  -4  -5  -5  418.48    6.71   1
  -4  -5  -5  423.80    7.07   2
  -5  -5  -5  266.87    4.84   3
   5   5   5  277.34    5.02   4
  -5  -5  -5  273.64    5.07   2
  -6  -5  -5   25.93    1.27   3
   6   5   5   25.25    1.32   4
  -6  -5  -5   25.05    1.34   2
   7   5   5    3.23    0.72   4
  -7  -5  -5    2.34    0.63   2
  -7  -5  -5    3.08    0.66   3
   8   5   5   16.56    1.25   4
  -8  -5  -5   20.18    1.31   2
  -8  -5  -5   17.29    1.19   3
   9   5   5  107.22    3.06   4
   9   5   5  102.21    3.04   1
  -9  -5  -5   99.53    2.81   2
  -9  -5  -5  101.51    2.90   3
  10   5   5   44.28    2.03   4
 -10  -5  -5   46.76    2.03   3
  10   5   5   47.50    2.16   1
 -11  -5  -5   -0.95    0.56   3
  11   5   5   -0.83    0.57   4
  12   5   5    0.55    0.63   4
 -12  -5  -5   -0.53    0.62   3
  -8   6   5   13.01    1.27   2
  -8   6   5   12.66    1.43   3
   8  -6  -5   14.40    1.50   5
  -7   6   5   32.35    1.78   2
   7  -6  -5   30.36    1.90   5
  -7   6   5   30.07    1.86   3
   6  -6  -5    8.55    1.16   5
  -6   6   5    8.04    1.09   3
  -6   6   5    7.31    0.98   2
   5  -6  -5    5.54    0.95   5
  -5   6   5    3.64    0.82   2
  -5   6   5    4.25    0.90   3
  -4   6   5   13.13    1.15   3
   4  -6  -5   11.99    1.13   5
  -4   6   5   13.86    1.09   2
  -3   6   5   72.79    2.32   3
   3  -6  -5   76.85    2.32   5
   3  -6  -5   74.10    2.36   2
  -2   6   5  207.71    4.27   3
   2  -6  -5  217.65    4.47   2
   2  -6  -5  212.16    4.26   5
   1  -6  -5  216.62    4.39   2
  -1   6   5  226.28    4.32   3
  -1   6   5  218.71    3.49   4
   1  -6  -5  214.93    4.09   5
   0   6   5  152.68    3.15   3
   0  -6  -5  141.62    2.80   5
   0  -6  -5  140.21    3.24   2
   0   6   5  143.27    2.62   4
   0   6   5  138.87    2.95   1
   1   6   5  279.74    4.94   3
   1   6   5  276.80    4.59   4
   1   6   5  279.87    4.84   1
  -1  -6  -5  277.09    5.14   2
  -1  -6  -5  270.52    4.46   5
   2   6   5    2.19    0.47   4
   2   6   5    2.81    0.42   1
  -2  -6  -5    1.93    0.61   2
   2   6   5    1.43    0.50   3
  -2  -6  -5    2.38    0.26   5
   3   6   5   13.90    0.93   3
   3   6   5   13.77    0.93   4
  -3  -6  -5   14.18    1.06   2
   3   6   5   15.33    0.85   1
  -4  -6  -5   61.23    1.93   2
   4   6   5   61.05    1.88   4
   4   6   5   59.26    1.84   3
  -5  -6  -5  108.47    2.77   2
   5   6   5  107.97    2.66   3
   5   6   5  108.43    2.75   4
  -6  -6  -5   39.13    1.59   3
   6   6   5   41.32    1.72   4
  -6  -6  -5   47.46    1.75   2
   7   6   5   17.98    1.26   4
  -7  -6  -5   17.28    1.20   2
  -7  -6  -5   17.04    1.17   3
  -8  -6  -5   27.94    1.53   2
   8   6   5   26.39    1.56   4
  -8  -6  -5   25.89    1.46   3
  -9  -6  -5   40.68    1.78   2
   9   6   5   40.28    1.90   1
   9   6   5   37.73    1.87   4
  -9  -6  -5   40.49    1.88   3
 -10  -6  -5   26.38    1.64   3
  10   6   5   27.68    1.71   1
  10   6   5   30.47    1.79   4
  11   6   5    0.35    0.77   1
 -11  -6  -5    2.06    0.76   3
  11   6   5    0.01    0.68   4
  12   6   5    4.84    0.92   4
 -12  -6  -5    6.37    1.10   3
   8  -7  -5    4.06    0.96   5
  -8   7   5    3.83    0.96   2
  -8   7   5    4.46    1.08   3
  -7   7   5   14.35    1.44   3
  -7   7   5   16.71    1.42   2
   7  -7  -5   15.67    1.48   5
  -6   7   5   12.75    1.23   2
  -6   7   5   13.59    1.34   3
   6  -7  -5   12.56    1.35   5
  -5   7   5   20.30    1.43   2
  -5   7   5   20.47    1.48   3
   5  -7  -5   22.54    1.57   5
  -4   7   5    2.14    0.74   3
   4  -7  -5    0.91    0.67   5
  -4   7   5    1.74    0.68   2
   3  -7  -5    2.02    0.67   5
  -3   7   5    1.69    0.64   3
   3  -7  -5    2.50    0.78   2
  -2   7   5  180.40    3.99   3
   2  -7  -5  189.24    3.93   5
   2  -7  -5  175.88    4.12   2
   1  -7  -5   74.22    2.07   5
  -1   7   5   75.85    2.29   3
   1  -7  -5   76.45    2.37   2
   0   7   5  174.61    3.74   3
   0  -7  -5  179.40    3.43   5
   0  -7  -5  178.48    3.93   2
   0   7   5  182.05    3.20   4
   1   7   5   63.15    1.96   3
  -1  -7  -5   58.37    2.01   2
  -1  -7  -5   66.76    1.55   5
   1   7   5   62.87    1.67   4
   2   7   5  102.07    2.38   4
  -2  -7  -5  103.80    2.74   2
   2   7   5  106.43    2.62   3
   3   7   5  206.66    4.02   4
  -3  -7  -5  215.63    4.35   2
   3   7   5  206.67    4.14   3
  -4  -7  -5    3.70    0.70   2
   4   7   5    4.89    0.70   4
   4   7   5    2.76    0.61   3
   5   7   5   67.03    2.11   3
   5   7   5   67.04    2.15   4
  -5  -7  -5   67.17    2.18   2
  -6  -7  -5    0.93    0.59   2
   6   7   5    1.78    0.68   4
  -6  -7  -5    1.32    0.59   3
   7   7   5   46.72    1.96   4
  -7  -7  -5   49.17    1.94   3
  -7  -7  -5   47.41    1.89   2
  -8  -7  -5   89.22    2.79   3
  -8  -7  -5   84.42    2.61   2
   8   7   5   87.42    2.77   4
  -9  -7  -5   26.59    1.61   3
   9   7   5   27.92    1.67   1
   9   7   5   25.63    1.65   4
 -10  -7  -5   -0.99    0.56   3
  10   7   5   -1.44    0.58   1
  10   7   5    0.10    0.69   4
 -11  -7  -5   24.76    1.73   3
  11   7   5   23.51    1.69   4
  11   7   5   24.84    1.73   1
  -7   8   5   23.03    1.76   3
  -7   8   5   22.95    1.68   2
   7  -8  -5   26.06    1.79   5
   6  -8  -5    3.25    0.87   5
  -6   8   5    3.59    0.90   2
  -6   8   5    2.71    0.89   3
  -5   8   5   42.79    2.07   2
  -5   8   5   44.28    2.10   3
   5  -8  -5   45.72    2.15   5
  -4   8   5   15.15    1.29   3
   4  -8  -5   15.95    1.40   2
   4  -8  -5   17.60    1.35   5
   3  -8  -5    5.21    0.94   2
  -3   8   5    3.93    0.82   3
   3  -8  -5    4.23    0.82   5
   2  -8  -5   14.26    1.10   5
  -2   8   5   12.78    1.11   3
   2  -8  -5   10.94    1.13   2
  -1   8   5   14.18    1.12   3
   1  -8  -5   13.62    0.99   5
   1  -8  -5   13.03    1.13   2
   0   8   5   93.16    2.08   4
   0  -8  -5   92.52    2.29   5
   0  -8  -5   93.48    2.74   2
   0   8   5   92.96    2.61   3
  -1  -8  -5  174.70    4.01   2
   1   8   5  182.38    3.44   4
   1   8   5  174.59    3.84   3
  -2  -8  -5  210.75    4.50   2
   2   8   5  213.73    4.36   3
   2   8   5  218.56    4.09   4
   3   8   5    3.09    0.67   3
   3   8   5    2.24    0.60   4
  -3  -8  -5    1.86    0.65   2
  -4  -8  -5   43.89    1.81   2
   4   8   5   42.29    1.71   4
   4   8   5   41.87    1.72   3
  -5  -8  -5   52.45    1.99   2
   5   8   5   55.16    2.01   3
   5   8   5   54.73    2.02   4
  -6  -8  -5   15.60    1.18   3
  -6  -8  -5   15.48    1.19   2
   6   8   5   15.98    1.24   4
  -7  -8  -5   10.46    1.10   3
  -7  -8  -5   10.93    1.08   2
   7   8   5   12.12    1.19   4
   8   8   5    4.03    0.90   4
  -8  -8  -5    4.94    0.87   2
  -8  -8  -5    4.54    0.90   3
  -9  -8  -5   36.43    1.91   3
   9   8   5   39.22    1.99   4
   9   8   5   39.27    1.89   1
 -10  -8  -5   13.70    1.38   3
  10   8   5   13.58    1.34   1
  10   8   5   12.11    1.34   4
 -11  -8  -5    5.61    1.06   3
  11   8   5    5.65    1.09   4
  11   8   5    9.66    1.24   1
   6  -9  -5   11.92    1.41   2
  -6   9   5   12.24    1.39   3
   6  -9  -5   14.31    1.40   5
   5  -9  -5   41.63    2.21   2
  -5   9   5   36.79    2.00   3
   5  -9  -5   34.97    1.94   5
   4  -9  -5    4.13    0.99   2
   4  -9  -5    5.50    0.92   5
  -4   9   5    4.63    0.95   3
   3  -9  -5   24.57    1.50   5
   3  -9  -5   24.83    1.71   2
  -3   9   5   24.27    1.55   3
   2  -9  -5   42.71    1.79   5
  -2   9   5   40.51    1.88   3
   2  -9  -5   40.67    2.05   2
   1  -9  -5    1.70    0.54   5
   1  -9  -5    2.56    0.80   2
  -1   9   5    2.09    0.70   3
   0  -9  -5    4.49    0.89   2
   0   9   5    4.76    0.82   3
   1   9   5   29.19    1.54   3
   1   9   5   26.34    1.22   4
  -1  -9  -5   28.17    1.61   2
  -2  -9  -5  125.57    3.38   2
   2   9   5  136.31    3.02   4
   3   9   5  262.89    4.96   4
   3   9   5  255.31    5.20   3
  -3  -9  -5  260.47    5.37   2
  -4  -9  -5  104.79    3.00   2
   4   9   5  106.90    2.97   3
   4   9   5  109.65    2.87   4
   5   9   5   29.12    1.59   3
   5   9   5   30.37    1.57   4
  -5  -9  -5   29.65    1.61   2
   6   9   5    0.28    0.64   4
  -6  -9  -5    0.75    0.64   2
  -6  -9  -5    0.43    0.62   3
   7   9   5   13.05    1.27   4
  -7  -9  -5   14.88    1.24   2
  -7  -9  -5   12.42    1.18   3
  -8  -9  -5   15.73    1.35   3
   8   9   5   13.78    1.33   4
  -9  -9  -5    1.60    0.74   3
   9   9   5    1.87    0.76   4
   9   9   5    2.12    0.79   1
 -10  -9  -5    8.91    1.23   3
  10   9   5    8.22    1.18   4
  10   9   5   10.04    1.22   1
  -5  10   5   10.98    1.30   3
   5 -10  -5   13.33    1.34   5
   5 -10  -5   11.74    1.41   2
  -4  10   5    4.76    1.00   3
   4 -10  -5    6.28    1.01   5
   4 -10  -5    5.66    1.13   2
   3 -10  -5   27.10    1.60   5
  -3  10   5   25.80    1.68   3
   3 -10  -5   26.63    1.78   2
  -2  10   5    5.05    0.93   3
   2 -10  -5    3.72    0.92   2
   1 -10  -5   55.94    2.34   2
  -1  10   5   50.46    2.13   3
   0 -10  -5   22.45    1.57   2
   0  10   5   20.20    1.47   3
   1  10   5    0.17    0.59   3
  -1 -10  -5   -0.03    0.62   2
   2  10   5   -0.02    0.56   3
  -2 -10  -5    0.44    0.62   2
   2  10   5   -0.41    0.46   4
   3  10   5    0.39    0.61   3
  -3 -10  -5    1.07    0.66   2
   3  10   5   -0.02    0.53   4
  -4 -10  -5  129.83    3.54   2
   4  10   5  130.56    3.52   3
   4  10   5  131.97    3.35   4
   5  10   5   45.63    2.05   3
  -5 -10  -5   47.13    2.03   2
   5  10   5   46.04    1.97   4
  -6 -10  -5   17.89    1.39   2
  -6 -10  -5   21.21    1.48   3
   6  10   5   17.44    1.38   4
  -7 -10  -5   41.29    2.01   3
   7  10   5   41.35    2.06   4
   8  10   5   21.62    1.63   4
  -8 -10  -5   18.61    1.53   3
  -9 -10  -5    2.88    0.84   3
   9  10   5    2.07    0.86   4
   9  10   5    2.75    0.82   1
  10  10   5    0.81    0.74   1
  10  10   5   -0.10    0.46   4
 -10 -10  -5    1.72    0.83   3
  -4  11   5    1.81    0.76   3
   4 -11  -5    0.63    0.82   2
  -3  11   5    9.91    1.22   3
   3 -11  -5    9.11    1.27   2
   2 -11  -5   28.19    1.87   2
  -2  11   5   23.41    1.62   3
  -1  11   5   13.60    1.25   3
   1 -11  -5   13.20    1.41   2
   0  11   5   -0.37    0.56   3
   0 -11  -5    0.75    0.69   2
   1  11   5   31.04    1.74   3
  -1 -11  -5   31.92    1.84   2
   2  11   5   18.60    1.43   3
  -2 -11  -5   19.44    1.49   2
  -3 -11  -5   -0.34    0.63   2
   3  11   5    0.44    0.64   3
   3  11   5   -0.20    0.51   4
  -4 -11  -5    3.19    0.88   2
   4  11   5    4.43    0.93   3
   4  11   5    3.92    0.83   4
   5  11   5   14.63    1.37   3
   5  11   5   13.40    1.24   4
  -5 -11  -5   14.17    1.29   2
   6  11   5   11.18    1.23   4
  -6 -11  -5   11.71    1.23   2
  -6 -11  -5   12.07    1.26   3
   7  11   5   33.33    1.94   4
  -7 -11  -5   38.01    2.03   3
   8  11   5    5.05    0.89   1
   8  11   5    5.57    1.03   4
  -8 -11  -5    6.22    1.12   3
  -9 -11  -5   13.55    1.45   3
   9  11   5   14.90    1.53   4
   9  11   5   16.51    1.31   1
   2 -12  -5   12.00    1.42   2
  -2  12   5   12.69    1.33   3
   1 -12  -5   15.24    1.52   2
  -1  12   5   15.09    1.39   3
   0 -12  -5    3.36    0.94   2
   0  12   5    4.34    0.93   3
   1  12   5    2.34    0.84   3
  -1 -12  -5    1.71    0.79   2
  -2 -12  -5   16.45    1.45   2
   2  12   5   18.80    1.51   3
   3  12   5    8.65    1.16   3
  -3 -12  -5   11.88    1.31   2
   4  12   5    1.74    0.82   3
  -4 -12  -5    2.49    0.83   2
   4  12   5    1.56    0.66   4
  -5 -12  -5    6.34    1.05   2
   5  12   5    5.90    0.98   4
   5  12   5    6.26    1.10   3
   6  12   5   13.20    1.35   4
  -6 -12  -5   10.38    1.24   3
  -7 -12  -5    9.59    1.24   3
   7  12   5    5.80    1.14   4
   0  13   5    0.22    0.64   3
   0 -13  -5   -0.49    0.58   2
   1  13   5   30.46    1.91   3
  -1 -13  -5   28.84    1.92   2
  -2 -13  -5   16.65    1.52   2
   2  13   5   14.17    1.43   3
   3  13   5    1.62    0.82   3
  -3 -13  -5    0.69    0.77   2
  -4 -13  -5    2.71    0.92   2
   4  13   5    3.37    0.91   3
   5  13   5    4.65    1.07   3
  -5 -13  -5    5.65    1.06   3
   5  13   5    6.33    1.06   4
   5  11  -6    4.41    0.63   1
   5  11  -6    4.12    1.15   4
  -4 -11   6    8.50    1.35   4
   4  11  -6    9.35    0.69   1
  -3 -11   6   22.23    1.78   4
  -2 -11   6    8.14    1.24   4
  -1 -11   6   25.69    1.81   4
   0 -11   6    0.51    0.66   4
  -1  11  -6   10.09    1.16   2
   1 -11   6   12.83    1.36   5
  -2  11  -6    9.19    1.19   2
   2 -11   6    9.95    1.25   5
   3 -11   6   -0.27    0.53   5
  -3  11  -6    1.86    0.76   2
   7  10  -6    8.14    1.18   4
  -7 -10   6   10.43    1.28   3
   7  10  -6    8.92    1.03   1
   6  10  -6    0.68    0.66   1
   6  10  -6    0.88    0.90   4
  -6 -10   6    0.44    0.70   3
   5  10  -6    0.05    0.78   4
   5  10  -6    0.66    0.55   1
  -5 -10   6   -0.07    0.60   3
  -4 -10   6    3.94    0.80   3
   4  10  -6    7.42    0.71   1
   4  10  -6    6.72    1.23   4
  -3 -10   6   12.79    1.44   4
   3  10  -6   14.32    0.79   1
  -2 -10   6    3.22    0.97   4
  -1 -10   6   45.68    2.20   4
   0 -10   6   38.69    2.02   4
  -1  10  -6   12.13    1.15   2
   1 -10   6   10.88    1.23   4
   2 -10   6    5.02    1.01   5
  -2  10  -6    3.15    0.88   2
  -3  10  -6    0.68    0.76   2
   3 -10   6    0.12    0.74   5
   4 -10   6   -0.02    0.65   5
  -4  10  -6    1.16    0.79   2
   5 -10   6   11.90    1.45   5
  -5  10  -6    8.47    1.26   2
   8   9  -6   -0.65    0.64   4
   8   9  -6    0.80    0.72   1
  -8  -9   6    0.35    0.64   3
  -7  -9   6   18.51    1.50   3
   7   9  -6   15.15    1.56   4
   7   9  -6   16.05    1.28   1
   6   9  -6   15.83    1.19   1
   6   9  -6   12.76    1.41   4
  -6  -9   6   13.25    1.27   3
   5   9  -6   -0.86    0.72   4
  -5  -9   6    0.13    0.58   3
   5   9  -6   -0.39    0.56   1
   4   9  -6    0.89    0.80   4
  -4  -9   6    1.03    0.59   3
   4   9  -6    1.03    0.56   1
   3   9  -6   -0.07    0.45   1
   3   9  -6   -0.59    0.74   4
  -3  -9   6    0.38    0.72   4
  -3  -9   6   -0.23    0.49   3
   2   9  -6    3.81    0.49   1
  -2  -9   6    5.53    1.03   4
   1   9  -6    2.85    0.37   1
  -1  -9   6    2.08    0.81   4
   0   9  -6    0.73    0.28   1
   0  -9   6   -0.22    0.62   4
   0   9  -6    1.70    0.67   2
   1  -9   6    3.33    0.89   4
  -1   9  -6    4.24    0.85   2
  -2   9  -6   17.13    1.36   2
   2  -9   6   18.79    1.38   4
  -3   9  -6   10.97    1.24   2
   3  -9   6   12.04    1.30   5
   4  -9   6    3.67    0.94   5
  -4   9  -6    4.21    0.98   2
   5  -9   6    3.31    0.91   5
  -5   9  -6    1.74    0.86   2
   6  -9   6    1.28    0.72   5
  -6   9  -6   -0.04    0.78   2
   8   8  -6   15.98    1.37   1
  -8  -8   6   12.45    1.37   3
   8   8  -6   10.63    1.36   4
  -7  -8   6   33.53    1.86   3
   7   8  -6   33.99    1.73   1
   7   8  -6   33.28    1.94   4
   6   8  -6   48.35    1.90   1
   6   8  -6   43.67    2.17   4
  -6  -8   6   44.81    2.03   3
   5   8  -6    2.07    0.81   4
   5   8  -6    2.18    0.69   1
  -5  -8   6    1.87    0.65   3
   4   8  -6    0.98    0.81   4
   4   8  -6    2.19    0.63   1
  -4  -8   6    2.33    0.65   3
   3   8  -6    0.17    0.80   4
   3   8  -6    0.68    0.50   1
  -3  -8   6    0.81    0.53   3
  -2  -8   6    0.86    0.67   4
   2   8  -6    0.41    0.42   1
  -2  -8   6    0.76    0.44   3
   1   8  -6    3.00    0.45   1
  -1  -8   6    2.09    0.78   4
   1   8  -6    1.86    0.56   2
   0  -8   6    0.81    0.63   4
   0   8  -6   -0.57    0.44   2
   0   8  -6    0.37    0.35   1
   1  -8   6   33.73    1.75   4
  -1   8  -6   33.36    1.06   1
  -1   8  -6   33.29    1.60   2
  -2   8  -6    3.95    0.51   1
  -2   8  -6    5.10    0.89   2
   2  -8   6    5.23    0.87   4
   3  -8   6   -0.33    0.62   5
  -3   8  -6   -0.39    0.62   2
   3  -8   6    0.47    0.55   4
   4  -8   6    0.59    0.66   5
  -4   8  -6    2.69    0.84   2
   5  -8   6   22.35    1.64   5
  -5   8  -6   17.88    1.49   2
  -6   8  -6   -0.94    0.69   2
   6  -8   6   -0.02    0.75   5
  -7   8  -6    0.65    0.84   2
   7  -8   6   -0.60    0.65   5
   9   7  -6    0.43    0.79   1
  -9  -7   6   -0.31    0.62   3
   9   7  -6   -0.05    0.66   4
  -8  -7   6    0.98    0.74   3
   8   7  -6    0.41    0.76   1
   8   7  -6   -0.48    0.68   4
   7   7  -6   16.83    1.47   4
   7   7  -6   18.03    1.37   1
  -7  -7   6   17.02    1.39   3
   6   7  -6    0.66    0.78   4
   6   7  -6    2.07    0.74   1
  -6  -7   6    1.21    0.67   3
   5   7  -6   47.91    2.11   4
   5   7  -6   53.64    1.89   1
  -5  -7   6   54.91    2.04   3
   4   7  -6   71.76    2.50   4
   4   7  -6   77.11    2.19   1
  -4  -7   6   75.32    2.29   3
  -3  -7   6    4.80    0.70   3
   3   7  -6    5.81    0.99   4
   3   7  -6    4.52    0.66   1
  -2  -7   6    8.42    0.77   3
   2   7  -6    8.40    0.73   1
  -2  -7   6    7.24    0.98   4
  -1  -7   6   22.25    1.01   3
  -1  -7   6   20.23    1.39   4
   1   7  -6   20.94    1.06   2
   1   7  -6   22.40    0.97   1
   0   7  -6   28.10    1.01   1
   0   7  -6   28.56    1.32   2
   0  -7   6   28.32    1.53   4
  -1   7  -6    9.95    0.94   2
  -1   7  -6   10.12    0.74   1
   1  -7   6   10.87    1.07   4
   2  -7   6   10.37    1.02   4
  -2   7  -6   11.07    1.03   2
  -2   7  -6   11.17    0.79   1
   3  -7   6   38.06    1.90   5
  -3   7  -6   37.46    1.30   1
   3  -7   6   37.67    1.69   4
  -3   7  -6   37.11    1.77   2
   4  -7   6   52.97    2.24   5
   4  -7   6   52.59    2.00   4
  -4   7  -6   48.35    2.08   2
  -4   7  -6   49.90    1.61   1
   5  -7   6    2.57    0.82   5
  -5   7  -6    1.98    0.81   2
   6  -7   6    1.90    0.86   5
  -6   7  -6    2.67    0.95   2
  -7   7  -6    4.71    1.04   2
   7  -7   6    7.32    1.27   5
   8  -7   6   -0.56    0.73   5
  -8   7  -6   -1.47    0.65   2
   9   6  -6    1.40    0.81   1
   9   6  -6    1.44    0.70   4
  -9  -6   6    1.51    0.77   3
  -8  -6   6   10.99    1.28   3
   8   6  -6   11.42    1.25   4
   8   6  -6    9.59    1.19   1
   7   6  -6    8.43    1.07   1
  -7  -6   6    7.90    1.07   3
   7   6  -6    5.72    1.04   4
   6   6  -6    0.01    0.62   1
   6   6  -6    0.06    0.69   4
  -6  -6   6   -0.29    0.53   3
  -5  -6   6    0.87    0.55   3
   5   6  -6    0.33    0.55   1
   5   6  -6   -0.17    0.65   4
   4   6  -6   28.99    1.33   1
  -4  -6   6   24.65    1.32   3
   4   6  -6   25.89    1.50   4
   3   6  -6   62.70    2.26   4
  -3  -6   6   69.13    1.97   3
   3   6  -6   65.43    1.88   1
   2   6  -6   32.91    1.05   2
  -2  -6   6   31.85    1.61   4
  -2  -6   6   31.98    1.27   3
   2   6  -6   34.32    1.28   1
   1   6  -6  312.52    5.27   2
  -1  -6   6  314.74    5.90   4
  -1  -6   6  317.08    5.15   3
   1   6  -6  308.30    5.13   1
   0  -6   6    3.04    0.44   3
   0  -6   6    2.45    0.68   4
   0   6  -6    1.33    0.43   1
  -1   6  -6  251.03    4.71   2
   1  -6   6  250.61    4.97   4
  -1   6  -6  245.94    4.16   1
  -2   6  -6   35.32    1.54   2
  -2   6  -6   33.57    1.19   1
   2  -6   6   33.51    1.56   4
   3  -6   6   54.86    1.93   4
  -3   6  -6   54.73    1.59   1
  -3   6  -6   57.21    2.05   2
  -4   6  -6    2.31    0.75   2
   4  -6   6    2.18    0.74   5
  -4   6  -6    2.47    0.55   1
   4  -6   6    2.32    0.62   4
   5  -6   6    8.32    1.14   5
  -5   6  -6    8.31    0.81   1
  -5   6  -6    7.75    1.04   2
   5  -6   6    8.70    0.87   4
   6  -6   6   28.73    1.83   5
  -6   6  -6   28.62    1.76   2
   7  -6   6   13.66    1.44   5
  -7   6  -6   12.41    1.34   2
   8  -6   6   27.20    1.92   5
  -8   6  -6   23.70    1.78   2
  -9   6  -6    5.34    1.13   2
   9  -6   6    4.17    1.03   5
 -10  -5   6   33.98    2.08   3
  10   5  -6   36.68    2.19   1
  10   5  -6   38.00    1.90   4
   9   5  -6   24.29    1.56   4
  -9  -5   6   22.53    1.73   3
   9   5  -6   25.68    1.78   1
   8   5  -6   30.17    1.80   1
   8   5  -6   31.64    1.74   4
  -8  -5   6   32.81    1.87   3
   7   5  -6    8.50    1.08   1
   7   5  -6    9.84    1.14   4
  -7  -5   6    9.70    1.15   3
   6   5  -6   41.09    1.85   4
  -6  -5   6   40.64    1.80   3
   6   5  -6   40.68    1.78   1
   5   5  -6   16.49    1.26   4
   5   5  -6   15.66    1.13   1
  -5  -5   6   18.64    1.22   3
  -4  -5   6   28.22    1.33   3
   4   5  -6   30.48    1.54   4
   4   5  -6   27.73    1.34   1
   3   5  -6    0.32    0.54   4
   3   5  -6   -0.03    0.46   1
  -3  -5   6   -0.64    0.40   3
   2   5  -6   68.71    1.50   2
   2   5  -6   66.57    1.81   1
  -2  -5   6   64.98    2.14   4
  -2  -5   6   69.30    1.80   3
   1   5  -6   84.65    1.91   2
   1   5  -6   84.95    1.99   1
  -1  -5   6   79.83    1.87   3
   0  -5   6   84.94    2.41   4
   0   5  -6   86.61    2.09   2
   0   5  -6   88.32    1.96   1
   0  -5   6   91.86    1.86   3
   1  -5   6    7.89    0.55   3
   2  -5   6    0.38    0.52   4
  -2   5  -6    1.18    0.67   1
  -2   5  -6    0.73    0.49   2
   3  -5   6    0.93    0.56   4
  -3   5  -6    0.16    0.42   1
   4  -5   6   32.22    1.45   4
   4  -5   6   30.63    1.64   5
  -4   5  -6   33.46    1.61   2
  -4   5  -6   32.33    1.29   1
  -5   5  -6    7.52    0.79   1
   5  -5   6    6.15    0.99   5
  -5   5  -6    8.14    1.02   2
   5  -5   6    7.51    0.83   4
  -6   5  -6   -0.22    0.52   1
  -6   5  -6   -0.46    0.64   2
   6  -5   6   -1.12    0.61   5
   7  -5   6   44.00    2.20   5
  -7   5  -6   45.50    2.12   2
   8  -5   6   11.04    1.39   5
  -8   5  -6   15.43    1.45   2
   9  -5   6   18.83    1.72   5
  -9   5  -6   18.55    1.63   2
  10   4  -6   12.06    1.46   1
 -10  -4   6   12.00    1.45   3
  10   4  -6   13.56    1.55   5
   9   4  -6   11.75    1.47   5
  -9  -4   6   11.49    1.38   3
   9   4  -6   10.70    1.17   4
   9   4  -6    8.72    1.22   1
  -8  -4   6   64.67    2.53   3
   8   4  -6   62.86    2.47   1
   8   4  -6   69.55    2.79   5
   8   4  -6   65.34    2.37   4
   7   4  -6   44.83    1.97   1
   7   4  -6   43.29    2.29   5
   7   4  -6   43.18    1.87   4
  -7  -4   6   41.92    1.98   3
   6   4  -6   96.74    2.75   1
   6   4  -6   96.13    2.72   4
  -6  -4   6   94.51    2.79   3
   5   4  -6    3.14    0.70   1
  -5  -4   6    4.45    0.74   3
   5   4  -6    3.53    0.78   4
   4   4  -6   23.17    1.25   1
  -4  -4   6   22.18    1.19   3
   4   4  -6   24.53    1.36   4
   3   4  -6    0.28    0.44   1
  -3  -4   6    0.63    0.43   3
   3   4  -6    0.62    0.52   4
  -2  -4   6   62.33    1.66   3
   2   4  -6   62.33    1.33   2
  -2  -4   6   65.40    2.04   4
   2   4  -6   63.81    1.77   1
   1   4  -6   37.75    1.30   1
   1   4  -6   39.21    1.13   2
  -1  -4   6   37.98    1.54   4
  -1  -4   6   38.90    1.15   3
   0   4  -6   12.51    0.82   1
   0  -4   6   11.32    0.94   4
   0  -4   6   12.18    0.59   3
   0   4  -6   12.26    0.79   2
  -1   4  -6   47.72    1.39   1
  -1   4  -6   48.38    1.53   2
   1  -4   6   49.68    1.07   3
   1  -4   6   50.12    1.74   4
  -2   4  -6  233.64    4.38   2
   2  -4   6  232.99    4.47   4
  -2   4  -6  242.49    4.10   1
   2  -4   6  232.44    3.43   3
   3  -4   6    3.15    0.60   4
  -3   4  -6    2.62    0.61   2
  -3   4  -6    2.80    0.54   1
   4  -4   6   16.22    1.20   5
  -4   4  -6   18.21    1.23   2
   4  -4   6   18.39    1.14   4
  -4   4  -6   17.11    1.03   1
   5  -4   6   -0.34    0.45   4
   5  -4   6    0.93    0.63   5
  -5   4  -6    0.67    0.51   1
  -5   4  -6    0.42    0.60   2
   6  -4   6    4.34    0.68   4
  -6   4  -6    3.95    0.73   1
  -6   4  -6    5.02    0.90   2
   6  -4   6    5.08    0.93   5
   7  -4   6   -0.01    0.71   5
  -7   4  -6    0.00    0.64   2
   8  -4   6   10.03    1.28   5
  -8   4  -6   12.34    1.31   2
  -9   4  -6   10.67    1.33   2
   9  -4   6   12.32    1.39   5
  10  -4   6    1.25    0.79   5
 -10   4  -6    2.62    0.91   2
  10   3  -6   25.41    1.96   5
 -10  -3   6   24.30    1.78   3
   9   3  -6   27.12    1.95   5
  -9  -3   6   27.40    1.82   3
   9   3  -6   29.56    1.87   1
  -8  -3   6   10.94    1.24   3
   8   3  -6   13.17    1.45   5
   8   3  -6   12.48    1.13   4
   8   3  -6   12.00    1.28   1
   7   3  -6   80.19    2.41   4
  -7  -3   6   74.69    2.57   3
   7   3  -6   68.77    2.47   1
   7   3  -6   77.23    2.84   5
  -6  -3   6   38.18    1.74   3
   6   3  -6   38.12    1.66   4
   6   3  -6   43.42    1.83   1
   6   3  -6   40.38    1.97   5
   5   3  -6   64.32    2.35   5
   5   3  -6   64.53    2.04   4
  -5  -3   6   65.36    2.10   3
   5   3  -6   65.35    2.10   1
  -4  -3   6   40.71    1.54   3
   4   3  -6   45.17    1.64   1
   4   3  -6   41.48    1.61   4
   3   3  -6   55.19    1.74   1
  -3  -3   6   56.21    1.68   3
   3   3  -6   55.55    1.81   4
   2   3  -6   24.68    0.71   2
  -2  -3   6   25.64    1.03   3
  -2  -3   6   23.24    1.22   4
   2   3  -6   25.35    1.14   1
  -1  -3   6   71.95    2.02   4
  -1  -3   6   69.55    1.60   3
   1   3  -6   69.42    1.52   2
   1   3  -6   69.99    1.82   1
   0   3  -6    3.81    0.51   1
   0   3  -6    4.08    0.47   2
   0  -3   6    4.28    0.37   3
   0  -3   6    4.90    0.66   4
   1  -3   6   15.95    1.01   4
   1  -3   6   15.38    0.49   3
  -1   3  -6   15.04    0.84   1
  -1   3  -6   14.38    0.85   2
  -2   3  -6  662.90    9.81   1
  -2   3  -6  656.41   10.08   2
   2  -3   6  644.81   10.01   4
  -3   3  -6    3.15    0.60   2
   3  -3   6    3.77    0.65   4
  -3   3  -6    2.00    0.60   1
  -4   3  -6   -0.49    0.45   1
   4  -3   6    0.36    0.43   4
  -4   3  -6    0.83    0.53   2
   4  -3   6   -0.53    0.50   5
  -5   3  -6   36.58    1.63   2
   5  -3   6   32.40    1.57   5
   5  -3   6   32.84    1.40   4
  -5   3  -6   33.67    1.42   1
  -6   3  -6   10.54    0.95   1
   6  -3   6    9.20    0.88   4
   6  -3   6    7.78    0.98   5
  -6   3  -6    9.14    1.00   2
   7  -3   6    0.50    0.53   4
   7  -3   6    0.47    0.70   5
  -7   3  -6    0.26    0.65   2
  -7   3  -6    0.19    0.56   1
  -8   3  -6    5.58    0.99   2
   8  -3   6    4.10    0.92   5
  -9   3  -6    1.86    0.85   2
   9  -3   6    1.05    0.74   5
  10  -3   6    0.17    0.77   5
 -10   3  -6    0.27    0.74   2
  10   2  -6   17.30    1.73   5
 -10  -2   6   17.60    1.68   3
   9   2  -6   35.28    2.21   5
  -9  -2   6   35.51    2.03   3
   8   2  -6   83.57    2.86   1
   8   2  -6   78.81    3.01   5
   8   2  -6   85.51    2.49   4
  -8  -2   6   79.60    2.83   3
  -7  -2   6  201.57    4.68   3
   7   2  -6  211.89    4.72   1
   7   2  -6  209.00    4.97   5
   7   2  -6  208.94    4.27   4
   6   2  -6    7.14    1.04   5
   6   2  -6    5.34    0.85   1
   6   2  -6    4.36    0.74   4
  -6  -2   6    4.72    0.80   3
   5   2  -6   13.12    1.20   5
  -5  -2   6   13.80    1.05   3
   5   2  -6   11.33    0.93   4
   5   2  -6   11.45    0.99   1
  -4  -2   6  331.17    5.75   3
   4   2  -6  332.62    5.89   1
   4   2  -6  335.79    5.69   4
   4   2  -6  321.81    6.17   5
  -3  -2   6  328.90    5.57   3
   3   2  -6  333.58    4.89   2
  -3  -2   6  334.70    5.71   4
   3   2  -6  335.68    5.75   1
  -2  -2   6   12.76    0.77   3
   2   2  -6   12.42    0.54   2
   2   2  -6   11.52    0.87   1
  -2  -2   6   14.17    0.96   4
  -1  -2   6    7.22    0.71   4
  -1  -2   6    8.14    0.60   3
   1   2  -6    7.78    0.69   1
   1   2  -6    7.87    0.57   2
   0  -2   6   52.18    1.18   3
   0  -2   6   52.98    1.66   4
   0   2  -6   49.84    1.32   2
   0   2  -6   50.46    1.48   1
   1  -2   6  290.31    4.16   3
   1  -2   6  279.32    4.94   4
  -1   2  -6  282.91    4.76   1
  -1   2  -6  289.41    4.77   2
  -2   2  -6  246.56    4.33   2
   2  -2   6  235.89    4.36   4
  -2   2  -6  244.50    4.19   1
  -3   2  -6    0.01    0.40   1
   3  -2   6    0.54    0.42   4
  -3   2  -6    0.07    0.40   2
  -4   2  -6  138.06    3.10   2
   4  -2   6  141.98    3.05   4
  -4   2  -6  137.83    2.95   1
  -5   2  -6    3.59    0.66   2
   5  -2   6    5.54    0.68   4
   5  -2   6    2.90    0.68   5
  -5   2  -6    2.57    0.66   1
   6  -2   6   33.47    1.59   5
   6  -2   6   32.88    1.43   4
  -6   2  -6   33.53    1.62   2
  -6   2  -6   34.11    1.46   1
  -7   2  -6   -0.40    0.58   2
   7  -2   6   -0.75    0.44   4
  -7   2  -6   -0.70    0.49   1
   7  -2   6    0.25    0.61   5
   8  -2   6    6.71    0.84   4
  -8   2  -6    5.36    0.96   2
   8  -2   6    5.76    0.99   5
  -9   2  -6   13.72    1.33   2
   9  -2   6   13.19    1.32   5
 -10   2  -6    1.65    0.87   2
  10  -2   6    0.69    0.76   5
 -11   2  -6    0.49    0.80   2
  11  -2   6    0.82    0.80   5
  10   1  -6    3.78    1.17   5
 -10  -1   6    2.56    0.93   3
  -9  -1   6    8.84    1.24   3
   9   1  -6    6.05    1.26   5
   8   1  -6   25.17    1.83   5
  -8  -1   6   22.22    1.60   3
   7   1  -6   88.15    2.83   1
   7   1  -6   98.32    2.47   4
  -7  -1   6   89.31    2.86   3
   7   1  -6   90.58    3.06   5
   6   1  -6   96.93    2.85   1
   6   1  -6  100.51    3.05   5
  -6  -1   6   98.74    2.82   3
   6   1  -6   99.58    2.48   4
   5   1  -6  123.66    2.78   4
   5   1  -6  123.66    3.09   1
   5   1  -6  125.79    3.45   5
  -5  -1   6  122.87    3.04   3
   4   1  -6  119.60    2.10   2
   4   1  -6  123.19    2.91   1
  -4  -1   6  122.68    2.72   4
   4   1  -6  121.14    3.09   5
  -4  -1   6  126.07    2.88   3
  -3  -1   6  300.17    5.15   4
   3   1  -6  309.42    5.62   5
  -3  -1   6  303.96    5.20   3
   3   1  -6  296.33    5.33   1
   3   1  -6  302.50    4.61   2
  -2  -1   6  336.74    5.56   4
   2   1  -6  333.87    5.10   2
   2   1  -6  336.92    5.93   5
  -2  -1   6  329.71    5.41   3
   2   1  -6  334.93    5.68   1
  -1  -1   6  171.02    3.32   4
   1   1  -6  168.59    2.92   2
  -1  -1   6  167.78    3.02   3
   1   1  -6  174.26    3.35   1
   0   1  -6   11.42    0.84   1
   0   1  -6   11.38    0.69   2
   0  -1   6   10.52    0.77   4
   0  -1   6   12.12    0.63   3
   1  -1   6  660.93    9.24   3
  -1   1  -6  675.99    9.98   1
  -1   1  -6  667.53    9.94   2
   1  -1   6  656.70    9.93   4
   2  -1   6    0.80    0.43   4
  -2   1  -6    0.75    0.36   1
  -2   1  -6    1.30    0.43   2
   3  -1   6  398.76    6.37   4
  -3   1  -6  383.93    6.46   2
  -3   1  -6  395.42    6.35   1
  -4   1  -6   16.97    1.05   2
  -4   1  -6   15.81    1.02   1
   4  -1   6   15.38    0.97   4
  -4   1  -6   16.09    0.47   3
  -5   1  -6   81.35    2.28   2
   5  -1   6   82.73    2.16   4
  -5   1  -6   79.91    2.15   1
  -5   1  -6   79.82    1.55   3
   5  -1   6   83.87    2.25   5
  -6   1  -6  131.39    2.45   3
  -6   1  -6  133.18    3.09   1
   6  -1   6  131.66    3.15   5
   6  -1   6  130.94    2.96   4
  -6   1  -6  131.56    3.19   2
  -7   1  -6   45.94    1.91   2
   7  -1   6   45.98    1.84   5
   7  -1   6   47.13    1.70   4
  -7   1  -6   45.25    1.76   1
  -8   1  -6    7.82    1.03   2
   8  -1   6    9.32    0.92   4
   8  -1   6    8.31    0.97   5
  -8   1  -6   10.27    1.06   1
  -9   1  -6    1.74    0.83   2
   9  -1   6    1.99    0.65   4
   9  -1   6    0.83    0.76   5
 -10   1  -6    1.88    0.85   2
  10  -1   6    4.66    1.02   5
  11  -1   6   16.84    1.54   5
 -11   1  -6   18.10    1.59   2
 -10   0   6   27.61    1.95   3
  10   0  -6   24.42    2.05   5
  -9   0   6    7.48    1.20   3
   9   0  -6    7.96    1.39   5
   8   0  -6   42.69    2.30   5
  -8   0   6   45.05    2.16   3
   7   0  -6   17.01    1.48   5
  -7   0   6   12.91    1.25   3
  -6   0   6    0.07    0.40   4
  -6   0   6    0.52    0.61   3
   6   0  -6    0.58    0.75   5
   6   0  -6    0.03    0.59   1
   5   0  -6  223.94    4.82   5
   5   0  -6  225.26    4.66   1
   5   0  -6  231.54    3.87   2
  -5   0   6  234.71    4.16   4
  -5   0   6  224.46    4.60   3
  -4   0   6  638.92    9.56   4
   4   0  -6  637.65    9.39   2
  -4   0   6  626.57    9.92   3
   4   0  -6  624.87   10.40   5
   4   0  -6  645.44   10.16   1
  -3   0   6   56.65    1.76   3
   3   0  -6   56.05    1.34   2
   3   0  -6   57.04    1.89   5
  -3   0   6   54.09    1.57   4
   3   0  -6   54.58    1.77   1
   2   0  -6   26.10    0.91   2
  -2   0   6   25.16    1.09   4
   2   0  -6   27.15    1.29   5
  -2   0   6   25.07    1.09   3
   2   0  -6   26.14    1.22   1
  -1   0   6  625.95    9.45   4
   1   0  -6  635.82    9.41   2
   1   0  -6  648.95    9.79   1
  -1   0   6  635.94    9.32   3
   0   0   6  899.34   12.95   4
   0   0  -6  906.09   13.25   1
   0   0   6  888.53   12.59   3
   0   0  -6  902.18   13.08   2
  -1   0  -6  420.85    6.50   1
   1   0   6  401.40    5.83   3
  -1   0  -6  402.45    6.37   2
   1   0   6  396.04    6.37   4
   2   0   6    0.29    0.17   3
   2   0   6    0.10    0.35   4
  -2   0  -6    0.21    0.38   2
  -2   0  -6    0.50    0.34   1
   3   0   6  274.33    4.68   4
  -3   0  -6  268.23    4.66   1
  -3   0  -6  271.32    3.92   3
  -3   0  -6  269.84    4.75   2
   4   0   6    3.10    0.50   5
   4   0   6    3.35    0.55   4
  -4   0  -6    2.31    0.51   1
  -4   0  -6    3.36    0.57   2
  -5   0  -6    0.57    0.50   2
   5   0   6    0.60    0.46   5
  -5   0  -6    1.11    0.26   3
  -5   0  -6    0.15    0.42   1
  -6   0  -6  251.56    4.72   1
   6   0   6  244.25    4.68   5
   6   0   6  247.93    4.60   4
  -6   0  -6  241.01    4.04   3
  -6   0  -6  244.34    4.79   2
   7   0   6  157.20    3.55   5
   7   0   6  157.46    3.43   4
  -7   0  -6  157.60    3.58   1
  -7   0  -6  153.33    3.03   3
  -7   0  -6  156.78    3.65   2
  -8   0  -6   62.74    2.26   2
   8   0   6   61.99    2.07   4
   8   0   6   58.18    2.13   5
  -8   0  -6   62.58    2.20   1
   9   0   6    2.53    0.73   4
   9   0   6    2.85    0.81   5
  -9   0  -6    1.92    0.80   2
  10   0   6   18.00    1.26   4
 -10   0  -6   17.20    1.45   2
  10   0   6   18.27    1.42   5
 -11   0  -6    5.00    1.07   2
  11   0   6    6.73    1.08   5
  10  -1  -6   39.72    2.42   5
 -10   1   6   37.79    2.23   3
   9  -1  -6   27.06    2.02   5
  -9   1   6   28.51    1.87   3
   8  -1  -6   49.97    2.44   5
  -8   1   6   45.72    2.22   3
  -7   1   6    5.94    0.99   3
   7  -1  -6    7.51    1.10   5
   6  -1  -6    1.75    0.47   2
  -6   1   6    0.78    0.63   3
   6  -1  -6    1.30    0.71   5
   5  -1  -6   95.95    2.84   5
   5  -1  -6   94.56    2.72   1
  -5   1   6   99.25    2.74   3
  -5   1   6   99.33    2.19   4
   5  -1  -6  101.42    2.22   2
   4  -1  -6  206.01    3.65   2
  -4   1   6  202.25    4.13   3
   4  -1  -6  201.51    4.29   5
   4  -1  -6  207.28    4.22   1
  -4   1   6  204.97    3.63   4
   3  -1  -6  146.86    2.78   2
   3  -1  -6  146.98    3.22   1
  -3   1   6  144.48    2.80   4
  -3   1   6  147.35    3.15   3
   3  -1  -6  142.09    3.27   5
  -2   1   6  289.56    4.69   4
   2  -1  -6  282.58    5.12   5
   2  -1  -6  283.20    5.08   1
   2  -1  -6  296.94    4.74   2
  -2   1   6  282.52    4.91   3
   1  -1  -6   79.36    1.82   2
   1  -1  -6   82.68    2.03   5
   1  -1  -6   76.72    2.04   1
  -1   1   6   82.06    1.91   3
  -1   1   6   82.39    1.87   4
   0  -1  -6  271.82    4.64   1
   0   1   6  262.47    4.40   4
   0  -1  -6  267.68    4.47   2
   0   1   6  260.19    4.24   3
   1   1   6  699.06    9.85   3
   1   1   6  700.08   10.24   4
  -1  -1  -6  695.49   10.48   1
  -1  -1  -6  698.88   10.47   2
   2   1   6  693.67   10.11   4
  -2  -1  -6  686.47   10.36   2
   2   1   6  673.64    9.56   3
  -2  -1  -6  681.93   10.27   1
  -3  -1  -6   19.69    1.02   2
  -3  -1  -6   20.92    1.01   1
   3   1   6   21.44    1.03   4
   3   1   6   19.08    0.66   3
  -4  -1  -6   -0.04    0.40   2
   4   1   6   -0.14    0.36   4
   4   1   6    0.16    0.35   5
  -4  -1  -6    0.08    0.37   1
  -4  -1  -6    0.08    0.24   3
   5   1   6   28.78    1.13   5
  -5  -1  -6   29.70    1.39   2
  -5  -1  -6   30.19    1.30   1
   5   1   6   29.59    1.28   4
  -5  -1  -6   32.26    0.99   3
   6   1   6    0.12    0.43   5
  -6  -1  -6    0.35    0.46   1
   6   1   6   -0.30    0.42   4
  -6  -1  -6    1.38    0.54   2
  -6  -1  -6   -0.01    0.31   3
  -7  -1  -6    9.42    0.70   3
  -7  -1  -6    7.50    0.86   1
   7   1   6    7.08    0.78   5
  -7  -1  -6   10.19    0.97   2
   7   1   6    8.10    0.86   4
   8   1   6  104.36    2.76   5
  -8  -1  -6   95.65    2.78   2
  -8  -1  -6   99.01    2.84   1
   8   1   6   95.46    2.65   4
  -8  -1  -6   98.16    2.43   3
  -9  -1  -6   54.62    2.21   2
   9   1   6   59.59    2.16   5
   9   1   6   57.79    2.09   4
  10   1   6   30.70    1.69   5
  10   1   6   29.46    1.58   4
 -10  -1  -6   27.58    1.72   2
  11   1   6   13.14    1.26   5
 -11  -1  -6   11.09    1.29   2
 -12  -1  -6    4.63    1.05   2
  10  -2  -6   82.26    3.34   5
 -10   2   6   74.84    3.12   3
  -9   2   6   34.30    2.06   3
   9  -2  -6   29.72    2.09   5
   8  -2  -6   51.11    2.45   5
  -8   2   6   47.36    2.29   3
  -7   2   6    2.06    0.82   3
   7  -2  -6    3.31    0.94   5
   6  -2  -6   27.59    1.69   5
   6  -2  -6   26.73    1.23   2
  -6   2   6   26.91    1.58   3
   5  -2  -6  267.40    4.80   2
   5  -2  -6  258.98    5.46   5
  -5   2   6  275.68    5.34   3
   4  -2  -6   52.91    1.61   2
  -4   2   6   53.68    1.90   3
   4  -2  -6   60.83    2.00   1
  -4   2   6   53.54    1.37   4
   4  -2  -6   51.47    1.94   5
   3  -2  -6   57.30    1.93   1
  -3   2   6   62.14    1.90   3
   3  -2  -6   57.13    1.91   5
   3  -2  -6   57.47    1.62   2
  -3   2   6   59.80    1.45   4
  -2   2   6   22.58    1.10   3
   2  -2  -6   23.11    1.14   5
   2  -2  -6   22.96    1.20   1
   2  -2  -6   22.35    1.02   2
  -2   2   6   21.50    0.87   4
   1  -2  -6  756.62   11.11   2
  -1   2   6  734.73   10.64   4
   1  -2  -6  740.83   11.29   5
   1  -2  -6  736.83   11.27   1
  -1   2   6  742.99   10.90   3
   0  -2  -6  455.21    7.11   2
   0   2   6  449.92    6.79   4
   0  -2  -6  450.68    7.18   1
   0  -2  -6  450.23    7.06   5
   0   2   6  439.64    6.79   3
  -1  -2  -6   75.08    1.90   2
   1   2   6   76.52    1.78   4
  -1  -2  -6   70.86    1.87   1
   1   2   6   76.25    1.65   3
  -2  -2  -6  388.93    6.31   2
  -2  -2  -6  379.73    6.19   1
   2   2   6  381.73    5.75   3
   2   2   6  386.47    6.09   4
   3   2   6  558.51    8.12   3
   3   2   6  562.23    8.54   4
  -3  -2  -6  563.70    8.69   1
  -3  -2  -6  568.02    8.84   2
   4   2   6   33.20    1.29   4
  -4  -2  -6   36.03    1.41   2
   4   2   6   32.26    1.00   5
  -4  -2  -6   32.84    1.29   1
  -4  -2  -6   34.92    1.05   3
   5   2   6   15.39    0.80   5
  -5  -2  -6   14.07    0.99   2
  -5  -2  -6   14.39    1.00   1
  -5  -2  -6   15.93    0.78   3
   5   2   6   13.79    0.98   4
  -6  -2  -6   25.94    1.30   2
   6   2   6   26.31    1.28   4
  -6  -2  -6   26.45    1.29   1
  -6  -2  -6   26.77    1.07   3
   6   2   6   26.69    1.10   5
  -7  -2  -6    7.95    0.69   3
  -7  -2  -6    6.73    0.81   1
   7   2   6    6.14    0.68   5
  -7  -2  -6    7.45    0.86   2
   7   2   6    6.44    0.81   4
   8   2   6   76.47    2.35   4
  -8  -2  -6   74.87    2.39   2
   8   2   6   71.67    2.17   5
  -8  -2  -6   75.99    2.10   3
  -9  -2  -6    0.02    0.63   2
  -9  -2  -6    1.25    0.54   3
   9   2   6    0.67    0.65   4
   9   2   6    0.38    0.51   5
  10   2   6    1.47    0.73   4
 -10  -2  -6    1.26    0.76   2
 -11  -2  -6   42.88    2.10   2
  11   2   6   41.27    1.96   4
   9  -3  -6   44.48    2.41   5
  -9   3   6   45.63    2.37   3
  -8   3   6   89.02    3.11   3
   8  -3  -6   86.15    3.20   5
   7  -3  -6   61.96    2.57   5
   7  -3  -6   56.11    2.00   2
  -7   3   6   58.84    2.40   3
  -6   3   6   62.98    2.33   3
   6  -3  -6   59.12    1.99   2
   6  -3  -6   57.92    2.37   5
   5  -3  -6    9.57    1.09   5
  -5   3   6    9.26    1.02   3
   5  -3  -6    8.67    0.84   2
   4  -3  -6  172.16    3.53   2
   4  -3  -6  170.45    3.90   5
  -4   3   6  172.95    3.81   3
   3  -3  -6  159.59    3.53   1
  -3   3   6  167.06    3.53   3
  -3   3   6  164.45    2.74   4
   3  -3  -6  164.55    3.31   2
   3  -3  -6  160.97    3.57   5
   2  -3  -6   31.49    1.24   2
   2  -3  -6   32.57    1.39   1
  -2   3   6   29.04    1.29   3
   2  -3  -6   32.41    1.35   5
  -2   3   6   29.11    0.91   4
  -1   3   6  326.56    5.01   4
  -1   3   6  328.30    5.44   3
   1  -3  -6  325.80    5.61   1
   1  -3  -6  321.13    5.49   2
   1  -3  -6  323.17    5.49   5
   0  -3  -6   95.50    2.27   1
   0  -3  -6   94.73    2.23   2
   0   3   6   96.53    2.14   3
   0  -3  -6   96.36    2.06   5
   0   3   6   95.85    1.98   4
   1   3   6  759.81   11.00   4
   1   3   6  751.17   10.97   3
  -1  -3  -6  772.40   11.39   1
  -1  -3  -6  764.02   11.53   2
  -2  -3  -6   94.42    2.19   1
   2   3   6   97.27    2.14   4
  -2  -3  -6   96.21    2.30   2
   2   3   6   96.28    2.03   3
   3   3   6   17.36    0.95   4
   3   3   6   18.56    0.84   3
  -3  -3  -6   18.04    0.96   1
  -3  -3  -6   20.33    1.07   2
   4   3   6  147.21    2.53   5
  -4  -3  -6  151.99    3.12   1
   4   3   6  155.14    2.84   3
  -4  -3  -6  156.21    3.25   2
   4   3   6  149.24    3.10   4
   5   3   6  765.73   11.16   5
  -5  -3  -6  748.35   11.60   1
   5   3   6  743.87   11.46   4
  -5  -3  -6  763.84   11.81   2
  -5  -3  -6  777.34   11.09   3
  -6  -3  -6   35.42    1.29   3
   6   3   6   34.11    1.46   4
  -6  -3  -6   36.80    1.54   2
  -6  -3  -6   32.42    1.41   1
   6   3   6   34.58    1.12   5
   7   3   6   23.05    1.28   4
  -7  -3  -6   21.82    1.28   2
   7   3   6   20.54    1.01   5
  -7  -3  -6   21.09    1.12   3
  -8  -3  -6   22.70    1.40   2
   8   3   6   21.62    1.35   4
   8   3   6   22.00    1.12   5
  -8  -3  -6   23.42    1.23   3
  -9  -3  -6    2.11    0.71   2
   9   3   6    1.45    0.69   4
 -10  -3  -6  109.84    3.19   2
  10   3   6  112.73    3.22   4
 -10  -3  -6  113.42    3.08   3
 -11  -3  -6   12.10    1.25   2
  11   3   6   11.93    1.24   4
  12   3   6    8.40    1.13   4
   9  -4  -6    5.81    1.13   5
  -9   4   6    4.45    1.08   3
   8  -4  -6    7.85    1.63   5
  -8   4   6    6.72    1.11   3
  -7   4   6   78.18    2.82   3
   7  -4  -6   80.18    2.57   2
  -7   4   6   81.84    2.50   2
   7  -4  -6   76.76    2.93   5
  -6   4   6  451.25    8.26   3
   6  -4  -6  466.73    8.05   2
   6  -4  -6  449.84    8.59   5
   5  -4  -6  140.06    3.34   2
   5  -4  -6  145.74    3.73   5
  -5   4   6  139.12    3.60   3
   4  -4  -6    9.18    1.03   5
   4  -4  -6   11.07    0.96   2
  -4   4   6   12.14    1.06   3
  -3   4   6    0.98    0.48   3
   3  -4  -6    0.96    0.61   5
   3  -4  -6    1.77    0.53   2
   2  -4  -6  143.36    3.20   1
  -2   4   6  141.74    2.40   4
   2  -4  -6  142.24    3.14   5
   2  -4  -6  146.37    3.13   2
  -2   4   6  139.68    3.13   3
   1  -4  -6  113.13    2.60   2
  -1   4   6  109.27    2.55   3
  -1   4   6  112.16    2.09   4
   1  -4  -6  107.02    2.58   1
   1  -4  -6  110.66    2.47   5
   0  -4  -6  100.77    2.37   1
   0   4   6  101.47    2.04   4
   0   4   6  102.40    2.32   3
   0  -4  -6  101.59    2.14   5
   0  -4  -6   98.72    2.41   2
  -1  -4  -6  337.46    5.79   2
   1   4   6  336.46    5.48   3
  -1  -4  -6  337.87    5.26   5
  -1  -4  -6  339.30    5.61   1
   1   4   6  333.65    5.34   4
   2   4   6  420.37    6.72   4
  -2  -4  -6  448.14    7.17   2
  -2  -4  -6  428.61    6.86   1
   2   4   6  429.29    6.70   3
   3   4   6   29.56    1.09   3
  -3  -4  -6   28.98    1.14   1
   3   4   6   29.14    1.18   4
  -3  -4  -6   29.80    1.31   2
   4   4   6   42.89    1.51   4
   4   4   6   44.66    1.39   3
  -4  -4  -6   46.68    1.65   2
  -4  -4  -6   44.94    1.48   1
  -5  -4  -6   84.85    2.39   2
  -5  -4  -6   94.02    2.29   1
  -5  -4  -6   89.25    2.15   3
   5   4   6   90.45    2.36   4
   5   4   6   88.43    1.61   5
   6   4   6  234.09    3.88   5
  -6  -4  -6  237.21    4.34   3
  -6  -4  -6  244.53    4.72   2
   6   4   6  230.48    4.60   4
  -7  -4  -6   73.09    2.11   3
   7   4   6   71.60    2.27   4
  -7  -4  -6   71.49    2.23   2
   8   4   6    5.11    0.86   4
  -8  -4  -6    6.42    0.89   2
  -8  -4  -6    6.26    0.79   3
   9   4   6    8.58    1.07   4
  -9  -4  -6    8.03    0.99   2
  -9  -4  -6   10.03    0.98   3
  10   4   6    0.55    0.70   4
 -10  -4  -6   -1.50    0.60   2
 -10  -4  -6   -0.37    0.56   3
 -11  -4  -6    6.73    0.97   3
  11   4   6    5.58    0.99   4
  12   4   6    1.43    0.73   4
   9  -5  -6    8.05    1.28   5
  -9   5   6    9.19    1.35   3
   8  -5  -6    0.77    0.78   5
  -8   5   6    0.22    0.72   3
   7  -5  -6    1.11    0.85   5
  -7   5   6    0.09    0.69   3
  -7   5   6    0.57    0.61   2
   7  -5  -6    0.71    0.73   2
  -6   5   6    9.22    1.14   3
  -6   5   6    9.38    0.96   2
   6  -5  -6    7.59    1.14   5
   6  -5  -6    8.38    1.05   2
  -5   5   6   96.63    2.99   3
   5  -5  -6  102.65    2.89   2
   5  -5  -6  102.91    3.09   5
   4  -5  -6  524.35    9.14   5
   4  -5  -6  529.14    8.95   2
  -4   5   6  529.78    8.96   3
   3  -5  -6   53.48    1.90   2
  -3   5   6   52.08    1.93   3
   3  -5  -6   50.46    1.87   5
   2  -5  -6   48.13    1.73   5
  -2   5   6   49.52    1.75   3
   2  -5  -6   50.32    1.77   2
  -2   5   6   49.27    1.07   4
  -1   5   6   68.21    1.48   4
   1  -5  -6   71.76    1.92   5
   1  -5  -6   72.12    2.09   2
  -1   5   6   69.16    2.03   3
   0  -5  -6    1.12    0.41   5
   0   5   6    1.65    0.47   3
   0   5   6    1.09    0.33   4
   0  -5  -6    0.75    0.40   1
   0  -5  -6    0.80    0.49   2
   0   5   6    2.03    0.41   1
  -1  -5  -6  126.57    2.63   1
   1   5   6  122.30    2.47   4
   1   5   6  121.63    2.70   1
  -1  -5  -6  120.92    2.83   2
  -1  -5  -6  121.21    2.28   5
   1   5   6  121.21    2.67   3
   2   5   6   97.29    2.30   1
   2   5   6   94.98    2.18   4
  -2  -5  -6   90.38    2.41   2
  -2  -5  -6   99.47    2.22   1
   2   5   6   94.46    2.25   3
  -3  -5  -6  145.03    2.97   1
   3   5   6  145.24    3.03   4
   3   5   6  149.81    3.02   3
  -3  -5  -6  151.89    3.32   2
   3   5   6  147.60    3.08   1
   4   5   6  249.92    4.57   4
  -4  -5  -6  247.33    4.77   2
   4   5   6  242.14    4.40   3
  -5  -5  -6  128.98    3.11   2
   5   5   6  129.64    3.03   4
   5   5   6  128.45    2.84   3
  -6  -5  -6   43.96    1.58   3
   6   5   6   45.72    1.77   4
  -6  -5  -6   45.74    1.77   2
  -7  -5  -6    8.25    0.85   3
  -7  -5  -6    6.78    0.87   2
   7   5   6    6.98    0.91   4
  -8  -5  -6   75.01    2.45   2
   8   5   6   75.08    2.50   4
  -8  -5  -6   77.94    2.34   3
  -9  -5  -6   52.96    2.05   2
  -9  -5  -6   46.30    1.91   3
   9   5   6   49.96    2.13   4
 -10  -5  -6   12.91    1.19   3
  10   5   6   13.99    1.30   4
  10   5   6   12.22    1.26   1
 -10  -5  -6   15.56    1.28   2
  11   5   6   -0.13    0.64   4
 -11  -5  -6    0.91    0.65   3
 -12  -5  -6    1.89    0.78   3
  12   5   6    1.85    0.83   4
  -8   6   6    2.55    0.89   3
   8  -6  -6    1.84    0.84   5
   8  -6  -6    0.91    0.77   2
   7  -6  -6   18.95    1.63   5
  -7   6   6   20.28    1.64   3
   7  -6  -6   20.70    1.56   2
   6  -6  -6    7.08    1.05   2
   6  -6  -6    8.40    1.17   5
  -6   6   6    7.04    1.10   3
  -5   6   6   11.07    1.17   3
   5  -6  -6    7.59    1.03   2
   5  -6  -6    9.56    1.15   5
   4  -6  -6   76.53    2.50   2
  -4   6   6   75.94    2.55   3
   4  -6  -6   75.98    2.50   5
   3  -6  -6   87.00    2.56   5
  -3   6   6   83.28    2.59   3
   3  -6  -6   86.91    2.57   2
  -2   6   6   75.95    2.35   3
   2  -6  -6   80.20    2.42   2
   2  -6  -6   80.09    2.29   5
   1  -6  -6  148.52    3.47   2
  -1   6   6  146.41    3.32   3
  -1   6   6  148.99    2.60   4
   1  -6  -6  149.32    3.14   5
   0  -6  -6  143.93    2.84   5
   0   6   6  137.87    2.64   4
   0  -6  -6  138.20    3.25   2
   0   6   6  143.43    3.16   3
   1   6   6   94.63    2.13   4
  -1  -6  -6   95.89    1.96   5
   1   6   6   97.44    2.43   3
  -1  -6  -6   94.45    2.53   2
  -2  -6  -6    5.92    0.75   2
   2   6   6    6.14    0.64   4
   2   6   6    5.18    0.66   3
   3   6   6    7.10    0.72   3
   3   6   6    7.69    0.73   4
  -3  -6  -6    6.35    0.80   2
   4   6   6   64.15    1.94   4
   4   6   6   61.86    1.90   3
  -4  -6  -6   67.91    2.14   2
   5   6   6  131.91    3.14   4
   5   6   6  130.61    3.02   3
  -5  -6  -6  133.77    3.24   2
  -6  -6  -6   70.49    2.24   2
  -6  -6  -6   67.40    2.10   3
   6   6   6   68.89    2.25   4
   7   6   6    7.35    0.93   4
  -7  -6  -6    7.94    0.97   2
  -7  -6  -6    6.22    0.81   3
  -8  -6  -6   39.32    1.73   3
  -8  -6  -6   41.40    1.87   2
   8   6   6   40.66    1.86   4
   9   6   6   44.05    2.01   4
  -9  -6  -6   39.83    1.86   3
  -9  -6  -6   37.81    1.85   2
  10   6   6   28.07    1.73   4
 -10  -6  -6   27.69    1.62   3
  10   6   6   29.28    1.79   1
 -11  -6  -6   17.35    1.43   3
  11   6   6   18.36    1.54   4
  -7   7   6    0.29    0.76   3
   7  -7  -6    1.21    0.81   2
   7  -7  -6    1.76    0.79   5
  -6   7   6    3.71    0.98   3
   6  -7  -6    5.02    0.98   2
   6  -7  -6    1.81    0.83   5
   5  -7  -6   13.53    1.30   5
   5  -7  -6   16.55    1.38   2
  -5   7   6   12.67    1.27   3
  -4   7   6    0.63    0.65   3
   4  -7  -6    0.56    0.67   5
   4  -7  -6    1.05    1.00   2
  -3   7   6   -0.10    0.56   3
   3  -7  -6    0.54    0.65   2
   3  -7  -6    0.67    0.60   5
   2  -7  -6   95.55    2.62   5
   2  -7  -6  103.82    2.91   2
  -2   7   6   91.33    2.72   3
   1  -7  -6  189.90    4.23   2
   1  -7  -6  195.54    3.88   5
  -1   7   6  186.05    4.08   3
   0   7   6  137.97    3.24   3
   0  -7  -6  132.38    3.36   2
   0  -7  -6  142.43    2.90   5
   0   7   6  141.66    2.67   4
  -1  -7  -6   18.21    1.28   2
  -1  -7  -6   17.78    0.82   5
   1   7   6   15.87    0.91   4
   1   7   6   16.85    1.11   3
  -2  -7  -6   11.25    1.00   2
   2   7   6   10.78    0.82   4
   2   7   6   10.82    0.91   3
   3   7   6  266.42    5.04   3
  -3  -7  -6  276.54    5.34   2
   3   7   6  272.81    4.95   4
   4   7   6   59.32    1.93   3
   4   7   6   56.73    1.92   4
  -4  -7  -6   58.25    2.04   2
   5   7   6   33.93    1.54   3
  -5  -7  -6   34.54    1.64   2
   5   7   6   34.52    1.58   4
   6   7   6   10.79    1.07   4
  -6  -7  -6   11.47    1.06   2
  -6  -7  -6   12.16    1.04   3
   7   7   6    7.21    0.96   4
  -7  -7  -6    7.48    0.93   3
  -7  -7  -6    5.33    0.90   2
   8   7   6   48.78    2.12   4
  -8  -7  -6   52.75    2.11   2
  -8  -7  -6   53.05    2.08   3
  -9  -7  -6   22.47    1.52   2
   9   7   6   19.68    1.48   4
  -9  -7  -6   16.00    1.33   3
 -10  -7  -6    1.59    0.64   3
  10   7   6    2.08    0.82   1
  10   7   6    1.32    0.81   4
 -11  -7  -6   21.68    1.59   3
  11   7   6   20.52    1.63   4
  11   7   6   19.97    1.63   1
  -7   8   6   12.75    1.47   3
   7  -8  -6   18.42    1.59   2
   7  -8  -6   16.62    1.56   5
   6  -8  -6    1.70    0.81   2
   6  -8  -6   -0.41    0.65   5
  -6   8   6    0.57    0.71   3
  -5   8   6   -1.07    0.58   3
   5  -8  -6   -0.46    0.64   5
   5  -8  -6    0.69    0.74   2
  -4   8   6    5.24    0.95   3
   4  -8  -6    5.54    0.98   5
   4  -8  -6    3.26    0.94   2
  -3   8   6    4.56    0.97   3
   3  -8  -6    3.32    0.77   5
   3  -8  -6    3.97    0.93   2
  -2   8   6    0.95    0.61   3
   2  -8  -6    0.53    0.66   2
   2  -8  -6    1.69    0.63   5
   1  -8  -6   22.81    1.49   2
  -1   8   6   21.83    1.38   3
   1  -8  -6   23.04    1.29   5
   0   8   6  172.27    3.88   3
   0  -8  -6  164.79    3.95   2
   1   8   6   42.41    1.74   3
  -1  -8  -6   36.85    1.74   2
   1   8   6   43.93    1.43   4
  -2  -8  -6   95.77    2.79   2
   2   8   6   93.20    2.34   4
   2   8   6   92.05    2.58   3
   3   8   6    0.35    0.49   3
  -3  -8  -6    0.06    0.56   2
   3   8   6    0.05    0.46   4
   4   8   6   14.30    1.11   3
   4   8   6   15.55    1.13   4
  -4  -8  -6   17.44    1.32   2
   5   8   6   98.59    2.74   4
  -5  -8  -6   96.25    2.84   2
   5   8   6   97.28    2.75   3
  -6  -8  -6    0.46    0.58   3
   6   8   6    0.67    0.62   4
  -6  -8  -6    1.78    0.68   2
  -7  -8  -6   28.29    1.63   2
  -7  -8  -6   29.24    1.61   3
   7   8   6   26.99    1.60   4
   8   8   6   28.04    1.70   4
  -8  -8  -6   26.55    1.63   2
  -8  -8  -6   28.62    1.63   3
   9   8   6    8.77    1.16   4
  -9  -8  -6   10.84    1.21   3
  10   8   6   12.42    1.29   1
  10   8   6   10.86    1.29   4
 -10  -8  -6   10.32    1.22   3
  11   8   6    3.70    1.03   1
 -11  -8  -6    4.09    0.96   3
  11   8   6    4.98    1.01   4
   6  -9  -6   20.86    1.58   5
  -6   9   6   17.14    1.61   3
   6  -9  -6   17.84    1.64   2
   5  -9  -6   15.16    1.51   2
  -5   9   6   16.69    1.46   3
   5  -9  -6   17.46    1.48   5
  -4   9   6    1.37    0.73   3
   4  -9  -6    1.45    0.83   2
   4  -9  -6    2.43    0.74   5
   3  -9  -6    0.69    0.64   5
  -3   9   6   -0.13    0.64   3
   3  -9  -6   -0.61    0.64   2
   2  -9  -6   19.04    1.30   5
   2  -9  -6   18.52    1.47   2
  -2   9   6   19.43    1.41   3
   1  -9  -6    4.73    0.93   2
  -1   9   6    3.47    0.89   3
   0  -9  -6    0.68    0.64   2
   0   9   6    0.22    0.55   3
   1   9   6   22.12    1.40   3
  -1  -9  -6   25.09    1.54   2
   1   9   6   27.63    1.21   4
  -2  -9  -6   97.18    2.97   2
   2   9   6  100.50    2.52   4
   2   9   6   98.76    2.84   3
  -3  -9  -6   60.87    2.30   2
   3   9   6   64.30    2.06   4
   3   9   6   63.17    2.22   3
   4   9   6   29.94    1.57   3
  -4  -9  -6   31.22    1.68   2
   4   9   6   29.24    1.49   4
   5   9   6    6.11    0.94   3
   5   9   6    6.84    0.91   4
  -5  -9  -6    7.06    1.00   2
  -6  -9  -6    8.56    1.05   2
   6   9   6    8.31    1.02   4
  -6  -9  -6    8.72    1.06   3
  -7  -9  -6    2.71    0.78   3
   7   9   6    3.72    0.90   4
  -7  -9  -6    4.87    0.95   2
  -8  -9  -6   16.81    1.37   2
   8   9   6   16.86    1.44   4
  -8  -9  -6   16.95    1.40   3
  -9  -9  -6    6.73    1.06   3
   9   9   6    6.65    1.13   4
  10   9   6   18.77    1.50   1
 -10  -9  -6   17.44    1.53   3
  10   9   6   18.26    1.57   4
  -5  10   6   16.41    1.57   3
   5 -10  -6   19.61    1.46   5
   5 -10  -6   14.96    1.59   2
  -4  10   6    8.46    1.20   3
   4 -10  -6    7.70    1.20   2
  -3  10   6    1.29    0.74   3
   3 -10  -6    0.52    0.75   2
   2 -10  -6    2.34    0.91   2
  -2  10   6    3.57    0.88   3
  -1  10   6   15.14    1.29   3
   1 -10  -6   10.45    1.26   2
   0 -10  -6    1.79    0.81   2
   0  10   6    1.28    0.61   3
  -1 -10  -6    5.51    1.00   2
   1  10   6    4.28    0.88   3
   2  10   6   52.66    2.14   3
  -2 -10  -6   51.82    2.26   2
   2  10   6   60.43    1.93   4
   3  10   6   52.61    2.14   3
  -3 -10  -6   50.75    2.19   2
   3  10   6   53.48    1.94   4
  -4 -10  -6   22.30    1.56   2
   4  10   6   20.78    1.38   4
   4  10   6   22.88    1.49   3
  -5 -10  -6   19.10    1.43   2
   5  10   6   14.36    1.28   3
   5  10   6   14.80    1.24   4
  -6 -10  -6    3.16    0.85   2
  -6 -10  -6    2.75    0.78   3
   6  10   6    2.10    0.75   4
  -7 -10  -6   14.78    1.33   3
   7  10   6   17.52    1.43   4
  -7 -10  -6   11.44    1.25   2
  -8 -10  -6    2.78    0.86   3
   8  10   6    1.79    0.82   4
  -9 -10  -6   12.65    1.38   3
   9  10   6   13.53    1.43   4
  10  10   6    2.56    0.82   1
 -10 -10  -6    2.91    0.92   3
  10  10   6    2.99    0.82   4
  -3  11   6   15.39    1.46   3
   3 -11  -6   18.58    1.65   2
   2 -11  -6   11.00    1.30   2
  -2  11   6   10.56    1.24   3
   1 -11  -6   11.06    1.33   2
  -1  11   6   11.12    1.23   3
   0 -11  -6    1.54    0.77   2
   0  11   6    0.10    0.60   3
   1  11   6    1.23    0.68   3
  -1 -11  -6    0.47    0.70   2
  -2 -11  -6    0.30    0.70   2
   2  11   6    0.93    0.69   3
  -3 -11  -6   -1.03    0.59   2
   3  11   6   -0.30    0.45   4
   3  11   6   -0.19    0.58   3
  -4 -11  -6    0.82    0.72   2
   4  11   6    0.72    0.67   3
   4  11   6    0.57    0.60   4
   5  11   6   46.10    2.04   4
   5  11   6   49.76    2.22   3
  -5 -11  -6   42.58    2.12   2
  -6 -11  -6   32.88    1.87   2
  -6 -11  -6   26.30    1.74   3
   6  11   6   31.97    1.80   4
  -7 -11  -6    8.83    1.19   3
   7  11   6    9.21    1.21   4
   8  11   6   -0.24    0.62   4
  -8 -11  -6   -0.94    0.60   3
   9  11   6    2.37    0.80   1
  -9 -11  -6    1.20    0.80   3
   9  11   6    1.35    0.85   4
  -2  12   6   18.28    1.57   3
   2 -12  -6   17.16    1.63   2
   1 -12  -6    2.13    0.81   2
  -1  12   6    0.78    0.67   3
   0 -12  -6   11.22    1.35   2
   0  12   6   10.37    1.23   3
   1  12   6    5.58    1.05   3
  -1 -12  -6    6.25    1.09   2
   2  12   6   -0.40    0.62   3
  -2 -12  -6   -0.88    0.63   2
   3  12   6    0.60    0.69   3
  -3 -12  -6    0.11    0.72   2
   4  12   6    4.17    0.97   3
   4  12   6    6.67    0.99   4
  -4 -12  -6    6.04    1.07   2
   5  12   6    0.32    0.63   4
   5  12   6   -0.45    0.65   3
  -5 -12  -6    0.12    0.70   2
  -6 -12  -6    0.68    0.71   2
  -6 -12  -6   -0.50    0.61   3
   6  12   6    0.88    0.66   4
  -7 -12  -6   11.46    1.34   3
   7  12   6   12.20    1.32   4
  -1 -13  -6   -0.05    0.66   2
   1  13   6    0.18    0.69   3
  -2 -13  -6    9.02    1.29   2
   2  13   6    3.37    0.99   3
   3  13   6    0.21    0.67   3
  -3 -13  -6    0.27    0.73   2
  -4 -13  -6    2.86    0.91   2
   4  13   6    3.29    0.92   3
  -5 -13  -6    2.92    0.97   2
   5  13   6    4.35    0.90   4
   5  13   6    4.46    1.04   3
   4  11  -7    4.48    0.55   1
  -4 -11   7    4.27    1.10   4
  -3 -11   7    9.02    1.38   4
  -2 -11   7    4.33    1.08   4
  -1 -11   7    1.02    0.79   4
   0 -11   7    6.87    1.20   4
  -2  11  -7    4.49    0.95   2
   2 -11   7    5.39    1.04   5
   6  10  -7    1.55    0.83   4
  -6 -10   7    1.18    0.72   3
   6  10  -7    0.70    0.73   1
   5  10  -7   14.21    1.07   1
   5  10  -7   12.28    1.55   4
  -5 -10   7   14.04    1.55   4
   4  10  -7    8.01    0.81   1
  -4 -10   7    9.37    1.35   4
   3  10  -7   27.87    1.11   1
  -3 -10   7   25.16    1.87   4
   2  10  -7   14.26    0.72   1
  -2 -10   7   10.58    1.33   4
  -1 -10   7   47.54    2.31   4
   0 -10   7    0.06    0.69   4
   1 -10   7    9.76    1.26   4
  -1  10  -7   10.01    1.12   2
   2 -10   7    2.09    0.90   5
  -2  10  -7    1.44    0.68   2
   3 -10   7    0.15    0.58   5
  -3  10  -7   -0.74    0.69   2
  -4  10  -7    2.02    0.84   2
   4 -10   7    3.50    0.89   5
   7   9  -7    1.54    0.78   1
  -7  -9   7   -0.10    0.65   3
   7   9  -7    0.51    0.72   4
   6   9  -7   31.60    1.97   4
  -6  -9   7   30.23    1.77   3
   6   9  -7   30.37    1.64   1
  -5  -9   7    2.09    0.68   3
   5   9  -7   -0.12    0.62   1
   5   9  -7    1.54    0.91   4
  -4  -9   7    1.84    0.90   4
  -4  -9   7    2.67    0.73   3
   4   9  -7    2.32    0.68   1
  -3  -9   7   21.99    1.69   4
   3   9  -7   20.27    1.10   1
   2   9  -7   21.15    0.98   1
  -2  -9   7   20.65    1.61   4
   1   9  -7   76.87    1.70   1
  -1  -9   7   77.35    2.84   4
   0   9  -7   22.08    0.84   1
   0  -9   7   23.90    1.68   4
   1  -9   7    0.21    0.69   4
  -1   9  -7    0.70    0.37   1
  -1   9  -7    1.67    0.70   2
  -2   9  -7   -0.65    0.60   2
   2  -9   7    0.47    0.68   4
  -2   9  -7    0.86    0.38   1
  -3   9  -7   30.92    1.81   2
   3  -9   7   26.68    1.82   5
   4  -9   7    3.33    0.88   5
  -4   9  -7    2.17    0.87   2
  -5   9  -7    8.98    1.27   2
   5  -9   7   10.82    1.34   5
   6  -9   7    1.89    0.82   5
  -8  -8   7   26.57    1.83   3
   8   8  -7   26.11    1.69   1
   8   8  -7   26.48    1.81   4
   7   8  -7   16.45    1.56   4
  -7  -8   7   18.87    1.52   3
   7   8  -7   19.37    1.44   1
  -6  -8   7   45.63    2.05   3
   6   8  -7   42.73    2.18   4
   6   8  -7   44.72    1.93   1
  -5  -8   7    6.69    0.93   3
   5   8  -7    6.36    1.11   4
   5   8  -7    5.42    0.87   1
  -4  -8   7   21.01    1.59   4
   4   8  -7   21.32    1.29   1
   4   8  -7   23.08    1.71   4
  -4  -8   7   21.82    1.35   3
   3   8  -7   17.42    1.07   1
  -3  -8   7   19.22    1.49   4
  -3  -8   7   17.96    1.16   3
  -2  -8   7    7.39    1.12   4
   2   8  -7    6.84    0.78   1
   1   8  -7   92.67    2.05   1
  -1  -8   7   91.90    2.99   4
   0   8  -7   48.17    1.76   2
   0   8  -7   44.82    1.33   1
   0  -8   7   46.05    2.11   4
  -1   8  -7   10.01    0.68   1
   1  -8   7   11.90    1.20   4
  -1   8  -7   12.76    1.08   2
  -2   8  -7    8.79    1.03   2
  -2   8  -7    7.72    0.64   1
   2  -8   7    6.95    0.98   4
  -3   8  -7   35.41    1.29   1
  -3   8  -7   34.19    1.81   2
   3  -8   7   35.44    1.76   4
   3  -8   7   36.93    1.99   5
   4  -8   7    3.70    0.93   5
  -4   8  -7    5.55    1.03   2
   5  -8   7    3.45    0.90   5
  -5   8  -7    3.61    0.94   2
   6  -8   7    8.97    1.29   5
  -6   8  -7    8.43    1.26   2
   7  -8   7   -0.06    0.57   5
  -7   8  -7    0.44    0.77   2
   9   7  -7   12.22    1.36   4
   9   7  -7   12.14    1.40   1
  -9  -7   7   11.50    1.42   3
   8   7  -7    4.41    0.99   4
  -8  -7   7    5.33    1.03   3
   8   7  -7    5.64    1.06   1
   7   7  -7   78.64    2.69   1
   7   7  -7   77.23    2.84   4
  -7  -7   7   76.81    2.78   3
   6   7  -7   30.62    1.80   4
  -6  -7   7   30.30    1.68   3
   6   7  -7   32.67    1.68   1
  -5  -7   7   11.38    1.09   3
   5   7  -7    9.41    1.23   4
   5   7  -7   11.79    1.08   1
   4   7  -7  117.59    3.42   4
  -4  -7   7  124.38    3.10   3
   4   7  -7  125.55    2.99   1
  -3  -7   7    1.26    0.69   4
  -3  -7   7    0.08    0.47   3
   3   7  -7    0.51    0.55   1
  -2  -7   7   14.45    0.97   3
  -2  -7   7   12.01    1.19   4
   2   7  -7   10.46    0.84   1
  -1  -7   7   51.60    2.13   4
   1   7  -7   53.07    1.57   1
   0   7  -7   69.00    2.04   2
   0   7  -7   68.18    1.73   1
   0  -7   7   64.34    2.37   4
   1  -7   7  112.31    3.18   4
  -1   7  -7  112.06    2.36   1
  -1   7  -7  118.58    2.94   2
   2  -7   7   13.06    1.16   4
  -2   7  -7   10.38    1.03   2
  -2   7  -7   11.24    0.83   1
  -3   7  -7   15.55    0.96   1
  -3   7  -7   15.32    1.25   2
   3  -7   7   14.55    1.18   4
  -4   7  -7   29.54    1.70   2
   4  -7   7   25.87    1.53   4
  -4   7  -7   24.05    1.20   1
   4  -7   7   25.75    1.68   5
  -5   7  -7   13.75    1.31   2
   5  -7   7   11.64    1.30   5
  -5   7  -7   13.52    1.01   1
  -6   7  -7    3.76    1.03   2
   6  -7   7    2.61    0.92   5
  -7   7  -7    7.42    1.24   2
   7  -7   7    7.37    1.26   5
  -8   7  -7    0.17    0.75   2
   8  -7   7    1.55    0.80   5
   9   6  -7    1.93    0.97   1
   9   6  -7    2.54    0.73   4
  -9  -6   7    2.17    0.86   3
  -8  -6   7    1.76    0.82   3
   8   6  -7    1.20    0.80   4
   8   6  -7    1.42    0.89   1
  -7  -6   7   20.84    1.54   3
   7   6  -7   20.97    1.55   1
   7   6  -7   25.27    1.65   4
   6   6  -7   44.82    2.07   4
   6   6  -7   44.59    1.94   1
  -6  -6   7   45.15    1.99   3
   5   6  -7  145.17    3.45   1
   5   6  -7  140.70    3.72   4
  -5  -6   7  137.22    3.43   3
   4   6  -7   43.64    1.69   1
  -4  -6   7   40.45    1.67   3
   4   6  -7   40.66    1.92   4
   3   6  -7    7.69    0.81   1
  -3  -6   7    7.07    0.76   3
  -3  -6   7    6.34    0.95   4
  -2  -6   7   24.56    1.50   4
   2   6  -7   23.16    1.19   1
  -2  -6   7   23.50    1.13   3
  -1  -6   7    1.10    0.62   4
   1   6  -7    0.32    0.41   2
  -1  -6   7    0.26    0.34   3
   1   6  -7    0.07    0.46   1
   0   6  -7   10.70    0.84   2
   0   6  -7   11.57    0.84   1
   0  -6   7   13.20    1.14   4
   1  -6   7   99.24    2.82   4
  -1   6  -7   93.96    2.16   1
  -1   6  -7   98.36    2.53   2
   2  -6   7   70.70    2.36   4
  -2   6  -7   72.87    2.27   2
  -2   6  -7   76.92    1.92   1
  -3   6  -7  206.61    3.88   1
   3  -6   7  207.85    4.43   4
  -3   6  -7  210.25    4.48   2
  -4   6  -7   37.44    1.83   2
  -4   6  -7   39.19    1.48   1
   4  -6   7   38.13    1.72   4
   4  -6   7   38.99    1.94   5
   5  -6   7    8.04    0.93   4
   5  -6   7    6.29    1.07   5
  -5   6  -7    8.03    1.12   2
  -5   6  -7    8.30    0.84   1
  -6   6  -7    3.47    0.71   1
  -6   6  -7    3.12    0.90   2
   6  -6   7    5.60    1.06   5
  -7   6  -7    4.28    1.00   2
   7  -6   7    4.22    0.99   5
  -8   6  -7   55.36    2.55   2
   8  -6   7   58.50    2.66   5
   9   5  -7   41.92    2.08   4
   9   5  -7   40.70    2.22   1
  -9  -5   7   37.70    2.15   3
   8   5  -7   10.21    1.24   4
   8   5  -7   11.14    1.31   1
  -8  -5   7   12.61    1.40   3
   7   5  -7   30.93    1.74   4
  -7  -5   7   29.98    1.77   3
   7   5  -7   28.96    1.73   1
   6   5  -7    1.14    0.73   4
   6   5  -7    0.81    0.72   1
  -6  -5   7    2.07    0.74   3
  -5  -5   7    0.47    0.53   3
   5   5  -7    0.95    0.64   1
   5   5  -7    1.16    0.66   4
   4   5  -7  111.33    2.85   1
  -4  -5   7  109.86    2.81   3
   4   5  -7  112.28    3.07   4
  -3  -5   7   90.63    2.33   3
   3   5  -7   91.33    2.41   1
  -3  -5   7   89.48    2.70   4
  -2  -5   7  491.80    8.44   4
  -2  -5   7  497.00    7.73   3
   2   5  -7  500.50    8.02   1
  -1  -5   7   79.59    1.85   3
   1   5  -7   79.00    2.02   1
  -1  -5   7   75.16    2.37   4
   1   5  -7   77.13    1.85   2
   0   5  -7   18.08    1.30   1
   0  -5   7   16.99    1.21   4
   0   5  -7   15.72    1.01   2
   0  -5   7   17.71    0.74   3
   1  -5   7   14.87    1.13   4
  -1   5  -7   14.35    1.02   2
  -1   5  -7   14.77    1.02   1
  -2   5  -7   23.56    1.08   1
  -2   5  -7   19.85    1.21   2
   2  -5   7   19.77    1.28   4
   3  -5   7  222.35    4.53   4
  -3   5  -7  226.24    4.10   1
  -3   5  -7  221.48    4.57   2
   4  -5   7   25.03    1.57   5
   4  -5   7   22.04    1.34   4
  -4   5  -7   22.30    1.42   2
  -4   5  -7   24.95    1.19   1
  -5   5  -7  191.75    3.92   1
  -5   5  -7  188.84    4.39   2
   5  -5   7  192.96    4.58   5
   5  -5   7  196.47    4.12   4
   6  -5   7   39.20    2.11   5
   6  -5   7   39.77    1.66   4
  -6   5  -7   37.65    1.64   1
  -6   5  -7   41.25    1.96   2
  -7   5  -7   11.73    1.30   2
   7  -5   7    9.35    1.27   5
   8  -5   7    0.53    0.68   5
  -8   5  -7    0.37    0.79   2
   9  -5   7    2.37    0.96   5
  -9   5  -7    2.37    0.94   2
  10   4  -7    6.79    1.31   5
 -10  -4   7    5.84    1.13   3
  -9  -4   7    1.04    0.73   3
   9   4  -7   -1.24    0.70   5
   9   4  -7   -0.80    0.74   1
   9   4  -7    0.52    0.65   4
   8   4  -7   32.84    2.14   5
  -8  -4   7   35.80    1.99   3
   8   4  -7   37.29    2.00   1
   8   4  -7   37.25    1.86   4
  -7  -4   7  128.03    3.55   3
   7   4  -7  129.03    3.41   4
   7   4  -7  122.30    3.50   1
  -6  -4   7   23.41    1.47   3
   6   4  -7   23.27    1.51   4
   6   4  -7   21.76    1.48   1
   5   4  -7   19.56    1.35   4
   5   4  -7   18.02    1.31   1
  -5  -4   7   17.01    1.23   3
  -4  -4   7    1.01    0.62   4
   4   4  -7    1.44    0.62   1
   4   4  -7    1.72    0.67   4
  -4  -4   7    1.63    0.58   3
  -3  -4   7   47.51    1.87   4
  -3  -4   7   51.77    1.69   3
   3   4  -7   50.09    1.75   1
   2   4  -7  122.81    2.78   1
  -2  -4   7  119.99    2.58   3
   2   4  -7  119.90    2.19   2
  -2  -4   7  118.98    3.02   4
   1   4  -7  155.07    3.12   1
  -1  -4   7  148.01    3.41   4
   1   4  -7  149.41    2.79   2
  -1  -4   7  148.00    2.82   3
   0   4  -7  661.93   10.17   1
   0  -4   7  666.72   10.59   4
   0   4  -7  672.86   10.16   2
   0  -4   7  678.25    9.58   3
   1  -4   7    4.06    0.30   3
   1  -4   7    3.95    0.72   4
  -1   4  -7    4.41    0.62   2
  -1   4  -7    4.92    0.58   1
  -2   4  -7   74.09    1.87   1
   2  -4   7   69.25    2.18   4
  -2   4  -7   69.98    2.03   2
  -3   4  -7   49.23    1.60   1
   3  -4   7   51.83    1.83   4
  -3   4  -7   51.74    1.81   2
  -4   4  -7    1.41    0.55   1
  -4   4  -7    1.99    0.67   2
   4  -4   7    2.30    0.60   4
   5  -4   7    8.68    1.04   5
  -5   4  -7    8.97    0.85   1
   5  -4   7    9.17    0.90   4
  -5   4  -7   10.17    1.06   2
   6  -4   7   51.50    2.19   5
   6  -4   7   52.01    1.89   4
  -6   4  -7   54.01    2.14   2
  -6   4  -7   54.06    1.90   1
  -7   4  -7  180.81    4.44   2
   7  -4   7  183.63    4.57   5
   7  -4   7  180.81    3.96   4
  -7   4  -7  181.87    4.08   1
  -8   4  -7   42.63    2.12   2
   8  -4   7   43.87    2.17   5
   9  -4   7    4.61    1.09   5
  -9   4  -7    6.20    1.12   2
 -10   4  -7    1.40    0.83   2
  10  -4   7   -0.01    0.68   5
 -10  -3   7    5.99    1.16   3
  10   3  -7    2.99    1.11   5
   9   3  -7    5.88    1.24   5
  -9  -3   7    4.53    1.03   3
   9   3  -7    3.65    1.04   1
   8   3  -7    8.88    1.06   4
  -8  -3   7    8.70    1.20   3
   8   3  -7    9.38    1.25   1
   8   3  -7    9.20    1.39   5
  -7  -3   7   42.11    1.99   3
   7   3  -7   41.22    1.82   4
   7   3  -7   39.08    1.95   1
   7   3  -7   38.04    2.19   5
   6   3  -7   40.51    2.09   5
  -6  -3   7   42.19    1.86   3
   6   3  -7   41.07    1.78   4
   6   3  -7   40.77    1.89   1
   5   3  -7   54.46    1.95   4
  -5  -3   7   53.82    1.96   3
   5   3  -7   52.58    1.99   1
  -4  -3   7   40.27    1.72   4
   4   3  -7   35.44    1.58   1
  -4  -3   7   38.93    1.56   3
   3   3  -7  119.87    2.85   1
  -3  -3   7  121.38    2.74   3
  -3  -3   7  117.95    2.96   4
  -2  -3   7   18.26    0.96   3
   2   3  -7   20.71    0.72   2
   2   3  -7   21.35    1.16   1
  -2  -3   7   19.31    1.20   4
   1   3  -7   23.13    0.89   2
  -1  -3   7   24.23    0.96   3
   1   3  -7   22.46    1.20   1
  -1  -3   7   22.32    1.23   4
   0   3  -7  256.20    4.60   1
   0   3  -7  265.75    4.44   2
   0  -3   7  257.82    4.08   3
   0  -3   7  261.62    4.92   4
   1  -3   7    4.18    0.75   4
   1  -3   7    3.20    0.30   3
  -1   3  -7    3.51    0.55   1
  -1   3  -7    3.55    0.54   2
  -2   3  -7  289.44    5.17   2
   2  -3   7  297.29    5.33   4
  -2   3  -7  293.56    5.02   1
  -3   3  -7  309.70    5.60   2
   3  -3   7  311.75    5.59   4
  -3   3  -7  317.61    5.37   1
   4  -3   7   13.22    0.98   4
  -4   3  -7   13.33    1.08   2
  -4   3  -7   13.55    0.97   1
  -5   3  -7    0.07    0.52   1
   5  -3   7   -0.43    0.55   5
   5  -3   7    0.43    0.51   4
  -5   3  -7   -0.89    0.48   2
   6  -3   7   25.23    1.54   5
   6  -3   7   24.57    1.34   4
  -6   3  -7   24.62    1.34   1
  -6   3  -7   26.17    1.53   2
  -7   3  -7   55.64    2.24   2
  -7   3  -7   55.73    2.07   1
  -8   3  -7   59.74    2.23   1
   8  -3   7   60.09    2.44   5
  -8   3  -7   57.80    2.39   2
  -9   3  -7   42.76    2.19   2
   9  -3   7   41.03    2.13   5
 -10   3  -7   10.49    1.35   2
  10  -3   7    9.30    1.30   5
  10   2  -7    3.14    1.16   5
 -10  -2   7    1.78    0.83   3
   9   2  -7   20.84    1.84   5
  -9  -2   7   23.28    1.77   3
   8   2  -7    5.59    1.09   1
  -8  -2   7    5.64    1.05   3
   8   2  -7    5.39    1.23   5
   7   2  -7   18.28    1.65   5
  -7  -2   7   15.13    1.33   3
   7   2  -7   18.51    1.46   1
   7   2  -7   16.83    1.21   4
  -6  -2   7    2.90    0.76   3
   6   2  -7    2.54    0.73   4
   6   2  -7    2.41    0.93   5
   6   2  -7    1.49    0.75   1
  -5  -2   7   54.18    1.99   3
  -5  -2   7   57.18    1.95   4
   5   2  -7   56.12    2.25   5
   5   2  -7   56.52    2.07   1
   4   2  -7  243.27    5.41   5
  -4  -2   7  244.63    4.69   4
  -4  -2   7  245.37    4.69   3
   4   2  -7  242.53    4.79   1
   3   2  -7  408.81    6.92   1
  -3  -2   7  409.91    6.83   4
  -3  -2   7  398.12    6.62   3
   3   2  -7  396.40    5.92   2
   2   2  -7   20.51    0.72   2
  -2  -2   7   19.39    0.99   3
  -2  -2   7   19.99    1.16   4
   1   2  -7  117.22    2.23   2
  -1  -2   7  112.61    2.72   4
  -1  -2   7  116.22    2.32   3
   1   2  -7  112.34    2.62   1
   0   2  -7   37.74    1.37   1
   0  -2   7   39.90    1.07   3
   0   2  -7   37.87    1.20   2
   0  -2   7   38.70    1.49   4
  -1   2  -7  100.52    2.25   2
   1  -2   7  101.02    2.51   4
   1  -2   7   99.69    1.71   3
  -1   2  -7  103.03    2.33   1
  -2   2  -7 1423.99   20.40   1
   2  -2   7 1418.57   20.29   4
  -2   2  -7 1426.96   20.62   2
  -3   2  -7    4.07    0.64   2
  -3   2  -7    3.62    0.60   1
   3  -2   7    4.76    0.68   4
  -4   2  -7   19.80    1.19   2
   4  -2   7   17.50    1.12   4
  -4   2  -7   19.80    1.18   1
  -5   2  -7   22.36    1.28   1
  -5   2  -7   21.69    1.47   2
   5  -2   7   23.92    1.36   5
   5  -2   7   24.84    1.27   4
   6  -2   7   38.90    1.75   5
  -6   2  -7   42.03    1.65   1
  -6   2  -7   44.31    1.85   2
   6  -2   7   41.73    1.64   4
   7  -2   7  131.04    3.13   4
  -7   2  -7  124.11    3.19   1
  -7   2  -7  127.84    3.42   2
   7  -2   7  128.17    3.39   5
   8  -2   7    5.99    1.00   5
  -8   2  -7    4.60    0.85   1
   8  -2   7    6.81    0.88   4
  -8   2  -7    5.75    1.03   2
   9  -2   7   24.29    1.65   5
  -9   2  -7   22.52    1.69   2
 -10   2  -7   34.70    2.05   2
  10  -2   7   36.57    2.05   5
  11  -2   7   15.14    1.52   5
 -11   2  -7   14.36    1.52   2
 -10  -1   7   43.38    2.35   3
  10   1  -7   42.21    2.55   5
  -9  -1   7   13.41    1.43   3
   9   1  -7   11.60    1.52   5
   8   1  -7   59.16    2.67   5
  -8  -1   7   57.28    2.44   3
   7   1  -7   28.08    1.77   1
  -7  -1   7   27.49    1.67   3
  -7  -1   7   26.04    1.38   4
   7   1  -7   27.61    1.88   5
  -6  -1   7    2.84    0.73   3
  -6  -1   7    4.02    0.68   4
   6   1  -7    3.66    0.97   5
   6   1  -7    2.60    0.79   1
   5   1  -7   -0.28    0.66   5
   5   1  -7   -0.21    0.56   1
  -5  -1   7   -0.54    0.45   3
  -5  -1   7   -0.27    0.45   4
   4   1  -7   36.36    1.80   1
  -4  -1   7   38.38    1.51   4
   4   1  -7   35.60    1.69   5
  -4  -1   7   40.18    1.64   3
   3   1  -7  133.27    3.13   1
   3   1  -7  137.78    3.30   5
   3   1  -7  135.39    2.40   2
  -3  -1   7  140.15    3.02   4
  -3  -1   7  137.73    3.01   3
   2   1  -7  291.56    4.57   2
   2   1  -7  285.64    5.20   1
  -2  -1   7  287.34    5.08   4
  -2  -1   7  286.52    4.89   3
  -1  -1   7  177.86    3.56   4
   1   1  -7  179.23    3.15   2
   1   1  -7  180.80    3.60   1
  -1  -1   7  178.79    3.24   3
   0   1  -7   22.96    0.95   2
   0  -1   7   23.01    0.85   3
   0   1  -7   22.15    1.12   1
   0  -1   7   24.71    1.17   4
  -1   1  -7  446.17    7.34   1
   1  -1   7  458.77    6.58   3
  -1   1  -7  468.16    7.28   2
   1  -1   7  474.67    7.44   4
   2  -1   7  106.22    2.50   4
  -2   1  -7  100.90    2.35   2
  -2   1  -7  104.60    2.38   1
  -3   1  -7   89.10    2.21   1
  -3   1  -7   87.67    2.24   2
   3  -1   7   89.61    2.29   4
  -4   1  -7  267.62    4.86   1
  -4   1  -7  266.46    4.95   2
   4  -1   7  262.11    4.82   4
  -5   1  -7  213.06    4.18   1
   5  -1   7  208.94    4.14   4
  -5   1  -7  227.82    4.40   2
   5  -1   7  200.80    4.20   5
   6  -1   7   71.59    2.16   4
  -6   1  -7   70.41    2.28   2
  -6   1  -7   72.05    2.18   1
   6  -1   7   70.61    2.21   5
   7  -1   7   13.06    1.05   4
   7  -1   7   11.11    1.07   5
  -7   1  -7   10.40    0.99   1
  -7   1  -7   12.40    1.16   2
  -8   1  -7    4.61    0.86   1
   8  -1   7    5.32    0.84   4
   8  -1   7    7.00    0.96   5
  -8   1  -7    7.06    1.03   2
  -9   1  -7  132.17    3.60   1
   9  -1   7  132.64    3.35   4
  -9   1  -7  131.21    3.68   2
   9  -1   7  132.28    3.64   5
 -10   1  -7    0.92    0.82   2
  10  -1   7    2.71    0.87   5
  11  -1   7   20.81    1.68   5
 -11   1  -7   23.03    1.77   2
 -10   0   7    1.29    0.76   3
  10   0  -7    0.18    0.94   5
  -9   0   7    4.05    1.02   3
   9   0  -7    2.74    1.15   5
  -8   0   7    7.02    1.12   3
   8   0  -7    9.00    1.37   5
  -7   0   7   77.34    2.73   3
   7   0  -7   75.88    2.92   5
  -6   0   7   39.99    1.54   4
   6   0  -7   40.33    1.99   5
   6   0  -7   40.05    1.91   1
  -6   0   7   38.14    1.83   3
  -5   0   7   19.45    1.29   3
  -5   0   7   19.90    1.11   4
   5   0  -7   18.31    1.34   1
   5   0  -7   19.21    1.39   5
  -4   0   7   34.87    1.51   3
   4   0  -7   30.82    1.02   2
   4   0  -7   31.22    1.52   1
  -4   0   7   33.34    1.32   4
   4   0  -7   30.73    1.56   5
   3   0  -7   16.58    0.79   2
   3   0  -7   17.24    1.16   1
  -3   0   7   18.54    1.02   4
   3   0  -7   17.20    1.23   5
   2   0  -7   27.44    1.30   1
  -2   0   7   25.99    1.14   3
   2   0  -7   25.80    1.32   5
   2   0  -7   27.28    0.98   2
  -2   0   7   27.06    1.19   4
   1   0  -7  114.25    2.31   2
   1   0  -7  113.89    2.67   1
  -1   0   7  113.37    2.54   4
  -1   0   7  114.87    2.39   3
   0   0  -7  176.73    3.51   1
   0   0   7  180.47    3.47   4
   0   0  -7  177.13    3.29   2
   0   0   7  180.96    3.10   3
  -1   0  -7  197.88    3.55   2
  -1   0  -7  184.32    3.62   1
   1   0   7  187.84    3.60   4
   1   0   7  188.72    3.05   3
  -2   0  -7  266.96    4.66   1
   2   0   7  261.40    4.65   4
  -2   0  -7  263.26    4.65   2
   2   0   7  261.98    3.88   3
  -3   0  -7    1.04    0.49   2
  -3   0  -7    0.42    0.42   1
   3   0   7    1.12    0.47   4
  -3   0  -7    0.99    0.19   3
  -4   0  -7  100.72    2.49   2
  -4   0  -7   98.27    2.40   1
  -4   0  -7   98.31    1.67   3
   4   0   7   98.92    2.45   4
  -5   0  -7  200.31    4.09   2
   5   0   7  198.32    3.92   5
  -5   0  -7  195.67    3.16   3
   5   0   7  204.37    3.98   4
  -5   0  -7  202.42    4.00   1
   6   0   7  280.69    5.27   5
  -6   0  -7  281.00    4.48   3
  -6   0  -7  293.41    5.36   1
  -6   0  -7  283.95    5.45   2
   6   0   7  278.65    5.20   4
   7   0   7   30.30    1.47   5
  -7   0  -7   32.34    1.62   2
   7   0   7   28.79    1.42   4
  -7   0  -7   31.15    1.55   1
  -8   0  -7    1.03    0.64   1
   8   0   7    0.89    0.65   5
   8   0   7    1.13    0.60   4
  -8   0  -7    0.00    0.65   2
   9   0   7   63.84    2.22   4
  -9   0  -7   60.56    2.35   1
   9   0   7   54.90    2.22   5
  -9   0  -7   63.38    2.44   2
  10   0   7    6.99    1.03   5
 -10   0  -7    5.22    1.04   2
  10   0   7    7.14    1.00   4
 -11   0  -7   21.16    1.67   2
  11   0   7   19.95    1.54   5
  10  -1  -7   15.03    1.70   5
 -10   1   7   17.54    1.71   3
  -9   1   7    0.57    0.80   3
   9  -1  -7    1.08    1.00   5
   8  -1  -7    6.56    1.20   5
  -8   1   7    7.73    1.18   3
  -7   1   7    0.35    0.62   3
   7  -1  -7    0.10    0.71   5
   6  -1  -7    3.32    0.91   5
  -6   1   7    2.72    0.79   3
   5  -1  -7   48.61    2.00   1
   5  -1  -7   49.75    1.50   2
  -5   1   7   49.56    1.95   3
  -5   1   7   50.58    1.56   4
   5  -1  -7   49.26    2.08   5
   4  -1  -7  133.90    2.72   2
  -4   1   7  137.38    2.83   4
   4  -1  -7  139.15    3.38   1
  -4   1   7  134.96    3.24   3
   4  -1  -7  134.07    3.38   5
   3  -1  -7   58.51    1.57   2
   3  -1  -7   58.40    1.99   5
  -3   1   7   59.94    1.67   4
  -3   1   7   61.48    1.92   3
   3  -1  -7   61.60    1.99   1
   2  -1  -7    7.34    0.78   1
   2  -1  -7    8.48    0.83   5
   2  -1  -7    8.66    0.65   2
  -2   1   7    9.52    0.78   3
  -2   1   7    9.05    0.70   4
  -1   1   7    5.92    0.60   3
  -1   1   7    6.65    0.64   4
   1  -1  -7    5.30    0.68   1
   1  -1  -7    4.74    0.68   5
   1  -1  -7    6.88    0.61   2
   0   1   7  418.08    6.64   4
   0   1   7  425.51    6.43   3
   0  -1  -7  423.19    6.92   1
   0  -1  -7  416.06    6.71   2
   1   1   7  245.38    4.33   4
  -1  -1  -7  246.85    4.37   2
  -1  -1  -7  246.40    4.46   1
   1   1   7  246.82    3.93   3
   2   1   7   69.48    1.87   4
  -2  -1  -7   70.10    1.90   2
  -2  -1  -7   67.39    1.85   1
   2   1   7   66.39    1.41   3
   3   1   7  186.53    3.63   4
  -3  -1  -7  191.02    3.64   1
  -3  -1  -7  190.72    3.70   2
   3   1   7  183.49    2.98   3
  -4  -1  -7   14.06    0.93   1
   4   1   7   13.26    0.97   4
  -4  -1  -7   12.28    0.59   3
  -4  -1  -7   13.60    0.99   2
  -5  -1  -7    0.70    0.52   2
  -5  -1  -7    0.71    0.27   3
   5   1   7    0.90    0.41   5
   5   1   7    0.66    0.48   4
  -5  -1  -7   -0.02    0.42   1
  -6  -1  -7  241.85    4.81   2
   6   1   7  248.87    4.54   5
   6   1   7  240.69    4.64   4
  -6  -1  -7  240.15    4.02   3
  -6  -1  -7  240.61    4.69   1
  -7  -1  -7  185.98    4.11   2
  -7  -1  -7  183.85    4.04   1
  -7  -1  -7  180.20    3.38   3
   7   1   7  180.98    3.82   5
   7   1   7  184.42    3.93   4
   8   1   7  169.17    3.89   4
  -8  -1  -7  172.66    4.08   2
   8   1   7  172.89    3.86   5
  -8  -1  -7  173.17    4.04   1
   9   1   7    1.47    0.67   5
   9   1   7    0.20    0.57   4
  -9  -1  -7    0.85    0.75   2
  10   1   7    5.51    0.89   4
 -10  -1  -7    3.62    0.99   2
  10   1   7    4.26    0.86   5
 -11  -1  -7   36.09    2.05   2
   9  -2  -7   10.36    1.47   5
  -9   2   7   12.45    1.47   3
  -8   2   7    0.96    0.75   3
   8  -2  -7    1.34    0.81   5
  -7   2   7    4.51    0.99   3
   7  -2  -7    4.35    1.03   5
[truncated: 248,209 more chars]
