# Supplementary material for: Crystal structure of bis­(1-methyl-1H-imidazole-κN 3)(5,10,15,20-tetra­phenyl­porphyrinato-κ4 N)iron(II)–1-methyl-1H-imidazole (1/2)
Source: Acta Crystallogr E Crystallogr Commun. 2015 Feb 11;71(Pt 3):m57–8. doi: 10.1107/S2056989015002364 (PMC4350711; doi:10.1107/S2056989015002364)
Supplement: Supplementary file 2 [file e-71-00m57-Isup2.hkl]

#
# h,k,l, Fc-squared, Fo-squared, sigma(Fo-squared), status flag
#
data_I
_shelx_title ' 13012 in P-1'
_shelx_refln_list_code          4
_shelx_F_calc_maximum      179.47
_exptl_crystal_F_000       522.00
_reflns_d_resolution_high  0.7496

loop_
 _space_group_symop_operation_xyz
 'x, y, z'
 '-x, -y, -z'

_cell_length_a     9.3108
_cell_length_b    10.1943
_cell_length_c    13.4745
_cell_angle_alpha  81.557
_cell_angle_beta   79.143
_cell_angle_gamma  77.797

_shelx_F_squared_multiplier     1.000

loop_
 _refln_index_h
 _refln_index_k
 _refln_index_l
 _refln_F_squared_calc
 _refln_F_squared_meas
 _refln_F_squared_sigma
 _refln_observed_status
   1   0   0       4265.14       4420.88        29.65 o
   2   0   0       2350.85       2465.40        15.58 o
   3   0   0         94.91        138.11         1.61 o
   4   0   0         99.17         66.18         1.27 o
   5   0   0        943.16       1019.18         7.97 o
   6   0   0         40.37         34.16         1.15 o
   7   0   0        498.40        500.13         4.81 o
   8   0   0        311.94        315.65         4.19 o
   9   0   0        253.74        243.61         4.68 o
  10   0   0         30.07         36.00         2.98 o
  11   0   0         29.05         31.60         3.44 o
 -11   1   0         99.35        105.67        11.34 o
 -10   1   0        133.72        132.86         5.93 o
  -9   1   0         32.39         32.98         2.11 o
  -8   1   0          8.32          9.63         1.96 o
  -7   1   0        676.93        690.54         6.73 o
  -6   1   0        776.64        839.13         6.75 o
  -5   1   0        674.07        628.00         7.64 o
  -4   1   0        151.92        150.90         1.89 o
  -3   1   0       1645.50       1730.38        14.70 o
  -2   1   0        739.52        779.39         4.93 o
  -1   1   0        150.22        118.86         1.03 o
   0   1   0       3335.28       3342.59        44.94 o
   1   1   0       4490.34       4667.53        39.56 o
   2   1   0      32210.51      30595.62       627.12 o
   3   1   0       7607.87       7515.64        50.33 o
   4   1   0       2138.79       2188.85        14.35 o
   5   1   0          8.26         13.31         0.75 o
   6   1   0         15.71         28.77         1.35 o
   7   1   0        147.45        142.84         2.75 o
   8   1   0         34.40         36.04         2.00 o
   9   1   0        217.03        224.25         4.33 o
  10   1   0        437.58        455.19         9.01 o
  11   1   0         30.75         31.15         2.93 o
  12   1   0         25.10         22.01         2.68 o
 -11   2   0          0.21          1.95         1.57 o
 -10   2   0         29.41         32.70         2.29 o
  -9   2   0        238.01        239.17         4.89 o
  -8   2   0         42.73         46.27         2.82 o
  -7   2   0         30.86         32.95         1.84 o
  -6   2   0        605.26        633.94         6.06 o
  -5   2   0       1894.74       1957.63        17.93 o
  -4   2   0        150.77        153.01         1.90 o
  -3   2   0        218.04        221.44         2.03 o
  -2   2   0        931.35        973.81         6.09 o
  -1   2   0       6201.88       6342.12        81.29 o
   0   2   0        348.68        352.76         2.97 o
   1   2   0       1956.98       2127.14        15.03 o
   2   2   0      11251.85      11127.65       139.89 o
   3   2   0       8219.34       8750.38        49.31 o
   4   2   0       6764.13       7233.08        44.87 o
   5   2   0       1582.55       1660.35        11.42 o
   6   2   0        136.04        102.24         1.83 o
   7   2   0        246.31        230.42         2.99 o
   8   2   0         31.10         28.59         1.28 o
   9   2   0        194.77        191.21         3.54 o
  10   2   0         77.84         77.83         3.98 o
  11   2   0         23.59         22.33         2.61 o
  12   2   0        105.67        102.24         4.73 o
 -11   3   0         34.89         32.19         4.64 o
 -10   3   0          7.12         10.56         1.70 o
  -9   3   0          0.61         -1.00         1.19 o
  -8   3   0         96.95         93.37         4.09 o
  -7   3   0        126.80        121.40         3.24 o
  -6   3   0        339.76        337.65         5.15 o
  -5   3   0        144.79        127.31         2.04 o
  -4   3   0        525.91        578.37         4.32 o
  -3   3   0       1909.66       2096.10        13.83 o
  -2   3   0        709.91        721.40         5.26 o
  -1   3   0        988.07       1006.63         7.68 o
   0   3   0         98.02         82.62         1.19 o
   1   3   0       1464.69       1443.03        10.52 o
   2   3   0        257.23        210.98         2.23 o
   3   3   0         23.99         32.07         1.24 o
   4   3   0       4224.60       4531.05        26.13 o
   5   3   0       3634.29       3773.70        24.26 o
   6   3   0       3277.90       3447.89        22.56 o
   7   3   0         37.14         41.97         1.69 o
   8   3   0         21.77         23.25         1.95 o
   9   3   0        349.20        347.81         4.94 o
  10   3   0         13.85         15.74         1.70 o
  11   3   0         73.89         70.33         3.79 o
  12   3   0         17.09         14.09         3.99 o
 -10   4   0          0.40         -0.16         1.45 o
  -9   4   0         82.46         66.60         2.91 o
  -8   4   0        247.48        238.22         4.82 o
  -7   4   0        295.70        294.39         5.13 o
  -6   4   0       1122.79       1122.77        11.88 o
  -5   4   0         14.83         14.33         1.31 o
  -4   4   0         12.96         14.92         0.74 o
  -3   4   0        283.57        264.31         2.63 o
  -2   4   0       2779.85       3070.58        22.36 o
  -1   4   0       2526.19       2846.44        18.21 o
   0   4   0        111.45        128.25         2.10 o
   1   4   0        286.83        238.51         3.04 o
   2   4   0        231.25        260.38         2.69 o
   3   4   0         50.35         39.22         1.29 o
   4   4   0        394.44        365.19         3.05 o
   5   4   0         18.88         19.40         0.82 o
   6   4   0       2355.77       2515.78        16.96 o
   7   4   0       2161.14       2253.13        17.73 o
   8   4   0        455.38        435.89         5.39 o
   9   4   0         52.05         50.17         2.55 o
  10   4   0          0.72          0.90         1.06 o
  11   4   0         10.46         13.10         1.67 o
  12   4   0         10.49         11.99         3.03 o
 -10   5   0         82.60         92.56        12.38 o
  -9   5   0          2.02          1.01         1.38 o
  -8   5   0          0.21          0.05         1.18 o
  -7   5   0        188.05        159.79         3.85 o
  -6   5   0        125.14        131.16         4.99 o
  -5   5   0        253.23        255.09         5.23 o
  -4   5   0        219.15        217.59         3.77 o
  -3   5   0       1030.36       1050.58         7.74 o
  -2   5   0         22.40         20.24         0.78 o
  -1   5   0        452.10        501.78         4.09 o
   0   5   0       3503.07       3946.10        29.30 o
   1   5   0       1610.36       1596.68        11.95 o
   2   5   0        696.24        813.53         6.66 o
   3   5   0        823.75        813.93         8.22 o
   4   5   0        607.80        655.52         5.23 o
   5   5   0         43.03         39.86         1.17 o
   6   5   0        421.26        385.12         3.92 o
   7   5   0          1.09          2.50         0.91 o
   8   5   0       1285.12       1323.80        11.82 o
   9   5   0        867.56        868.89         8.99 o
  10   5   0        203.72        215.04         4.09 o
  11   5   0         21.70         17.27         1.92 o
  -9   6   0          2.58          1.08         1.72 o
  -8   6   0         54.27         63.38         2.85 o
  -7   6   0         87.86         94.14         3.19 o
  -6   6   0          1.93         -0.59         1.03 o
  -5   6   0        414.22        388.70         5.80 o
  -4   6   0          3.75          2.39         1.23 o
  -3   6   0        222.22        211.78         3.82 o
  -2   6   0        117.37        115.01         1.76 o
  -1   6   0        377.07        371.28         3.42 o
   0   6   0        362.94        349.47         3.16 o
   1   6   0       1010.62       1073.90         8.58 o
   2   6   0        562.86        658.91         5.76 o
   3   6   0       1463.21       1494.60        10.29 o
   4   6   0         13.44          7.79         0.64 o
   5   6   0        187.39        188.72         2.78 o
   6   6   0          9.08          8.92         1.45 o
   7   6   0          6.62          3.64         1.14 o
   8   6   0        256.91        242.89         3.96 o
   9   6   0        265.09        262.12         5.05 o
  10   6   0        496.92        501.44         7.69 o
  11   6   0         96.33         87.31         3.37 o
  -9   7   0          1.80         -0.93         2.49 o
  -8   7   0         69.46         72.25         3.95 o
  -7   7   0         12.05         12.86         1.71 o
  -6   7   0         39.46         44.85         2.32 o
  -5   7   0          0.36          1.19         1.08 o
  -4   7   0         35.45         26.99         2.41 o
  -3   7   0         20.76         18.24         2.42 o
  -2   7   0          0.57          0.94         0.51 o
  -1   7   0        442.19        439.34         4.00 o
   0   7   0         51.64         42.48         1.29 o
   1   7   0          3.58          3.39         0.68 o
   2   7   0        383.98        410.35         4.15 o
   3   7   0        906.99        971.59         6.73 o
   4   7   0        406.10        393.36         3.78 o
   5   7   0        406.70        394.37         4.47 o
   6   7   0         22.02         23.98         1.57 o
   7   7   0         16.26         15.47         1.52 o
   8   7   0         29.79         31.31         2.02 o
   9   7   0          0.51          0.03         1.19 o
  10   7   0         12.71         10.90         1.72 o
  11   7   0         89.43         77.22         3.27 o
  -8   8   0         35.25         34.90         5.25 o
  -7   8   0         10.01         11.59         2.19 o
  -6   8   0         25.09         25.04         1.98 o
  -5   8   0          1.03          0.69         1.13 o
  -4   8   0         76.21         82.91         2.80 o
  -3   8   0          0.77         -0.38         1.02 o
  -2   8   0         42.74         32.03         2.33 o
  -1   8   0         45.96         43.99         1.22 o
   0   8   0         55.64         48.76         2.11 o
   1   8   0        169.53        168.19         3.27 o
   2   8   0        141.97        141.34         2.00 o
   3   8   0        206.18        223.00         2.48 o
   4   8   0        124.29        126.10         1.98 o
   5   8   0         84.75         75.88         2.58 o
   6   8   0        203.58        207.72         7.29 o
   7   8   0        161.76        162.85         3.72 o
   9   8   0         51.67         50.77         2.58 o
  10   8   0          3.34          1.81         1.38 o
  11   8   0         23.00         17.83         3.36 o
  -7   9   0         27.10         25.97         2.82 o
  -6   9   0        107.50        113.28         4.77 o
  -5   9   0          2.99          1.61         1.17 o
  -4   9   0          5.91          3.13         1.40 o
  -3   9   0        130.62        129.29         3.45 o
  -2   9   0         32.45         34.68         2.95 o
  -1   9   0          5.18          8.97         1.27 o
   0   9   0        205.26        190.09         5.41 o
   1   9   0        135.50        137.31         2.69 o
   2   9   0        224.06        226.38         4.08 o
   3   9   0        183.23        177.40         2.63 o
   4   9   0        140.63        132.08         2.45 o
   5   9   0          2.25          2.75         1.01 o
   6   9   0         85.10        101.78         2.93 o
   7   9   0        247.71        250.64         4.73 o
   8   9   0         49.96         45.41         2.36 o
   9   9   0          0.16          0.16         1.72 o
  10   9   0         25.11         24.85         2.15 o
  -6  10   0          1.68          0.42         1.51 o
  -5  10   0         40.79         38.98         3.11 o
  -4  10   0        116.39        103.84         3.36 o
  -3  10   0          1.80          0.30         1.08 o
  -2  10   0          7.42          9.76         1.45 o
  -1  10   0          1.12          2.53         1.45 o
   0  10   0          0.37         -0.90         0.90 o
   1  10   0         67.76         67.66         2.04 o
   2  10   0         82.31         77.71         4.36 o
   3  10   0         10.61          7.96         0.64 o
   4  10   0          5.25          2.46         0.93 o
   5  10   0         10.33         13.53         1.57 o
   6  10   0        206.91        189.45         7.45 o
   7  10   0        104.55        109.16         3.27 o
   8  10   0         27.08         28.01         2.26 o
   9  10   0         48.01         56.69         2.75 o
  -5  11   0         24.99         29.20         3.91 o
  -4  11   0         17.82         11.06         2.13 o
  -3  11   0         22.55         15.22         2.23 o
  -2  11   0         19.47         25.50         3.19 o
  -1  11   0         21.40         26.11         1.92 o
   0  11   0         52.18         47.57         2.91 o
   1  11   0          3.32          0.53         1.80 o
   2  11   0          0.89          1.92         1.20 o
   3  11   0          2.17          4.12         1.17 o
   4  11   0         19.86         14.89         1.26 o
   5  11   0          2.55          1.47         1.40 o
   6  11   0         15.26         16.37         2.01 o
   7  11   0         17.64         14.30         1.67 o
   8  11   0          6.18          1.95         1.34 o
  -3  12   0          2.45          1.72         1.55 o
  -2  12   0          2.06          3.39         2.38 o
  -1  12   0          0.37          0.00         1.48 o
   0  12   0         31.41         21.84         2.41 o
   1  12   0         10.57         10.89         2.02 o
   2  12   0         33.11         46.81         2.41 o
   3  12   0         35.66         46.69         4.20 o
   4  12   0         10.41          9.31         2.18 o
   5  12   0          1.82          1.06         0.93 o
   6  12   0          1.82         -0.22         1.04 o
   7  12   0          0.64          1.60         1.31 o
   0  13   0          7.89          8.24         1.93 o
   1  13   0         16.89         20.15         4.86 o
   2  13   0          5.72          5.38         2.41 o
   3  13   0          0.46          2.61         2.12 o
   4  13   0          8.34          6.77         1.93 o
   5  13   0         28.32         29.47         2.79 o
  -4 -13   1         13.17         14.96         2.15 o
  -3 -13   1         13.92         17.45         3.34 o
  -2 -13   1          3.03          1.96         1.79 o
  -1 -13   1          0.35          0.68         2.09 o
   0 -13   1         28.58         29.69         4.14 o
  -7 -12   1         40.68         49.07         4.04 o
  -6 -12   1          1.73          1.73         1.08 o
  -5 -12   1          0.17         -0.74         0.87 o
  -4 -12   1          2.48          1.47         1.61 o
  -3 -12   1         15.08         16.26         2.12 o
  -2 -12   1         47.29         46.00         2.96 o
  -1 -12   1          4.13          5.81         1.64 o
   0 -12   1         45.09         44.78         3.11 o
   1 -12   1          3.73          3.52         2.38 o
   2 -12   1         10.46         13.69         2.61 o
   3 -12   1          0.42          0.38         1.38 o
  -8 -11   1          0.20         -0.02         1.24 o
  -7 -11   1         43.42         38.32         2.21 o
  -6 -11   1         87.25         89.76         2.88 o
  -5 -11   1         13.98         17.94         1.82 o
  -4 -11   1         29.05         22.85         1.25 o
  -3 -11   1          0.47          0.13         1.41 o
  -2 -11   1         83.42         88.62         2.54 o
  -1 -11   1        154.92        147.83         3.70 o
   0 -11   1          1.97          3.20         1.10 o
   1 -11   1          4.41          4.58         1.39 o
   2 -11   1         18.77         17.36         2.27 o
   3 -11   1         10.32         12.28         2.53 o
   4 -11   1          7.07          7.37         2.62 o
  -9 -10   1         74.88         85.96         3.19 o
  -8 -10   1         17.94         17.40         1.82 o
  -7 -10   1          4.50          4.11         1.31 o
  -6 -10   1         39.27         40.36         2.08 o
  -5 -10   1        238.59        247.12         4.28 o
  -4 -10   1         13.78          9.85         1.88 o
  -3 -10   1         27.10         28.11         2.29 o
  -2 -10   1         58.58         49.78         2.19 o
  -1 -10   1          1.95          2.21         0.87 o
   0 -10   1        174.39        180.82         3.37 o
   1 -10   1         41.28         37.90         2.05 o
   2 -10   1         69.32         57.33         2.45 o
   3 -10   1         31.99         25.86         2.50 o
   4 -10   1          7.66          3.46         3.32 o
   5 -10   1         10.18         10.56         2.21 o
   6 -10   1          9.51          7.43         2.36 o
 -10  -9   1         32.76         35.80         2.43 o
  -9  -9   1         15.57         13.24         1.72 o
  -8  -9   1         73.83         73.38         2.89 o
  -7  -9   1        168.05        172.62         4.49 o
  -6  -9   1         34.24         31.58         1.90 o
  -5  -9   1         20.65         14.29         2.17 o
  -4  -9   1         93.97         90.19         2.37 o
  -3  -9   1        436.74        432.05         3.92 o
  -2  -9   1        448.25        461.23         6.22 o
  -1  -9   1          0.39          0.35         0.93 o
   0  -9   1        392.30        392.32         4.85 o
   1  -9   1         73.90         81.99         2.61 o
   2  -9   1         65.70         75.61         4.37 o
   3  -9   1         67.93         57.96         5.25 o
   4  -9   1        244.65        227.12         4.90 o
   5  -9   1         13.16         13.02         2.85 o
   6  -9   1          3.01         -1.35         1.57 o
   7  -9   1          0.61          0.66         1.73 o
 -10  -8   1          0.53          0.09         1.23 o
  -9  -8   1         66.13         62.22         2.82 o
  -8  -8   1        137.53        134.64         3.63 o
  -7  -8   1         70.25         76.75         2.72 o
  -6  -8   1         84.84         86.92         2.89 o
  -5  -8   1        115.60        112.50         4.53 o
  -4  -8   1         16.79         17.34         0.87 o
  -3  -8   1         69.11         60.35         1.29 o
  -2  -8   1        367.98        351.47         5.02 o
  -1  -8   1         95.56         88.84         2.83 o
   0  -8   1        432.66        441.55         4.99 o
   1  -8   1         26.02         27.67         2.62 o
   2  -8   1         16.80          9.51         1.25 o
   3  -8   1          3.11          3.33         1.11 o
   4  -8   1         62.87         54.47         2.37 o
   5  -8   1         70.20         66.16         2.64 o
   6  -8   1         83.77         79.50         3.89 o
   7  -8   1         26.07         24.21         2.98 o
   8  -8   1          6.53          5.65         1.85 o
 -11  -7   1         14.56          8.98         1.69 o
 -10  -7   1          6.67         10.13         1.70 o
  -9  -7   1          0.26         -0.34         1.16 o
  -8  -7   1        146.46        146.59         3.71 o
  -7  -7   1        160.60        163.28         3.68 o
  -6  -7   1         62.39         63.37         3.20 o
  -5  -7   1        103.09        104.23         2.61 o
  -4  -7   1        133.82        130.87         1.94 o
  -3  -7   1        529.22        515.20         4.36 o
  -2  -7   1          9.00          5.53         0.46 o
  -1  -7   1         81.48         70.20         2.05 o
   0  -7   1        496.24        475.43         5.71 o
   1  -7   1        532.71        546.54         5.58 o
   2  -7   1          8.40          6.82         0.87 o
   3  -7   1         83.00         84.45         2.52 o
   4  -7   1         16.20         15.42         1.46 o
   5  -7   1          0.25          0.17         0.99 o
   6  -7   1        126.95        120.49         3.41 o
   7  -7   1          0.18          1.09         1.63 o
   8  -7   1         60.01         66.87         3.86 o
   9  -7   1          5.65          7.67         1.94 o
 -11  -6   1        204.48        198.29         5.70 o
 -10  -6   1        182.65        174.65         5.92 o
  -9  -6   1         30.98         29.71         1.81 o
  -8  -6   1         11.55          6.21         1.19 o
  -7  -6   1         20.18         18.83         1.58 o
  -6  -6   1        437.04        437.33         5.89 o
  -5  -6   1        209.88        217.66         6.01 o
  -4  -6   1        134.48        119.38         1.79 o
  -3  -6   1        761.37        749.43         5.73 o
  -2  -6   1        288.59        289.08         2.65 o
  -1  -6   1         18.33         10.71         0.95 o
   0  -6   1          1.24          1.23         1.03 o
   1  -6   1        390.24        396.25         4.50 o
   2  -6   1       1059.44       1118.14         9.84 o
   3  -6   1        728.05        711.48         6.65 o
   4  -6   1          0.35         -0.52         1.12 o
   5  -6   1         37.06         32.70         1.82 o
   6  -6   1          0.61          1.31         1.09 o
   7  -6   1        400.74        406.75         6.49 o
   8  -6   1         68.78         58.29         3.54 o
   9  -6   1          1.58          0.13         1.62 o
 -11  -5   1          0.19         -0.51         1.53 o
 -10  -5   1        261.17        263.25         4.62 o
  -9  -5   1        926.92        938.87        11.36 o
  -8  -5   1       1111.41       1152.04        10.74 o
  -7  -5   1        307.34        299.56         4.21 o
  -6  -5   1          5.83          5.29         0.91 o
  -5  -5   1        140.93        119.48         2.03 o
  -4  -5   1        350.80        326.92         3.13 o
  -3  -5   1       1313.15       1473.08        10.04 o
  -2  -5   1        552.10        576.08         4.40 o
  -1  -5   1        623.15        606.41         5.52 o
   0  -5   1        207.46        187.09         2.79 o
   1  -5   1        121.43        123.40         2.04 o
   2  -5   1          1.75          0.71         0.54 o
   3  -5   1        689.67        668.09         6.12 o
   4  -5   1        423.26        430.35         5.47 o
   5  -5   1        169.29        163.11         3.40 o
   6  -5   1         40.28         45.37         2.10 o
   7  -5   1          0.87          0.02         1.09 o
   8  -5   1         20.99         19.98         1.88 o
   9  -5   1         39.74         34.33         3.03 o
  10  -5   1         60.57         56.10         3.73 o
 -11  -4   1          1.29          1.60         1.32 o
 -10  -4   1         44.76         43.62         3.16 o
  -9  -4   1        184.01        179.70         3.86 o
  -8  -4   1        285.35        291.91         4.35 o
  -7  -4   1       1207.74       1262.60        11.07 o
  -6  -4   1       1527.42       1596.92        11.40 o
  -5  -4   1         69.82         75.09         1.35 o
  -4  -4   1        139.59        108.56         1.74 o
  -3  -4   1         38.45         62.69         1.30 o
  -2  -4   1        670.96        655.56         5.43 o
  -1  -4   1       1270.35       1420.28        10.62 o
   0  -4   1        856.75        868.96         8.00 o
   1  -4   1        954.88       1007.82         9.14 o
   2  -4   1       1105.69       1099.62        14.86 o
   3  -4   1          2.39          1.35         0.50 o
   4  -4   1        278.02        259.01         3.12 o
   5  -4   1        297.77        302.35         4.60 o
   6  -4   1        139.31        133.69         4.18 o
   7  -4   1        402.16        411.20         6.17 o
   8  -4   1          1.59          3.26         1.28 o
   9  -4   1         28.96         24.98         2.05 o
  10  -4   1         25.27         26.63         3.21 o
 -12  -3   1          4.30          5.75         1.88 o
 -11  -3   1         17.26         15.81         2.45 o
 -10  -3   1         44.22         50.08         2.70 o
  -9  -3   1         44.36         39.41         2.59 o
  -8  -3   1          7.21          7.35         1.12 o
  -7  -3   1        123.39        136.47         2.73 o
  -6  -3   1        830.16        848.02         6.75 o
  -5  -3   1       1788.00       1776.29        12.19 o
  -4  -3   1       1134.11       1213.96         8.71 o
  -3  -3   1       1161.55       1107.36         7.70 o
  -2  -3   1         28.48         13.50         0.62 o
  -1  -3   1        308.04        285.70         2.62 o
   0  -3   1        265.76        209.95         2.58 o
   1  -3   1       2563.37       2727.32        19.24 o
   2  -3   1        659.69        666.43         5.58 o
   3  -3   1        242.05        245.86         2.76 o
   4  -3   1        406.50        415.99         3.72 o
   5  -3   1          2.27          3.40         0.65 o
   6  -3   1        667.20        644.45         7.69 o
   7  -3   1        313.18        325.67         5.23 o
   8  -3   1        162.39        172.23         4.95 o
   9  -3   1          3.79          2.89         1.34 o
  10  -3   1          0.61          3.73         1.37 o
  11  -3   1          0.19         -1.25         2.07 o
 -12  -2   1         71.43         69.50         4.15 o
 -11  -2   1         48.34         44.31         3.37 o
 -10  -2   1         43.27         45.50         3.18 o
  -9  -2   1         76.43         75.28         2.40 o
  -8  -2   1          0.65          0.69         0.87 o
  -7  -2   1         55.38         46.86         1.48 o
  -6  -2   1          3.46          6.48         0.70 o
  -5  -2   1        329.77        317.95         3.14 o
  -4  -2   1       3602.60       3892.88        24.73 o
  -3  -2   1       5062.31       5222.53        32.64 o
  -2  -2   1          8.00          8.87         0.60 o
  -1  -2   1       1184.62       1324.89         9.59 o
   0  -2   1       4727.28       4681.84        40.88 o
   1  -2   1       7405.00       7877.89        54.73 o
   2  -2   1        277.41        306.52         3.30 o
   3  -2   1        869.06        912.47         6.51 o
   4  -2   1        192.35        181.40         2.14 o
   5  -2   1        139.39        119.12         1.86 o
   6  -2   1        626.08        652.78         6.25 o
   7  -2   1         40.35         34.83         1.85 o
   8  -2   1         11.28         11.62         1.51 o
   9  -2   1        288.59        287.20         8.69 o
  10  -2   1        312.18        332.12         8.75 o
  11  -2   1          0.50          1.22         1.61 o
 -11  -1   1         48.50         48.86         3.49 o
 -10  -1   1        198.86        184.41         5.65 o
  -9  -1   1         54.35         58.69         3.96 o
  -8  -1   1         24.16         23.95         1.24 o
  -7  -1   1         37.86         34.64         1.30 o
  -6  -1   1        187.40        191.58         2.50 o
  -5  -1   1         14.15          5.90         0.62 o
  -4  -1   1          6.92         14.45         0.70 o
  -3  -1   1       2781.27       2988.61        19.00 o
  -2  -1   1       2469.79       2616.60        18.20 o
  -1  -1   1       3511.52       3645.01        25.40 o
   0  -1   1       1346.50       1284.19         9.36 o
   1  -1   1         20.87         21.91         0.60 o
   2  -1   1        593.32        599.54         3.92 o
   3  -1   1        576.91        566.89         5.37 o
   4  -1   1        643.66        656.64         5.11 o
   5  -1   1        766.25        783.92         6.14 o
   6  -1   1        292.43        266.23         3.18 o
   7  -1   1        175.67        178.04         2.89 o
   8  -1   1          3.44          2.52         1.12 o
   9  -1   1          0.45         -0.08         1.14 o
  10  -1   1        124.33        129.88         3.73 o
  11  -1   1        228.30        218.94         6.42 o
 -11   0   1         10.98          5.98         2.04 o
 -10   0   1         34.11         39.84         3.10 o
  -9   0   1        269.58        305.32         7.06 o
  -8   0   1        258.54        231.17         3.51 o
  -7   0   1         30.04         24.98         1.27 o
  -6   0   1         11.69          7.89         0.76 o
  -5   0   1       1172.81       1202.50         8.70 o
  -4   0   1         81.72         78.28         1.40 o
  -3   0   1       1132.90       1256.52         9.18 o
  -2   0   1       2974.51       3104.59        19.55 o
  -1   0   1       2132.62       2147.51        13.69 o
   0   0   1       5017.51       5076.50        57.34 o
   1   0   1       1334.23       1476.84        10.63 o
   2   0   1        224.34        179.97         1.67 o
   3   0   1        263.95        235.66         2.04 o
   4   0   1         15.76          7.84         0.60 o
   5   0   1        972.01       1042.64         7.69 o
   6   0   1        747.76        796.71         6.43 o
   7   0   1         74.42         70.74         1.75 o
   8   0   1        109.20        108.69         2.44 o
   9   0   1        169.56        173.14         6.74 o
  10   0   1         43.60         43.76         3.09 o
  11   0   1          1.60          1.68         1.69 o
  12   0   1         32.60         27.71         2.96 o
 -11   1   1         18.55         25.18         2.93 o
 -10   1   1         18.02         16.52         2.48 o
  -9   1   1        320.09        316.83         5.54 o
  -8   1   1         44.63         48.78         2.26 o
  -7   1   1        151.33        172.74         2.82 o
  -6   1   1        468.91        464.13         4.39 o
  -5   1   1        225.72        213.59         2.77 o
  -4   1   1        129.63        162.55         1.97 o
  -3   1   1         18.81         12.33         0.83 o
  -2   1   1        482.67        552.99         4.06 o
  -1   1   1       2101.60       2301.73        14.63 o
   0   1   1       3051.87       3187.97        25.24 o
   1   1   1        619.45        665.15         6.61 o
   2   1   1       6151.46       6188.11        47.89 o
   3   1   1         26.48         26.13         0.84 o
   4   1   1        248.81        242.83         2.45 o
   5   1   1        232.96        198.89         2.34 o
   6   1   1        165.10        141.05         2.12 o
   7   1   1        308.52        323.17         3.78 o
   8   1   1        115.10        119.95         2.30 o
   9   1   1         57.12         55.05         1.98 o
  10   1   1        181.70        172.70         5.28 o
  11   1   1         32.63         37.09         2.98 o
  12   1   1         17.55         17.85         2.49 o
 -11   2   1          0.16          2.24         1.82 o
 -10   2   1         21.77         19.86         2.55 o
  -9   2   1         28.01         24.61         2.00 o
  -8   2   1         10.22         10.85         1.46 o
  -7   2   1        126.34        139.20         4.24 o
  -6   2   1        921.38        939.27         8.21 o
  -5   2   1        317.60        319.23         3.23 o
  -4   2   1        478.25        455.75         3.89 o
  -3   2   1        465.91        463.49         3.75 o
  -2   2   1        506.73        569.16         4.76 o
  -1   2   1       1472.66       1653.43         9.19 o
   0   2   1         91.92         77.75         0.96 o
   1   2   1       3468.48       3678.40        25.52 o
   2   2   1        249.38        202.74         1.70 o
   3   2   1       4096.17       4618.18        29.41 o
   4   2   1       3254.31       3415.31        21.89 o
   5   2   1        229.54        198.06         2.34 o
   6   2   1        178.85        196.19         2.81 o
   7   2   1        358.42        341.59         3.73 o
   8   2   1        187.93        308.23         6.23 o
   9   2   1         29.04         29.96         1.98 o
  10   2   1        139.72        134.33         3.58 o
  11   2   1         35.65         35.99         8.20 o
  12   2   1         84.50         89.20         8.72 o
 -11   3   1          0.69          2.50         1.63 o
 -10   3   1          2.89          3.43         1.81 o
  -9   3   1          8.87          8.10         1.54 o
  -8   3   1          5.07          5.05         1.33 o
  -7   3   1         84.42         84.82         2.80 o
  -6   3   1         99.03         94.78         2.72 o
  -5   3   1        115.31        120.91         2.81 o
  -4   3   1        435.58        437.83         4.64 o
  -3   3   1        392.82        431.01         3.86 o
  -2   3   1       1273.79       1286.22        10.00 o
  -1   3   1         23.70         37.20         1.31 o
   0   3   1       2637.21       2701.82        17.10 o
   1   3   1         25.02         19.27         0.72 o
   2   3   1       5361.76       5563.01        44.60 o
   3   3   1         68.30         91.11         1.36 o
   4   3   1       2907.40       3065.75        19.71 o
   5   3   1       1332.06       1480.23        10.35 o
   6   3   1        591.86        585.18         6.90 o
   7   3   1        343.46        322.51         3.62 o
   8   3   1        259.22        251.35         3.30 o
   9   3   1        193.75        177.78         3.64 o
  10   3   1         90.95         86.94         2.99 o
  11   3   1         65.15         68.79         4.37 o
  12   3   1         20.63         13.59         3.42 o
 -10   4   1         25.09         22.75         2.23 o
  -9   4   1          0.66          0.86         1.28 o
  -8   4   1         20.96         17.18         1.77 o
  -7   4   1          1.31          1.04         1.13 o
  -6   4   1        214.07        211.75         4.11 o
  -5   4   1         30.18         25.17         1.59 o
  -4   4   1         41.68         39.09         1.86 o
  -3   4   1         90.16         97.76         2.24 o
  -2   4   1        415.62        401.33         3.41 o
  -1   4   1        449.80        487.64         3.86 o
   0   4   1       1132.55       1147.51         7.82 o
   1   4   1        302.96        326.02         3.24 o
   2   4   1        540.27        543.40         5.13 o
   3   4   1       1179.44       1125.00         8.80 o
   4   4   1        102.81        130.90         1.79 o
   5   4   1         40.08         44.57         1.32 o
   6   4   1        256.14        289.37         5.35 o
   7   4   1        411.98        418.62         4.26 o
   8   4   1        320.01        319.37         4.42 o
   9   4   1        130.89        129.32         2.96 o
  10   4   1         40.00         41.82         2.00 o
  11   4   1          6.62          1.13         1.50 o
  12   4   1          3.51          4.56         2.61 o
 -10   5   1         34.19         36.33         2.54 o
  -9   5   1         34.37         41.08         2.50 o
  -8   5   1         14.14         11.31         1.69 o
  -7   5   1        212.56        195.36         4.34 o
  -6   5   1         97.81         95.33         2.94 o
  -5   5   1          0.33          0.33         0.96 o
  -4   5   1          4.28          4.50         1.01 o
  -3   5   1        154.31        159.76         2.54 o
  -2   5   1       1388.16       1489.93        10.32 o
  -1   5   1        197.14        197.71         2.16 o
   0   5   1         48.63         38.48         0.95 o
   1   5   1         61.87         77.27         1.40 o
   2   5   1        590.99        528.56         4.75 o
   3   5   1         15.04         15.89         0.82 o
   4   5   1        187.26        197.12         2.64 o
   5   5   1         70.77         56.45         1.38 o
   6   5   1        192.10        185.54         2.51 o
   7   5   1          2.47          0.92         0.67 o
   8   5   1          1.63          0.28         0.92 o
   9   5   1        425.44        420.30         5.53 o
  10   5   1         94.95         92.50         3.52 o
  11   5   1          4.71          4.22         1.41 o
  12   5   1          6.57          5.39         1.81 o
  -9   6   1          5.36          6.21         1.51 o
  -8   6   1         31.42         37.99         2.40 o
  -7   6   1          9.64         12.24         1.68 o
  -6   6   1        200.00        195.33         4.23 o
  -5   6   1         31.33         29.48         1.83 o
  -4   6   1        135.99        139.95         3.22 o
  -3   6   1         15.96         13.08         0.95 o
  -2   6   1         17.03         29.59         1.08 o
  -1   6   1        492.50        542.08         4.51 o
   0   6   1        493.88        553.59         4.52 o
   1   6   1        296.54        277.04         3.23 o
   2   6   1        116.70         93.54         1.68 o
   3   6   1         99.64        119.46         1.99 o
   4   6   1         14.92         11.36         1.24 o
   5   6   1         85.49         84.27         2.26 o
   6   6   1         62.27         57.92         1.99 o
   7   6   1          2.79          2.78         1.07 o
   8   6   1         65.90         66.68         2.56 o
   9   6   1         63.31         67.51         2.77 o
  10   6   1         89.67         79.10         3.89 o
  11   6   1         10.04          5.29         1.47 o
  -8   7   1         59.32         61.81         2.96 o
  -7   7   1         48.62         53.01         4.05 o
  -6   7   1         90.29        101.80         3.26 o
  -5   7   1         31.87         32.14         2.00 o
  -4   7   1          0.53         -1.02         1.02 o
  -3   7   1         32.90         28.13         1.67 o
  -2   7   1          7.57          9.52         1.35 o
  -1   7   1          6.51          4.96         0.63 o
   0   7   1        165.18        149.84         1.98 o
   1   7   1         30.89         32.39         1.46 o
   2   7   1         92.19         93.91         1.79 o
   3   7   1        339.63        356.80         3.95 o
   4   7   1        568.53        539.58         5.42 o
   5   7   1          0.85         -0.12         0.71 o
   6   7   1         77.89         65.96         2.32 o
   7   7   1        110.20        109.51         2.99 o
   8   7   1        135.82        146.40         3.98 o
   9   7   1          9.26          9.18         1.76 o
  10   7   1         12.58         13.13         1.81 o
  11   7   1         49.32         51.66         2.84 o
  -8   8   1         21.74         22.78         2.75 o
  -7   8   1          1.12          1.22         1.27 o
  -6   8   1         60.09         58.77         3.21 o
  -5   8   1         40.37         46.49         2.35 o
  -4   8   1        198.30        209.11         8.10 o
  -3   8   1        257.83        260.07         4.66 o
  -2   8   1          0.37          0.54         0.97 o
  -1   8   1         12.15         11.65         0.89 o
   0   8   1        113.76        118.11         5.93 o
   1   8   1         70.31         65.46         1.37 o
   2   8   1         71.01         67.31         1.63 o
   3   8   1         55.13         49.19         1.52 o
   4   8   1        542.63        564.14         5.76 o
   5   8   1          0.52          1.58         0.78 o
   6   8   1         59.79         61.12         2.30 o
   7   8   1         34.11         34.24         2.01 o
   8   8   1         16.66         13.94         1.65 o
   9   8   1         12.19          5.88         1.50 o
  10   8   1         23.89         29.98         2.27 o
  11   8   1          0.83          0.38         1.26 o
  -7   9   1          1.69          1.19         1.58 o
  -6   9   1          6.91          5.66         1.40 o
  -5   9   1          1.61          2.02         1.27 o
  -4   9   1          7.50          9.89         1.47 o
  -3   9   1        171.81        178.64         4.00 o
  -2   9   1        124.32        127.33         3.48 o
  -1   9   1        246.43        262.16         3.50 o
   0   9   1         59.68         56.48         1.36 o
   1   9   1        143.04        146.86         2.59 o
   2   9   1         38.41         37.79         1.58 o
   3   9   1        105.03        107.22         2.17 o
   4   9   1         25.80         25.38         1.28 o
   5   9   1         19.68         20.83         1.52 o
   6   9   1        212.88        225.01         4.25 o
   7   9   1         11.11         13.40         1.58 o
   8   9   1         38.23         38.06         2.21 o
   9   9   1          6.96          7.80         1.95 o
  10   9   1          9.25          5.21         1.49 o
  -6  10   1         58.77         60.45         3.73 o
  -5  10   1          9.33          4.78         1.38 o
  -4  10   1          9.33          4.45         1.32 o
  -3  10   1         45.94         36.50         2.17 o
  -2  10   1          4.63          7.32         1.37 o
  -1  10   1        171.66        198.25         4.64 o
   0  10   1          1.89          2.04         0.97 o
   1  10   1        235.75        233.11         4.37 o
   2  10   1         26.61         27.69         1.81 o
   3  10   1          3.80          5.99         0.67 o
   4  10   1         11.54         10.91         1.12 o
   5  10   1         13.85         10.97         1.34 o
   6  10   1         87.07         84.79         2.79 o
   7  10   1         55.03         49.13         2.42 o
   8  10   1         24.26         25.58         2.02 o
   9  10   1         11.75         13.32         1.67 o
  -4  11   1         25.04         24.02         2.63 o
  -3  11   1          8.56          9.49         1.56 o
  -2  11   1         59.37         66.22         2.79 o
  -1  11   1          0.74          1.33         0.91 o
   0  11   1         13.48         10.86         2.13 o
   1  11   1        141.95        161.08         4.86 o
   2  11   1         69.47         75.74         2.78 o
   3  11   1         72.22         80.02         2.86 o
   4  11   1         25.67         26.55         1.90 o
   5  11   1          2.20          1.70         1.05 o
   6  11   1          5.21          6.40         1.32 o
   7  11   1         34.92         44.27         2.32 o
   8  11   1          7.03          7.45         1.50 o
   9  11   1          7.47          8.31         2.84 o
  -3  12   1         30.07         37.22         4.46 o
  -2  12   1         25.72         28.24         2.51 o
  -1  12   1          0.21         -1.21         2.98 o
   0  12   1         16.39         17.77         2.28 o
   1  12   1         10.16         12.93         4.45 o
   2  12   1         29.09         28.04         3.01 o
   3  12   1        124.44        136.24         4.65 o
   4  12   1         54.28         58.73         3.35 o
   5  12   1          0.10          0.50         0.94 o
   6  12   1          0.10         -0.42         1.04 o
   7  12   1          2.33          2.88         1.59 o
  -1  13   1          6.19          5.77         1.80 o
   0  13   1         31.12         31.90         2.90 o
   1  13   1         11.32         12.27         2.18 o
   2  13   1          3.26          1.81         1.60 o
   3  13   1          3.67          6.39         2.44 o
   4  13   1         13.41         10.83         2.75 o
   5  13   1         65.33         82.34         4.43 o
  -3 -13   2         18.05         20.57         2.36 o
  -6 -12   2         10.65         15.39         3.35 o
  -5 -12   2         27.81         30.43         2.87 o
  -4 -12   2         23.82         22.44         2.47 o
  -3 -12   2         10.93          9.71         1.92 o
  -2 -12   2         90.30         94.87         3.93 o
   0 -12   2         54.12         45.26         3.11 o
   1 -12   2          0.11          5.17         2.40 o
   2 -12   2          1.06          1.90         1.41 o
  -8 -11   2          1.37          5.85         1.75 o
  -7 -11   2         37.61         42.38         2.54 o
  -6 -11   2         97.28         90.58         2.89 o
  -5 -11   2         29.05         29.04         2.33 o
  -4 -11   2         27.15         22.27         2.38 o
  -3 -11   2         86.12         86.24         3.70 o
  -2 -11   2        175.39        186.79         5.09 o
  -1 -11   2        137.59        145.62         3.54 o
   0 -11   2          3.54          2.87         1.14 o
   1 -11   2          0.57          0.42         1.33 o
   2 -11   2         64.25         73.03         3.66 o
   3 -11   2          5.15          4.21         1.72 o
   4 -11   2         57.16         49.56         3.36 o
  -9 -10   2          8.00          5.65         1.55 o
  -8 -10   2          1.27          0.68         1.25 o
  -7 -10   2          0.79          0.22         1.80 o
  -6 -10   2         17.55         18.56         1.68 o
  -5 -10   2        143.35        138.15         3.22 o
  -4 -10   2         13.97         15.09         1.50 o
  -3 -10   2         45.26         46.68         2.77 o
  -2 -10   2         77.21         75.04         2.57 o
  -1 -10   2         15.61         14.42         1.53 o
   0 -10   2        131.74        123.06         3.15 o
   1 -10   2        304.12        307.49         5.26 o
   2 -10   2         20.98         19.85         2.28 o
   3 -10   2          1.49          2.00         1.76 o
   4 -10   2          0.90          1.59         1.67 o
   5 -10   2         16.92         11.83         2.17 o
   6 -10   2         20.80         22.01         2.74 o
  -9  -9   2         90.18         89.35         3.28 o
  -8  -9   2         24.32         22.56         1.94 o
  -7  -9   2         41.55         41.09         2.21 o
  -6  -9   2         32.24         31.41         1.91 o
  -5  -9   2         15.25         10.77         1.35 o
  -4  -9   2          0.33          0.60         0.86 o
  -3  -9   2        154.35        148.69         2.56 o
  -2  -9   2        110.30        106.43         2.80 o
  -1  -9   2        226.58        223.33         4.51 o
   0  -9   2         34.22         32.13         1.51 o
   1  -9   2         21.33         22.30         1.35 o
   2  -9   2        334.12        316.72         7.53 o
   3  -9   2        161.03        146.56         4.75 o
   4  -9   2         63.68         55.98         3.35 o
   5  -9   2          4.97          4.50         1.90 o
   6  -9   2          0.62          1.75         1.72 o
   7  -9   2         30.49         28.70         2.99 o
 -10  -8   2          0.16          0.20         1.22 o
  -9  -8   2         12.75         11.27         1.65 o
  -8  -8   2        140.86        147.87         5.50 o
  -7  -8   2        241.21        256.35         5.41 o
  -6  -8   2         60.92         67.18         2.48 o
  -5  -8   2          6.83          6.05         1.15 o
  -4  -8   2          5.76         -0.11         0.82 o
  -3  -8   2          1.80          1.51         0.52 o
  -2  -8   2        314.04        328.83         4.80 o
  -1  -8   2         18.76         20.38         1.41 o
   0  -8   2         80.26         78.54         2.31 o
   1  -8   2         40.23         37.85         2.11 o
   2  -8   2         68.80         61.27         1.99 o
   3  -8   2        492.85        478.33         6.58 o
   4  -8   2        518.92        510.23         7.88 o
   5  -8   2          9.22          8.31         1.97 o
   6  -8   2          1.09          1.10         1.70 o
   7  -8   2         24.91         24.31         2.74 o
   8  -8   2         14.58         11.15         4.40 o
 -10  -7   2          7.84          5.76         1.51 o
  -9  -7   2         28.93         33.09         2.92 o
  -8  -7   2        126.65        127.08         3.48 o
  -7  -7   2        169.10        164.21         3.96 o
  -6  -7   2          0.83          1.76         1.00 o
  -5  -7   2        313.26        307.32         4.67 o
  -4  -7   2         79.47         73.14         1.72 o
  -3  -7   2        175.39        162.81         2.06 o
  -2  -7   2         41.86         32.74         0.86 o
  -1  -7   2          7.50          8.42         0.98 o
   0  -7   2        178.72        147.52         2.87 o
   1  -7   2        363.63        378.61         4.97 o
   2  -7   2        124.83        124.51         2.40 o
   3  -7   2         23.43         22.49         1.65 o
   4  -7   2        274.55        262.83         4.52 o
   5  -7   2        183.75        168.13         3.75 o
   6  -7   2        307.45        299.93         7.07 o
   7  -7   2         54.16         43.70         3.18 o
   8  -7   2         32.92         34.99         3.15 o
   9  -7   2          9.04          6.90         2.17 o
 -11  -6   2         32.73         28.09         2.33 o
 -10  -6   2          1.65          2.60         1.20 o
  -9  -6   2          0.36          0.62         1.49 o
  -8  -6   2         69.09         67.22         2.67 o
  -7  -6   2          1.49          1.72         1.10 o
  -6  -6   2         94.89         92.47         2.65 o
  -5  -6   2        352.24        348.99         4.94 o
  -4  -6   2        177.93        187.76         3.84 o
  -3  -6   2        565.45        565.39         5.28 o
  -2  -6   2          4.55          1.23         0.58 o
  -1  -6   2         42.86         34.38         1.40 o
   0  -6   2         19.73         24.19         1.40 o
   1  -6   2         91.98         72.32         1.89 o
   2  -6   2        511.37        521.31         5.28 o
   3  -6   2        625.04        639.56         6.22 o
   4  -6   2         45.92         45.25         1.89 o
   5  -6   2         61.61         65.62         4.19 o
   6  -6   2          7.48          5.82         1.21 o
   7  -6   2        133.74        121.66         7.74 o
   8  -6   2        383.39        375.85        17.81 o
   9  -6   2          5.32          3.78         1.96 o
 -11  -5   2          4.43         10.20         1.50 o
 -10  -5   2         71.49         71.33         2.79 o
  -9  -5   2         23.73         24.45         1.74 o
  -8  -5   2        141.50        120.21         2.93 o
  -7  -5   2          3.17          1.63         0.92 o
  -6  -5   2         12.44          8.39         1.19 o
  -5  -5   2        208.23        188.13         3.35 o
  -4  -5   2        145.51        140.65         4.05 o
  -3  -5   2        839.18        843.78         7.03 o
  -2  -5   2        656.50        655.34         5.60 o
  -1  -5   2        145.81        109.51         1.59 o
   0  -5   2         82.62         69.51         2.21 o
   1  -5   2         87.73         79.67         1.40 o
   2  -5   2         47.11         50.26         1.41 o
   3  -5   2          3.48          0.66         0.57 o
   4  -5   2        561.35        570.33         5.61 o
   5  -5   2        179.79        180.09         3.50 o
   6  -5   2        253.80        255.44         4.52 o
   7  -5   2        263.49        261.31         4.83 o
   8  -5   2          5.84          6.33         2.00 o
   9  -5   2         46.24         48.98         3.44 o
  10  -5   2         24.08         19.87         2.72 o
 -11  -4   2         51.38         39.54         3.62 o
 -10  -4   2         51.67         51.83         2.32 o
  -9  -4   2        135.63        127.97         3.12 o
  -8  -4   2         68.49         61.13         3.17 o
  -7  -4   2        260.41        247.79         3.83 o
  -6  -4   2        518.24        482.48         5.39 o
  -5  -4   2         17.79         27.81         1.70 o
  -4  -4   2         18.52         18.63         0.83 o
  -3  -4   2       1048.80       1069.12        10.39 o
  -2  -4   2        401.89        404.76         3.72 o
  -1  -4   2        578.27        580.67         4.87 o
   0  -4   2        195.16        188.31         2.07 o
   1  -4   2        718.98        744.09         6.02 o
   2  -4   2        361.56        332.84         3.04 o
   3  -4   2         92.19         76.06         1.60 o
   4  -4   2         65.49         67.17         1.58 o
   5  -4   2         11.46         11.14         0.94 o
   6  -4   2        314.57        309.84         4.89 o
   7  -4   2        335.94        330.04         5.35 o
   8  -4   2        171.89        283.86         8.21 o
   9  -4   2         25.97         24.86         2.71 o
  10  -4   2        208.06        229.31         6.53 o
 -11  -3   2         11.85          8.34         4.81 o
 -10  -3   2          6.83          4.55         1.39 o
  -9  -3   2        136.21        128.42         3.10 o
  -8  -3   2         72.58         78.66         4.07 o
  -7  -3   2         99.80         88.99         2.33 o
  -6  -3   2        278.70        274.83         3.74 o
  -5  -3   2          0.74          1.09         0.45 o
  -4  -3   2        140.19        180.25         2.59 o
  -3  -3   2         24.66         36.12         1.54 o
  -2  -3   2        484.27        472.85         4.08 o
  -1  -3   2        813.26        895.72         7.01 o
   0  -3   2          0.64          0.82         0.39 o
   1  -3   2       1769.32       1782.07        12.90 o
   2  -3   2       1210.37       1302.50         8.87 o
   3  -3   2        343.27        319.12         2.97 o
   4  -3   2        114.47        101.45         1.82 o
   5  -3   2        112.80        129.86         4.21 o
   6  -3   2         94.58         82.11         1.93 o
   7  -3   2        227.48        241.69         4.38 o
   8  -3   2         99.83        103.33         3.12 o
   9  -3   2          0.28          1.24         1.15 o
  10  -3   2         95.60        100.33         4.42 o
  11  -3   2        152.96        153.64         5.46 o
 -11  -2   2         16.27         22.19         2.78 o
 -10  -2   2          2.36         -1.30         4.66 o
  -9  -2   2         68.53         63.89         2.33 o
  -8  -2   2         96.60         94.49         2.47 o
  -7  -2   2          1.83          1.66         0.91 o
  -6  -2   2         67.01         47.72         1.31 o
  -5  -2   2         52.73         37.15         1.68 o
  -4  -2   2       1733.94       1769.33        11.95 o
  -3  -2   2        147.52        141.81         2.07 o
  -2  -2   2       1830.27       1966.19        14.33 o
  -1  -2   2        351.42        402.94         3.39 o
   0  -2   2       1651.71       1924.57        12.25 o
   1  -2   2      11698.78      11744.96       147.73 o
   2  -2   2          0.81         -0.39         0.39 o
   3  -2   2        205.31        189.96         1.87 o
   4  -2   2        576.56        561.53         4.59 o
   5  -2   2        359.46        304.31         3.17 o
   6  -2   2        146.30        135.45         2.39 o
   7  -2   2         10.78         10.59         1.11 o
   8  -2   2         41.31         42.26         2.10 o
   9  -2   2         47.11         46.70         2.59 o
  10  -2   2        155.04        153.90         4.10 o
  11  -2   2         10.62         13.38         3.31 o
 -11  -1   2          9.98         12.93         2.54 o
 -10  -1   2          0.25         -0.08         2.28 o
  -9  -1   2        116.14        119.27         4.50 o
  -8  -1   2        151.00        131.42         2.87 o
  -7  -1   2         65.42         75.27         1.76 o
  -6  -1   2        143.72        128.71         2.03 o
  -5  -1   2          0.52          0.81         0.51 o
  -4  -1   2         68.89         48.10         1.42 o
  -3  -1   2          4.64          0.98         0.45 o
  -2  -1   2        634.90        602.30         4.05 o
  -1  -1   2        219.16        229.82         1.75 o
   0  -1   2       1253.72       1282.83         9.26 o
   1  -1   2         10.07          3.55         0.37 o
   2  -1   2       1457.26       1560.11        11.33 o
   3  -1   2        567.90        539.43         4.18 o
   4  -1   2         23.98         16.93         0.77 o
   5  -1   2       1988.57       2124.53        14.33 o
   6  -1   2        280.40        275.30         3.66 o
   7  -1   2         33.70         27.79         1.46 o
   8  -1   2          7.59          6.01         0.98 o
   9  -1   2          4.96          2.69         1.39 o
  10  -1   2         22.95         25.58         2.50 o
  11  -1   2         98.91         99.69         4.38 o
 -11   0   2         30.18         30.76         3.08 o
 -10   0   2         66.32         64.47         3.77 o
  -9   0   2         10.31         17.40         2.38 o
  -8   0   2         14.69         16.93         2.21 o
  -7   0   2         46.28         41.02         1.42 o
  -6   0   2        199.64        194.52         4.10 o
  -5   0   2        279.72        284.34         3.00 o
  -4   0   2       1863.82       1979.88        13.68 o
  -3   0   2         19.86         22.15         0.93 o
  -2   0   2        618.22        730.45         5.19 o
  -1   0   2       6036.58       6488.94        40.31 o
   0   0   2        485.38        506.17         3.97 o
   1   0   2       5410.81       5517.65        82.38 o
   2   0   2        608.55        637.62         4.50 o
   3   0   2          2.26          0.52         0.42 o
   4   0   2        665.82        688.01         5.27 o
   5   0   2         16.20         10.25         0.71 o
   6   0   2         66.88         56.72         1.47 o
   7   0   2        683.47        687.42         6.03 o
   8   0   2        190.76        191.68         3.20 o
   9   0   2          2.14          1.96         1.48 o
  10   0   2         27.85         29.42         2.39 o
  11   0   2         18.30         19.53         2.48 o
  12   0   2         23.33         24.31         3.78 o
 -11   1   2         33.44         38.54         3.37 o
 -10   1   2         30.40         30.94         2.99 o
  -9   1   2        340.59        338.38         9.42 o
  -8   1   2          0.88          0.60         1.13 o
  -7   1   2          6.97          8.85         1.27 o
  -6   1   2          1.56          2.43         0.72 o
  -5   1   2        646.43        670.01         5.50 o
  -4   1   2         12.52          3.34         0.52 o
  -3   1   2       1158.40       1284.96         8.82 o
  -2   1   2       2806.24       3078.69        21.79 o
  -1   1   2       3129.14       3424.56        21.51 o
   0   1   2       3846.72       3975.68        26.41 o
   1   1   2        690.32        825.81         6.18 o
   2   1   2       2155.97       2245.80        14.29 o
   3   1   2        638.41        712.55         5.17 o
   4   1   2        156.06        138.24         1.77 o
   5   1   2       1141.25       1230.76         9.10 o
   6   1   2         32.34         25.57         1.02 o
   7   1   2         99.68         85.22         1.96 o
   8   1   2         54.52         51.72         1.80 o
   9   1   2         66.48         64.84         2.12 o
  10   1   2        218.44        233.29         5.93 o
  11   1   2          0.61         -0.70         1.91 o
  12   1   2          1.13          0.82         4.71 o
 -11   2   2          3.46          8.85         2.25 o
 -10   2   2         15.29         18.30         5.26 o
  -9   2   2         55.10         61.89         3.55 o
  -8   2   2         47.16         48.06         2.65 o
  -7   2   2         59.94         51.23         2.23 o
  -6   2   2        100.63        105.11         3.08 o
  -5   2   2        595.75        536.27         4.67 o
  -4   2   2        590.81        694.84         5.46 o
  -3   2   2        297.59        308.26         3.43 o
  -2   2   2        857.23        943.68        11.04 o
  -1   2   2       7509.15       8334.96        47.82 o
   0   2   2       1037.17       1048.38         6.38 o
   1   2   2       4320.96       4761.70        29.29 o
   2   2   2          6.12          6.76         0.76 o
   3   2   2        613.63        549.89         4.18 o
   4   2   2         76.62        109.20         1.57 o
   5   2   2         20.32         23.32         1.07 o
   6   2   2         27.93         21.98         0.99 o
   7   2   2        194.14        190.21         2.65 o
   8   2   2          5.34          6.96         0.91 o
   9   2   2         74.47         68.37         2.16 o
  10   2   2        264.84        270.76         6.42 o
  11   2   2        102.30        105.60         4.34 o
  12   2   2          6.79          4.58         1.73 o
 -10   3   2          3.12          6.08         1.98 o
  -9   3   2         27.92         30.13         2.65 o
  -8   3   2          4.06          3.21         1.46 o
  -7   3   2        115.79        118.09         3.24 o
  -6   3   2        302.99        308.78         5.46 o
  -5   3   2        201.85        191.81         3.56 o
  -4   3   2         86.73         78.51         1.87 o
  -3   3   2         81.79        124.41         2.39 o
  -2   3   2          1.32          6.45         0.65 o
  -1   3   2        612.18        670.49         4.88 o
   0   3   2        337.40        382.92         3.07 o
   1   3   2        181.72        174.35         1.71 o
   2   3   2       2770.40       2731.73        19.40 o
   3   3   2         34.35         58.57         1.02 o
   4   3   2         13.15         20.05         0.77 o
   5   3   2          3.42          1.43         0.58 o
   6   3   2         41.73         52.48         1.39 o
   7   3   2        548.01        561.46         5.18 o
   8   3   2        113.89        106.12         2.92 o
   9   3   2         32.13         33.74         1.70 o
  10   3   2         56.17         49.31         2.37 o
  11   3   2         18.63         23.13         1.96 o
  12   3   2        103.32        107.65         6.45 o
 -10   4   2        155.67        162.59         5.75 o
  -9   4   2         62.27         66.95         2.95 o
  -8   4   2          0.32          1.05         1.23 o
  -7   4   2          7.92          5.31         1.30 o
  -6   4   2        141.65        131.84         3.25 o
  -5   4   2        401.46        383.08         5.52 o
  -4   4   2          3.80          2.78         0.92 o
  -3   4   2        626.47        645.63         6.11 o
  -2   4   2         92.44         68.79         1.57 o
  -1   4   2        319.25        462.34         3.73 o
   0   4   2        184.63        177.44         1.77 o
   1   4   2        538.79        543.85         4.16 o
   2   4   2        923.91        866.65         7.00 o
   3   4   2        331.11        320.30         3.37 o
   4   4   2        661.90        761.66         5.29 o
   5   4   2          0.62          2.23         0.61 o
   6   4   2        112.10        100.86         1.84 o
   7   4   2         77.22         69.81         1.69 o
   8   4   2          9.26          7.59         0.93 o
   9   4   2        306.89        314.58         4.56 o
  10   4   2          3.14          2.03         1.07 o
  11   4   2         24.46         26.14         3.98 o
  12   4   2          6.86          3.19         2.28 o
 -10   5   2         12.83         16.64         1.89 o
  -9   5   2        224.59        216.21         5.05 o
  -8   5   2         66.65         62.83         2.85 o
  -7   5   2        309.21        312.20         8.09 o
  -6   5   2         95.06         90.44         2.91 o
  -5   5   2         28.51         19.81         1.56 o
  -4   5   2         14.53         11.14         1.23 o
  -3   5   2        190.61        171.90         4.19 o
  -2   5   2        314.57        312.09         2.97 o
  -1   5   2        106.07         90.98         1.42 o
   0   5   2         17.27         11.71         0.83 o
   1   5   2        648.52        570.57         4.49 o
   2   5   2         21.37         24.30         0.96 o
   3   5   2         87.82         85.19         1.67 o
   4   5   2       1322.01       1284.76        10.32 o
   5   5   2         36.63         31.23         1.53 o
   6   5   2         13.41         12.84         0.95 o
   7   5   2          5.06          3.75         0.75 o
   8   5   2         42.33         46.34         1.82 o
   9   5   2          1.09          2.23         1.64 o
  10   5   2          8.97          9.13         2.42 o
  11   5   2          5.99          2.30         1.62 o
  12   5   2         10.45         11.33         3.29 o
  -9   6   2          1.21          1.78         1.40 o
  -8   6   2        135.98        134.86         4.05 o
  -7   6   2        300.76        298.11         5.61 o
  -6   6   2        103.08         93.72         4.60 o
  -5   6   2        191.95        179.13         3.91 o
  -4   6   2          3.05          1.72         1.02 o
  -3   6   2        281.08        294.16         4.61 o
  -2   6   2         73.89         59.91         1.44 o
  -1   6   2         17.57         11.50         0.67 o
   0   6   2        145.15        144.29         1.89 o
   1   6   2        228.87        178.95         2.13 o
   2   6   2        527.80        583.16         5.37 o
   3   6   2        110.98        122.15         2.07 o
   4   6   2       1195.50       1181.88         9.78 o
   5   6   2        130.67        126.94         3.75 o
   6   6   2         16.07         15.08         1.28 o
   7   6   2         59.04         53.44         1.91 o
   8   6   2         17.35         16.13         1.56 o
   9   6   2         24.59         23.54         1.97 o
  10   6   2         12.25         13.60         1.74 o
  11   6   2          8.93         13.86         1.82 o
  -8   7   2         10.95         14.72         1.86 o
  -7   7   2         33.15         31.09         2.25 o
  -6   7   2        324.37        327.35         7.11 o
  -5   7   2        254.08        236.00         4.67 o
  -4   7   2        120.60        105.65         3.04 o
  -3   7   2         12.55         10.94         1.29 o
  -2   7   2        132.45        132.18         2.45 o
  -1   7   2        267.91        277.89         3.07 o
   0   7   2        252.09        229.28         3.63 o
   1   7   2         31.88         22.16         0.98 o
   2   7   2         33.25         32.52         1.64 o
   3   7   2        504.43        498.03         5.04 o
   4   7   2         63.09         69.12         1.63 o
   5   7   2          1.87          1.63         0.92 o
   6   7   2        222.47        208.65         3.88 o
   7   7   2        169.57        188.26         4.28 o
   8   7   2         38.05         42.05         2.20 o
   9   7   2          5.22          4.33         1.38 o
  10   7   2          0.18         -0.04         1.64 o
  11   7   2         10.33          8.92         1.76 o
  -8   8   2         13.78         13.46         2.04 o
  -7   8   2          0.40          1.57         1.29 o
  -6   8   2         38.64         37.30         2.31 o
  -5   8   2         48.41         48.43         2.45 o
  -4   8   2        190.14        188.83         4.14 o
  -3   8   2        473.52        438.87         6.37 o
  -2   8   2        128.10        120.86         3.10 o
  -1   8   2         98.05        102.41         2.12 o
   0   8   2          9.66          9.31         0.79 o
   1   8   2         94.78         97.16         1.83 o
   2   8   2        616.00        611.84         5.27 o
   3   8   2        521.55        531.43         5.46 o
   4   8   2         28.71         23.39         1.92 o
   5   8   2         77.95         67.58         3.21 o
   6   8   2         32.07         22.79         1.35 o
   7   8   2        106.14         98.06         2.95 o
   8   8   2        106.67         97.09         3.09 o
   9   8   2          6.93          7.57         1.50 o
  10   8   2         37.16         43.57         2.79 o
  11   8   2          3.27          5.09         1.45 o
  -7   9   2          3.73          4.95         1.42 o
  -6   9   2         20.62         15.61         1.84 o
  -5   9   2         18.75         19.52         1.88 o
  -4   9   2          6.16          5.50         1.59 o
  -3   9   2        135.05        130.01         3.76 o
  -2   9   2        349.46        355.50         5.65 o
  -1   9   2        237.37        215.80         4.13 o
   0   9   2        130.93        131.14         2.10 o
   1   9   2        130.60        122.56         2.01 o
   2   9   2         16.43         16.77         1.06 o
   3   9   2          6.38          6.68         0.86 o
   4   9   2        147.53        149.22         4.21 o
   5   9   2         74.60         69.27         2.51 o
   6   9   2         52.03         51.71         2.22 o
   7   9   2          0.19          0.31         1.11 o
   8   9   2          3.06          3.10         1.29 o
   9   9   2          0.95          2.68         1.33 o
  10   9   2         19.95         18.81         1.95 o
  -6  10   2         42.92         49.07         2.68 o
  -5  10   2          3.17          6.90         1.45 o
  -4  10   2          0.32          0.34         1.10 o
  -3  10   2         99.75         82.38         3.01 o
  -2  10   2         42.45         43.83         3.31 o
  -1  10   2        181.26        188.17         4.11 o
   0  10   2         68.95         65.67         2.41 o
   1  10   2        156.45        144.27         2.50 o
   2  10   2        242.68        251.88         3.49 o
   3  10   2         14.70         19.59         3.53 o
   4  10   2         11.96          9.34         1.45 o
   5  10   2          0.27          1.27         1.27 o
   6  10   2          1.64          1.74         1.15 o
   7  10   2        112.89        104.51         4.30 o
   8  10   2         21.54         17.72         1.78 o
   9  10   2          1.07          2.22         1.29 o
  10  10   2          0.70          0.18         1.14 o
  -4  11   2         43.29         40.23         2.43 o
  -3  11   2          8.97         10.45         1.59 o
  -2  11   2          1.58          1.49         1.07 o
  -1  11   2          9.95         10.68         1.90 o
   0  11   2         37.57         33.92         2.67 o
   1  11   2        341.13        327.74         4.55 o
   2  11   2         81.09         82.45         1.90 o
   3  11   2        116.55        117.75         3.42 o
   4  11   2         26.18         27.68         1.32 o
   5  11   2          0.28          1.94         1.79 o
   6  11   2         11.28         11.00         1.47 o
   7  11   2         17.17         23.10         1.87 o
   8  11   2          8.42         11.22         3.96 o
   9  11   2          9.82          7.75         1.49 o
  -3  12   2         65.62         87.52         4.08 o
  -2  12   2         34.38         42.04         3.09 o
  -1  12   2         14.79         12.91         2.72 o
   0  12   2         10.75          7.92         2.69 o
   1  12   2         36.10         33.88         4.69 o
   2  12   2         24.96         21.75         2.41 o
   3  12   2         82.99         87.76         3.13 o
   4  12   2        173.46        198.12         3.61 o
   5  12   2         30.33         31.69         1.80 o
   6  12   2         47.05         49.37         3.31 o
   7  12   2          0.38          0.27         1.12 o
  -1  13   2         44.12         48.49         6.49 o
   0  13   2         10.45          9.69         2.07 o
   1  13   2          0.08         -1.34         1.47 o
   2  13   2         10.41          9.93         2.07 o
   3  13   2         39.52         44.94         4.53 o
   4  13   2          3.87          1.62         1.57 o
   5  13   2         25.36         20.05         1.68 o
  -6 -12   3         44.19         61.34         2.52 o
  -5 -12   3         56.32         65.34         3.74 o
  -4 -12   3        128.32        128.22         4.77 o
  -3 -12   3         25.87         26.42         2.49 o
  -2 -12   3         35.80         38.14         4.86 o
   0 -12   3         11.66          8.49         1.63 o
   1 -12   3          2.45         -0.06         1.47 o
   2 -12   3          2.21          1.54         1.58 o
  -7 -11   3         61.41         64.67         2.74 o
  -6 -11   3         84.81         82.13         2.88 o
  -5 -11   3         46.84         44.15         2.97 o
  -4 -11   3          1.53          3.06         1.60 o
  -3 -11   3         29.41         39.61         4.50 o
  -2 -11   3         95.72        108.85         4.05 o
  -1 -11   3        150.57        149.31         7.84 o
   0 -11   3        224.37        218.35         5.65 o
   1 -11   3          0.27         -0.64         1.27 o
   2 -11   3         12.05         12.80         2.10 o
   3 -11   3          0.14         -1.09         1.40 o
   4 -11   3          0.31          2.71         1.61 o
  -8 -10   3          5.26          5.66         1.39 o
  -7 -10   3         39.43         39.30         2.29 o
  -6 -10   3         34.33         35.87         2.17 o
  -5 -10   3         70.53         80.33         2.62 o
  -4 -10   3        128.58        128.12         3.75 o
  -3 -10   3         53.93         48.57         3.10 o
  -2 -10   3        100.22        111.86         4.99 o
  -1 -10   3        166.13        175.90         3.31 o
   0 -10   3          1.18         -0.85         0.85 o
   1 -10   3        106.89        119.60         4.19 o
   2 -10   3         91.06         96.23         3.97 o
   3 -10   3        129.89        131.46         5.33 o
   4 -10   3        115.02        107.48         4.47 o
   5 -10   3         13.55         14.67         4.29 o
   6 -10   3         18.04         16.76         2.46 o
  -9  -9   3         77.18         80.39         3.13 o
  -8  -9   3        118.32        124.55         4.58 o
  -7  -9   3         53.30         48.29         2.40 o
  -6  -9   3         23.34         22.22         1.80 o
  -5  -9   3         17.17         16.88         1.52 o
  -4  -9   3         15.32         17.88         1.39 o
  -3  -9   3        133.66        123.62         2.22 o
  -2  -9   3        402.35        405.71         4.94 o
  -1  -9   3         79.05         79.44         2.78 o
   0  -9   3        188.82        197.37         3.83 o
   1  -9   3        123.46        114.67         2.58 o
   2  -9   3         55.33         49.88         2.96 o
   3  -9   3          0.55          1.00         1.46 o
   4  -9   3         63.78         64.61         3.51 o
   5  -9   3        330.12        342.67         7.92 o
   6  -9   3          4.71          4.74         1.86 o
   7  -9   3          1.25          2.96         2.02 o
 -10  -8   3         25.46         20.72         2.06 o
  -9  -8   3         18.95         19.06         1.96 o
  -8  -8   3         48.51         39.10         3.29 o
  -7  -8   3        264.60        270.40         5.00 o
  -6  -8   3        139.98        146.58         5.77 o
  -5  -8   3         47.36         44.82         2.07 o
  -4  -8   3         14.65         14.07         1.26 o
  -3  -8   3         33.30         33.57         1.33 o
  -2  -8   3        581.69        599.40         4.84 o
  -1  -8   3         83.61         83.67         5.60 o
   0  -8   3          0.32          0.86         0.86 o
   1  -8   3        252.70        241.17         4.02 o
   2  -8   3        820.49        846.14        10.97 o
   3  -8   3        117.55        113.35         4.08 o
   4  -8   3         16.21         13.15         2.85 o
   5  -8   3          9.22          7.03         2.01 o
   6  -8   3         84.11         84.48         4.13 o
   7  -8   3         42.37         37.72         3.19 o
   8  -8   3         24.77         22.72         3.28 o
 -10  -7   3          6.76          7.34         1.59 o
  -9  -7   3         75.82         79.28         3.02 o
  -8  -7   3         56.27         48.02         2.43 o
  -7  -7   3        259.10        257.65         4.78 o
  -6  -7   3         26.77         26.95         1.73 o
  -5  -7   3        431.80        419.26         9.64 o
  -4  -7   3        240.78        252.75         4.05 o
  -3  -7   3         63.20         58.77         1.57 o
  -2  -7   3        198.22        192.54         3.02 o
  -1  -7   3         27.20         30.18         2.32 o
   0  -7   3        437.31        417.50         5.35 o
   1  -7   3        120.76        124.67         2.64 o
   2  -7   3        126.75        138.88         2.55 o
   3  -7   3        133.83        129.68         2.50 o
   4  -7   3        564.28        560.12        11.93 o
   5  -7   3         96.12         83.84         5.62 o
   6  -7   3         13.86         17.82         2.41 o
   7  -7   3        153.44        160.81         5.44 o
   8  -7   3         45.46         48.76         4.86 o
 -11  -6   3          0.72          2.19         1.61 o
 -10  -6   3         43.80         34.32         2.09 o
  -9  -6   3          3.54          3.17         1.32 o
  -8  -6   3         95.90         98.47         3.15 o
  -7  -6   3          0.37         -0.19         1.05 o
  -6  -6   3          1.13          1.10         1.01 o
  -5  -6   3        713.58        728.81         8.21 o
  -4  -6   3        103.94         99.06         3.91 o
  -3  -6   3       1554.42       1599.91        12.43 o
  -2  -6   3        323.60        316.96         3.42 o
  -1  -6   3         14.53          8.73         0.86 o
   0  -6   3        235.72        207.17         2.29 o
   1  -6   3        248.54        241.78         2.80 o
   2  -6   3         21.86         21.78         1.08 o
   3  -6   3        379.14        383.08         4.42 o
   4  -6   3        333.76        337.24         4.14 o
   5  -6   3         76.12         71.53         3.65 o
   6  -6   3        120.09        115.35         4.64 o
   7  -6   3         52.29         45.51         3.12 o
   8  -6   3        193.25        195.86         6.03 o
   9  -6   3         56.86         58.96         3.93 o
 -11  -5   3          1.56          0.78         1.10 o
 -10  -5   3          2.62          2.88         1.67 o
  -9  -5   3         29.92         24.83         1.79 o
  -8  -5   3        135.00        134.27         3.64 o
  -7  -5   3         56.97         47.12         1.89 o
  -6  -5   3        126.02        124.77         3.01 o
  -5  -5   3         39.41         38.21         1.86 o
  -4  -5   3          0.52          1.26         0.79 o
  -3  -5   3        158.41        123.89         2.46 o
  -2  -5   3       1801.45       1922.09        14.29 o
  -1  -5   3       1959.91       2191.59        16.06 o
   0  -5   3         75.61         74.38         1.27 o
   1  -5   3         25.61         14.29         0.72 o
   2  -5   3        904.37        912.56         7.52 o
   3  -5   3        511.73        480.88         4.69 o
   4  -5   3        138.43        133.72         2.40 o
   5  -5   3         38.49         41.65         2.00 o
   6  -5   3         10.83          9.32         1.83 o
   7  -5   3        674.63        658.29        10.96 o
   8  -5   3        176.91        176.05         9.16 o
   9  -5   3          7.07          3.65         2.03 o
  10  -5   3         23.54         23.26         4.68 o
 -11  -4   3         49.15         49.07         5.00 o
 -10  -4   3          6.85         10.22         2.06 o
  -9  -4   3          1.07          2.44         1.17 o
  -8  -4   3        285.87        279.35         4.38 o
  -7  -4   3         28.72         26.53         1.72 o
  -6  -4   3         17.55         17.11         1.80 o
  -5  -4   3        287.78        248.14         3.64 o
  -4  -4   3        298.84        308.27         4.23 o
  -3  -4   3        702.96        740.43         6.23 o
  -2  -4   3         10.09         23.49         0.85 o
  -1  -4   3         40.60         33.92         0.98 o
   0  -4   3       1477.51       1598.65        11.88 o
   1  -4   3       1472.56       1553.29        11.58 o
   2  -4   3        810.67        814.18         6.68 o
   3  -4   3          8.42         13.61         0.72 o
   4  -4   3        322.50        299.71         3.78 o
   5  -4   3        571.35        591.35         8.51 o
   6  -4   3        349.57        337.50         8.16 o
   7  -4   3         39.85         37.46         1.92 o
   8  -4   3         39.05         37.16         2.82 o
   9  -4   3         57.53         54.01         5.72 o
  10  -4   3         23.42         22.31         3.47 o
 -11  -3   3         86.04         82.61         4.31 o
 -10  -3   3         15.17         10.10         2.29 o
  -9  -3   3        105.55        103.31         2.85 o
  -8  -3   3         18.58         14.51         1.40 o
  -7  -3   3         44.62         37.95         2.29 o
  -6  -3   3        217.80        217.65         4.05 o
  -5  -3   3         72.72         75.73         1.94 o
  -4  -3   3        156.97        138.17         2.33 o
  -3  -3   3        856.89        878.65         8.47 o
  -2  -3   3        536.66        519.80         4.47 o
  -1  -3   3        122.43        123.74         1.79 o
   0  -3   3         23.89         33.53         0.95 o
   1  -3   3       3064.98       3245.57        22.85 o
   2  -3   3       3486.65       3728.53        26.19 o
   3  -3   3        117.48        125.40         2.93 o
   4  -3   3          0.73          0.06         0.48 o
   5  -3   3         21.57         16.65         0.98 o
   6  -3   3        534.22        518.00         5.42 o
   7  -3   3        383.22        390.95         5.68 o
   8  -3   3        131.92        140.75         3.99 o
   9  -3   3         33.72         36.92         2.92 o
  10  -3   3         51.40         48.09         3.36 o
  11  -3   3         12.00         13.70         2.43 o
 -11  -2   3          7.32          9.77         2.32 o
 -10  -2   3          6.21          4.16         1.94 o
  -9  -2   3        217.57        237.70         4.75 o
  -8  -2   3         97.55        102.41         2.60 o
  -7  -2   3         15.93         15.02         1.27 o
  -6  -2   3         60.42         62.70         1.94 o
  -5  -2   3        131.99         84.47         1.78 o
  -4  -2   3        193.54        154.79         2.42 o
  -3  -2   3        154.51        150.30         2.25 o
  -2  -2   3         12.98         11.20         0.81 o
  -1  -2   3       1035.21       1085.72         8.15 o
   0  -2   3        985.97       1141.90         8.49 o
   1  -2   3        924.33        897.01         6.87 o
   2  -2   3       1336.60       1412.09        10.47 o
   3  -2   3       1102.62       1221.45         8.47 o
   4  -2   3       2635.12       2795.89        16.65 o
   5  -2   3         40.48         32.32         1.00 o
   6  -2   3         54.30         47.17         1.54 o
   7  -2   3        168.47        168.85         2.88 o
   8  -2   3         73.47         70.65         3.66 o
   9  -2   3         23.09         21.80         2.30 o
  10  -2   3        210.01        229.52         6.23 o
  11  -2   3        133.63        132.67         7.40 o
 -11  -1   3          0.29          0.29         1.74 o
 -10  -1   3          1.55          2.24         1.85 o
  -9  -1   3          0.35          0.87         1.64 o
  -8  -1   3        122.23        110.13         2.68 o
  -7  -1   3          4.57          4.97         0.99 o
  -6  -1   3         56.34         59.04         2.17 o
  -5  -1   3        710.58        718.90         6.73 o
  -4  -1   3        922.32        971.35         7.60 o
  -3  -1   3         88.03        113.68         2.12 o
  -2  -1   3        761.28        750.80         5.44 o
  -1  -1   3        560.56        667.82         4.74 o
   0  -1   3        186.53        187.85         1.96 o
   1  -1   3      12297.55      13035.85       105.40 o
   2  -1   3       2192.26       2459.09        17.62 o
   3  -1   3          1.05          2.19         0.51 o
   4  -1   3        155.87        118.26         1.69 o
   5  -1   3       1141.42       1189.11         7.93 o
   6  -1   3       1722.53       1822.96        16.41 o
   7  -1   3        119.70        110.12         2.35 o
   8  -1   3         21.73         20.03         1.98 o
   9  -1   3         18.26         16.14         2.32 o
  10  -1   3         44.42         53.71         2.56 o
  11  -1   3         98.32        113.80         4.62 o
 -11   0   3         48.40         56.59         4.53 o
 -10   0   3         47.39         46.10         3.89 o
  -9   0   3         22.30         19.27         3.08 o
  -8   0   3          1.70          4.27         1.73 o
  -7   0   3         20.01         20.09         1.11 o
  -6   0   3         52.28         48.08         1.89 o
  -5   0   3        295.63        298.71         3.14 o
  -4   0   3         34.47         20.56         0.82 o
  -3   0   3         99.50         82.92         1.35 o
  -2   0   3       1755.65       1825.35        12.00 o
  -1   0   3       1264.34       1457.33        10.85 o
   0   0   3        301.26        297.95         2.77 o
   1   0   3        444.34        587.27         4.66 o
   2   0   3        732.44        720.87         5.67 o
   3   0   3         98.32         88.72         1.32 o
   4   0   3        227.14        208.17         2.27 o
   5   0   3        221.40        216.99         2.52 o
   6   0   3        203.29        191.23         2.53 o
   7   0   3        228.06        236.57         3.05 o
   8   0   3        531.25        539.68         5.93 o
   9   0   3         36.99         39.16         1.73 o
  10   0   3         27.30         27.00         2.02 o
  11   0   3        128.83        132.17         8.08 o
  12   0   3         17.71         23.14         3.55 o
 -11   1   3         16.15         19.86         4.11 o
 -10   1   3          5.50         16.36         2.56 o
  -9   1   3         40.93         38.71         3.09 o
  -8   1   3        212.03        195.31         6.97 o
  -7   1   3         10.67          7.91         1.26 o
  -6   1   3          5.31          3.99         0.79 o
  -5   1   3        522.51        508.18         4.57 o
  -4   1   3        491.59        520.59         4.43 o
  -3   1   3          2.36          6.79         0.56 o
  -2   1   3        889.04        979.18         6.89 o
  -1   1   3         53.16         51.76         1.21 o
   0   1   3       6465.84       6837.96        42.59 o
   1   1   3       2634.36       2875.17        20.18 o
   2   1   3        289.44        348.47         3.19 o
   3   1   3        179.20        168.83         2.11 o
   4   1   3         94.62         86.39         1.44 o
   5   1   3        315.92        290.14         2.98 o
   6   1   3         70.88         55.18         1.44 o
   7   1   3          7.89          6.36         0.88 o
   8   1   3        562.19        589.15         6.27 o
   9   1   3         14.45         18.46         1.38 o
  10   1   3        211.66        209.93         3.75 o
  11   1   3          9.25         14.50         3.73 o
  12   1   3         32.20         41.72         4.33 o
 -11   2   3         22.99         25.16         2.97 o
 -10   2   3         17.60         21.66         5.05 o
  -9   2   3        103.20        113.69         7.33 o
  -8   2   3          8.52         10.92         1.71 o
  -7   2   3          5.05          5.54         1.27 o
  -6   2   3         65.97         61.94         2.26 o
  -5   2   3          1.60         -0.42         0.49 o
  -4   2   3          3.95         12.57         0.67 o
  -3   2   3       1856.02       1966.61        14.12 o
  -2   2   3        265.37        301.47         2.73 o
  -1   2   3         81.17        116.31         1.64 o
   0   2   3         25.31         34.11         0.83 o
   1   2   3        895.61        985.52         6.15 o
   2   2   3        163.80        154.58         1.59 o
   3   2   3        113.38        102.69         1.42 o
   4   2   3        832.83        850.54         6.28 o
   5   2   3        587.33        611.78         5.02 o
   6   2   3          1.36          2.24         0.63 o
   7   2   3        104.52         90.75         1.90 o
   8   2   3         11.99         13.08         1.34 o
   9   2   3         13.69         16.24         1.32 o
  10   2   3        260.00        266.30         4.25 o
  11   2   3         68.65         76.55         3.69 o
  12   2   3         40.42         45.20         4.50 o
 -10   3   3          1.96          2.29         1.84 o
  -9   3   3         20.28         21.54         2.71 o
  -8   3   3          1.23          1.78         1.69 o
  -7   3   3          3.31          5.26         1.25 o
  -6   3   3       1305.39       1310.33        13.45 o
  -5   3   3         52.07         46.21         1.94 o
  -4   3   3        217.27        248.56         6.96 o
  -3   3   3        255.72        334.29         3.83 o
  -2   3   3        211.53        178.97         2.20 o
  -1   3   3       1962.06       2037.50        11.32 o
   0   3   3         65.11         75.15         1.10 o
   1   3   3       1638.27       1765.41        10.55 o
   2   3   3        278.31        263.85         2.49 o
   3   3   3         16.91         17.07         0.57 o
   4   3   3          1.93         10.04         0.63 o
   5   3   3        851.99        827.50         6.38 o
   6   3   3          1.31          1.67         0.60 o
   7   3   3        440.95        465.20         4.57 o
   8   3   3         88.55         89.53         2.02 o
   9   3   3          7.03          5.44         1.07 o
  10   3   3         87.16         86.69         3.04 o
  11   3   3         39.33         38.02         2.76 o
  12   3   3         26.08         17.31         3.36 o
 -10   4   3         26.09         23.52         2.89 o
  -9   4   3         61.54         65.23         2.95 o
  -8   4   3          0.50         -1.11         1.11 o
  -7   4   3         50.86         51.96         2.42 o
  -6   4   3          3.19          3.41         1.16 o
  -5   4   3        325.59        324.92         5.82 o
  -4   4   3       1053.11       1090.39        11.18 o
  -3   4   3         53.57         54.03         1.40 o
  -2   4   3        217.25        178.44         2.57 o
  -1   4   3        438.44        637.01         4.89 o
   0   4   3         19.56         26.38         0.85 o
   1   4   3        492.94        518.18         4.07 o
   2   4   3          8.09          9.29         0.69 o
   3   4   3          3.11          0.24         0.54 o
   4   4   3       1734.12       1843.05        14.79 o
   5   4   3        170.39        147.10         2.02 o
   6   4   3         91.74         81.70         1.84 o
   7   4   3         97.14         85.90         1.86 o
   8   4   3        252.22        231.93         3.17 o
   9   4   3        257.62        261.94         3.62 o
  10   4   3        164.61        168.00         4.04 o
  11   4   3         37.81         32.42         5.78 o
  12   4   3          0.75          2.25         1.39 o
  -9   5   3         36.25         36.10         2.48 o
  -8   5   3          4.74          4.87         1.46 o
  -7   5   3         98.90        130.85         6.29 o
  -6   5   3        103.11        100.04         3.07 o
  -5   5   3         17.71         15.51         1.79 o
  -4   5   3          1.29          1.02         0.98 o
  -3   5   3         59.72         45.90         1.90 o
  -2   5   3        850.60        871.62         7.72 o
  -1   5   3        780.86        856.09         6.39 o
   0   5   3        195.53        175.63         2.04 o
   1   5   3        338.12        484.23         4.92 o
   2   5   3        156.65        194.36         2.10 o
   3   5   3        741.79        815.90         7.03 o
   4   5   3        198.66        206.96         2.82 o
   5   5   3         15.93         13.71         0.93 o
   6   5   3        217.66        218.88         3.05 o
   7   5   3         79.32         70.42         1.89 o
   8   5   3        112.75        111.57         2.55 o
   9   5   3         29.36         30.40         1.99 o
  10   5   3         11.42         13.08         2.01 o
  11   5   3          1.15         -0.24         1.40 o
  12   5   3          2.07          0.32         1.58 o
  -9   6   3         52.95         50.81         2.81 o
  -8   6   3         15.19         12.70         1.84 o
  -7   6   3        134.76        138.83         3.90 o
  -6   6   3          1.53          0.88         1.21 o
  -5   6   3        196.41        188.42         4.05 o
  -4   6   3          4.48          4.94         1.15 o
  -3   6   3          1.03          0.63         0.89 o
  -2   6   3        266.24        256.55         3.43 o
  -1   6   3         25.97         27.84         0.95 o
   0   6   3        820.90        853.98         6.52 o
   1   6   3          6.35          4.69         0.56 o
   2   6   3         21.78          7.39         0.59 o
   3   6   3        227.07        207.19         2.33 o
   4   6   3          0.90          0.60         0.62 o
   5   6   3         69.40         65.92         2.13 o
   6   6   3          5.89          7.71         1.86 o
   7   6   3         70.09         70.65         2.40 o
   8   6   3         68.25         65.02         2.53 o
   9   6   3        144.68        151.53         3.80 o
  10   6   3         10.70         10.99         1.76 o
  11   6   3          8.56         10.75         1.71 o
  12   6   3          2.82          3.45         4.99 o
  -8   7   3         63.50         61.99         3.97 o
  -7   7   3         31.68         39.51         2.44 o
  -6   7   3         48.29         40.03         2.31 o
  -5   7   3        143.88        130.83         3.56 o
  -4   7   3         14.65         11.06         1.44 o
  -3   7   3        154.20        156.48         3.50 o
  -2   7   3         28.90         32.98         2.12 o
  -1   7   3         22.51         26.01         0.96 o
   0   7   3        149.78        144.46         2.21 o
   1   7   3        461.27        477.63         4.30 o
   2   7   3        272.08        284.70         3.01 o
   3   7   3          2.93          1.10         0.48 o
   4   7   3        107.19         97.87         6.48 o
   5   7   3        167.36        153.73         3.28 o
   6   7   3         42.65         42.06         1.99 o
   7   7   3         11.71          9.99         1.38 o
   8   7   3         48.77         43.24         2.21 o
   9   7   3         91.82         99.26         3.47 o
  10   7   3         17.40         13.00         1.77 o
  11   7   3          7.77         11.74         1.83 o
  -7   8   3          0.16          0.54         1.20 o
  -6   8   3         47.58         43.99         2.93 o
  -5   8   3         34.11         38.61         2.29 o
  -4   8   3          4.18          2.47         1.24 o
  -3   8   3        211.07        193.47         4.06 o
  -2   8   3        300.92        271.82         4.64 o
  -1   8   3         24.69         26.81         1.92 o
   0   8   3         65.92         76.56         1.59 o
   1   8   3         82.13         76.74         1.60 o
   2   8   3        205.90        203.48         2.59 o
   3   8   3         50.63         52.95         2.27 o
   4   8   3        331.08        322.07         4.98 o
   5   8   3        172.97        165.29         3.56 o
   6   8   3         35.81         25.38         1.73 o
   7   8   3          4.52          5.30         1.83 o
   8   8   3         77.25         78.42         3.58 o
   9   8   3         13.38         14.72         1.72 o
  10   8   3          0.40          1.41         1.27 o
  11   8   3         42.80         49.31         2.77 o
  -7   9   3         18.69         16.94         1.97 o
  -6   9   3         11.47         12.10         1.75 o
  -5   9   3         11.47         11.17         1.67 o
  -4   9   3          9.09          4.69         2.65 o
  -3   9   3         40.24         38.97         2.14 o
  -2   9   3          5.43          3.81         1.19 o
  -1   9   3        239.39        240.01         7.78 o
   0   9   3          3.83          3.75         1.05 o
   1   9   3         84.46         79.84         2.15 o
   2   9   3        117.44        124.22         2.43 o
   3   9   3          8.17          3.60         1.12 o
   4   9   3        302.22        314.64         5.12 o
   5   9   3         30.75         23.12         1.70 o
   6   9   3         97.35         98.23         3.31 o
   7   9   3        130.07        131.27         3.44 o
   8   9   3          0.27          0.59         1.23 o
   9   9   3          1.28          2.27         1.23 o
  10   9   3         28.29         29.21         2.49 o
  -6  10   3         60.23         64.46         2.99 o
  -5  10   3         14.82         15.78         1.82 o
  -4  10   3          0.14         -1.04         1.04 o
  -3  10   3         45.45         36.00         3.58 o
  -2  10   3         19.15         16.60         1.70 o
  -1  10   3         61.59         74.39         2.91 o
   0  10   3         23.09         18.91         2.10 o
   1  10   3         29.97         24.65         2.18 o
   2  10   3          0.33          0.24         0.98 o
   3  10   3        126.88        119.73         3.24 o
   4  10   3         63.33         64.94         2.65 o
   5  10   3          1.96          0.52         1.09 o
   6  10   3         68.12         73.44         3.50 o
   7  10   3         86.47         86.93         2.95 o
   8  10   3         11.85         11.46         1.60 o
   9  10   3          0.11         -1.01         1.23 o
  10  10   3          6.59          8.09         1.55 o
  -4  11   3          8.54          4.23         1.23 o
  -3  11   3         36.39         33.45         2.86 o
  -2  11   3         20.90         29.52         2.67 o
  -1  11   3         15.36         21.89         2.67 o
   0  11   3          5.18          3.07         1.56 o
   1  11   3        115.90        100.41         4.05 o
   2  11   3         64.30         56.25         2.44 o
   3  11   3         73.40         85.20         2.95 o
   4  11   3          2.37          5.58         1.37 o
   5  11   3         30.58         28.76         2.57 o
   6  11   3         26.93         26.31         2.45 o
   7  11   3         24.17         19.18         1.76 o
   8  11   3         75.78         80.31         3.03 o
   9  11   3         52.93         61.44         3.37 o
  -3  12   3          7.61          9.36         2.41 o
  -2  12   3         35.02         42.61         4.71 o
  -1  12   3          5.65          5.61         2.09 o
   0  12   3          0.45         -1.33         1.33 o
   1  12   3         29.87         37.24         3.03 o
   2  12   3          7.22          8.06         2.02 o
   3  12   3         19.05         20.46         1.85 o
   4  12   3         48.03         45.25         2.49 o
   5  12   3         47.14         54.93         2.33 o
   6  12   3          2.39          5.95         1.32 o
   7  12   3          2.47          0.77         1.15 o
   8  12   3          2.15          0.42         2.48 o
   0  13   3         39.82         47.17         3.35 o
   1  13   3         30.01         36.44         2.94 o
   2  13   3          0.11          2.79         1.67 o
   3  13   3          4.32          3.49         1.82 o
   4  13   3         10.15         10.24         1.07 o
   5  13   3         14.73         12.25         1.57 o
   6  13   3         38.95         48.70         2.31 o
  -5 -12   4         75.36         96.86         4.35 o
  -4 -12   4         78.78         83.62         8.99 o
  -3 -12   4          1.97         -2.31         2.31 o
  -2 -12   4         46.72         69.03         5.41 o
   0 -12   4         28.70         30.80         3.62 o
   1 -12   4          3.20          2.25         2.00 o
   2 -12   4          9.21         13.07         2.13 o
  -7 -11   4         41.41         42.62         2.58 o
  -6 -11   4         22.72         24.73         2.05 o
  -5 -11   4         98.28        105.04         2.90 o
  -4 -11   4         37.92         43.72         3.28 o
  -3 -11   4         11.36          8.54         1.88 o
  -2 -11   4        211.22        231.36         8.96 o
  -1 -11   4         26.50         22.13         3.52 o
   0 -11   4         73.31         83.99         3.70 o
   1 -11   4         61.54         64.67         3.38 o
   2 -11   4         21.69         26.99         2.67 o
   3 -11   4          6.56          7.27         1.83 o
   4 -11   4          1.14          1.72         1.57 o
  -8 -10   4          0.34         -0.23         1.16 o
  -7 -10   4         40.18         45.86         2.47 o
  -6 -10   4        194.50        197.14         4.28 o
  -5 -10   4        111.02        111.31         3.08 o
  -4 -10   4          5.16          3.43         1.06 o
  -3 -10   4         32.51         40.08         2.67 o
  -2 -10   4        150.98        153.53         4.47 o
  -1 -10   4        485.69        506.41         8.76 o
   0 -10   4         14.91         16.30         2.30 o
   1 -10   4          0.27          0.48         2.84 o
   2 -10   4        279.15        316.66         7.24 o
   3 -10   4         64.47         66.30         3.66 o
   4 -10   4         14.02         10.74         2.16 o
   5 -10   4          6.84          5.81         3.18 o
  -9  -9   4         16.33         13.81         3.02 o
  -8  -9   4        124.65        126.20         3.75 o
  -7  -9   4         61.16         65.20         2.71 o
  -6  -9   4         48.00         51.54         2.42 o
  -5  -9   4        100.66        106.52         3.83 o
  -4  -9   4        265.99        258.11         4.37 o
  -3  -9   4        113.38        107.94         2.62 o
  -2  -9   4         25.62         27.54         2.14 o
  -1  -9   4          6.92          7.94         1.13 o
   0  -9   4        136.87        139.54         3.98 o
   1  -9   4        361.47        355.79         6.91 o
   2  -9   4         60.95         54.45         3.05 o
   3  -9   4        142.34        149.19         7.85 o
   4  -9   4        120.82        144.48         5.04 o
   5  -9   4         78.20         78.88         4.01 o
   6  -9   4          0.89         -1.50         1.50 o
   7  -9   4          3.50          0.23         2.12 o
  -9  -8   4          2.09         -0.51         1.26 o
  -8  -8   4         20.45         19.96         1.92 o
  -7  -8   4        285.31        293.90         5.31 o
  -6  -8   4         65.62         72.52         2.66 o
  -5  -8   4          0.51          2.06         1.12 o
  -4  -8   4        120.84        120.63         2.92 o
  -3  -8   4        418.50        406.58         5.32 o
  -2  -8   4        570.31        545.90         5.39 o
  -1  -8   4        154.97        168.67         2.95 o
   0  -8   4         77.59         80.29         2.39 o
   1  -8   4          1.45          1.97         0.92 o
   2  -8   4         42.83         42.39         2.06 o
   3  -8   4         49.61         43.01         5.98 o
   4  -8   4        581.54        576.96        12.37 o
   5  -8   4        159.45        160.90         8.51 o
   6  -8   4         34.27         43.81         3.50 o
   7  -8   4         42.63         48.27         8.67 o
   8  -8   4          0.28         -0.55         2.12 o
 -10  -7   4          0.90          0.67         1.32 o
  -9  -7   4         18.62         12.91         1.80 o
  -8  -7   4         64.71         65.73         2.83 o
  -7  -7   4        131.33        125.95         3.45 o
  -6  -7   4         40.73         40.87         3.67 o
  -5  -7   4        185.99        194.57         3.78 o
  -4  -7   4        183.65        183.66         3.48 o
  -3  -7   4         15.53         18.76         1.30 o
  -2  -7   4        270.14        257.27         3.20 o
  -1  -7   4        619.77        649.56         7.33 o
   0  -7   4        332.04        318.11         4.38 o
   1  -7   4        251.89        245.08         3.02 o
   2  -7   4        249.85        261.37         4.05 o
   3  -7   4         42.20         45.23         2.06 o
   4  -7   4         60.04         45.46         4.43 o
   5  -7   4         81.26         67.57         5.38 o
   6  -7   4         28.15         29.94         2.77 o
   7  -7   4         80.51         83.28         4.11 o
   8  -7   4        365.03        381.03         8.75 o
 -10  -6   4          4.05          5.06         1.80 o
  -9  -6   4         17.28         24.59         2.14 o
  -8  -6   4        204.69        188.38         4.32 o
  -7  -6   4        188.43        181.19         4.76 o
  -6  -6   4        218.60        213.01         4.12 o
  -5  -6   4        394.29        361.54         5.24 o
  -4  -6   4        247.63        233.01         3.85 o
  -3  -6   4        340.59        362.32         4.79 o
  -2  -6   4        708.34        750.72         6.61 o
  -1  -6   4         40.73         34.98         1.15 o
   0  -6   4         35.52         33.77         1.14 o
   1  -6   4        418.65        415.99         4.18 o
   2  -6   4        790.74        784.65         7.77 o
   3  -6   4        191.60        180.13         2.44 o
   4  -6   4         59.09         59.37         2.25 o
   5  -6   4         58.28         52.14         2.95 o
   6  -6   4        282.45        272.09         7.02 o
   7  -6   4         55.54         45.35         3.16 o
   8  -6   4          1.88          2.34         2.12 o
   9  -6   4        136.52        148.21         5.46 o
 -11  -5   4         36.11         39.30         3.08 o
 -10  -5   4         41.45         44.81         2.83 o
  -9  -5   4          3.38          2.66         1.17 o
  -8  -5   4         39.14         33.30         1.89 o
  -7  -5   4          1.80          1.82         1.17 o
  -6  -5   4        419.35        424.48         5.98 o
  -5  -5   4        268.35        279.40         4.43 o
  -4  -5   4         29.99         22.79         1.36 o
  -3  -5   4        193.11        174.73         2.35 o
  -2  -5   4        460.27        421.69         4.89 o
  -1  -5   4        967.86        978.53         7.95 o
   0  -5   4        383.98        405.45         3.96 o
   1  -5   4         49.50         38.88         1.45 o
   2  -5   4        941.49        945.90         7.81 o
   3  -5   4        866.34        875.00         6.82 o
   4  -5   4          4.44          3.81         0.66 o
   5  -5   4         41.29         39.37         1.86 o
   6  -5   4          3.13          1.66         1.50 o
   7  -5   4        299.19        286.43         6.77 o
   8  -5   4        392.35        394.45         8.42 o
   9  -5   4          5.39          7.74         2.14 o
  10  -5   4          1.77          2.72         1.81 o
 -11  -4   4          1.35          4.05         5.10 o
 -10  -4   4         28.47         23.40         1.83 o
  -9  -4   4        179.87        188.40         3.88 o
  -8  -4   4        261.27        266.89         4.42 o
  -7  -4   4         10.17          9.44         1.25 o
  -6  -4   4          5.06          2.59         0.95 o
  -5  -4   4        152.48        142.58         3.04 o
  -4  -4   4         97.86         75.75         2.13 o
  -3  -4   4        240.85        217.84         3.34 o
  -2  -4   4        644.23        648.34         5.61 o
  -1  -4   4          0.66          0.40         0.46 o
   0  -4   4        323.12        324.98         3.28 o
   1  -4   4        441.36        418.41         4.13 o
   2  -4   4       1487.70       1535.88        11.64 o
   3  -4   4        129.28        126.01         2.72 o
   4  -4   4       1098.40       1123.50         8.36 o
   5  -4   4        303.19        291.16         3.26 o
   6  -4   4          0.48          0.33         0.96 o
   7  -4   4         45.27         41.53         2.83 o
   8  -4   4          3.36          4.49         1.83 o
   9  -4   4         87.63         96.50         4.39 o
  10  -4   4         91.94         94.55         4.45 o
 -11  -3   4         22.37         25.47         5.07 o
 -10  -3   4          3.94          1.78         1.91 o
  -9  -3   4          2.73          1.76         1.14 o
  -8  -3   4         89.27         99.85         3.50 o
  -7  -3   4         63.22         62.13         2.16 o
  -6  -3   4        330.66        326.74        10.07 o
  -5  -3   4        200.09        187.85         3.04 o
  -4  -3   4        151.73        147.26         2.75 o
  -3  -3   4        207.54        197.94         3.68 o
  -2  -3   4         69.36         59.74         1.20 o
  -1  -3   4        365.28        367.31         3.68 o
   0  -3   4        151.81        197.86         2.28 o
   1  -3   4       1027.22        980.46         9.92 o
   2  -3   4       1182.56       1285.45         9.81 o
   3  -3   4         21.77         20.51         1.02 o
   4  -3   4        943.28        949.61         7.16 o
   5  -3   4        187.82        174.62         2.37 o
   6  -3   4        583.99        598.88         6.03 o
   7  -3   4        367.23        356.63        12.87 o
   8  -3   4         36.03         35.54         2.73 o
   9  -3   4         59.59         54.87         3.38 o
  10  -3   4          8.71          9.27         2.56 o
  11  -3   4         82.49         89.84         4.46 o
 -11  -2   4         21.17         23.56         2.97 o
 -10  -2   4         16.63         20.54         5.07 o
  -9  -2   4         35.40         30.65         2.85 o
  -8  -2   4         20.92         21.88         1.63 o
  -7  -2   4         42.43         37.36         1.69 o
  -6  -2   4          8.01          6.56         1.07 o
  -5  -2   4         67.57         64.14         1.84 o
  -4  -2   4        418.69        393.19         4.36 o
  -3  -2   4        986.38       1013.77         8.46 o
  -2  -2   4        407.48        371.45         3.46 o
  -1  -2   4        233.83        249.86         2.67 o
   0  -2   4          0.68          1.56         0.54 o
   1  -2   4        560.64        467.53         4.04 o
   2  -2   4        333.80        312.59         3.81 o
   4  -2   4        118.02        113.55         1.70 o
   5  -2   4        543.58        566.12         4.92 o
   6  -2   4        326.25        323.12         3.55 o
   7  -2   4        223.65        211.25         4.62 o
   8  -2   4        569.62        611.24         9.01 o
   9  -2   4         95.30         93.04         3.98 o
  10  -2   4         35.95         33.01         2.97 o
  11  -2   4          1.14         -1.63         1.66 o
 -11  -1   4          0.37         -0.15         1.77 o
 -10  -1   4          4.86          7.36         2.08 o
  -9  -1   4         25.98         14.81         2.38 o
  -8  -1   4        157.77        151.52         3.96 o
  -7  -1   4        103.86        104.49         4.27 o
  -6  -1   4          4.74          7.17         1.03 o
  -5  -1   4          0.76         -0.20         0.52 o
  -4  -1   4       1117.84       1213.02         8.75 o
  -3  -1   4        289.14        260.22         2.59 o
  -2  -1   4          6.67          2.16         0.61 o
  -1  -1   4         51.52         43.46         1.13 o
   0  -1   4        254.72        318.75         3.03 o
   1  -1   4      12508.13      12874.81       131.15 o
   2  -1   4        279.26        303.41         3.66 o
   3  -1   4        145.06        192.82         2.23 o
   4  -1   4          7.48         12.88         0.77 o
   5  -1   4        203.38        183.51         3.89 o
   6  -1   4       1119.85       1211.03         9.11 o
   7  -1   4         67.79         69.10         1.94 o
   8  -1   4         15.68         14.29         1.21 o
   9  -1   4        271.77        297.99         5.48 o
  10  -1   4        294.86        308.15         7.11 o
  11  -1   4         27.83         24.56         2.67 o
 -11   0   4        126.64        132.92        11.57 o
 -10   0   4         55.98         51.59         3.65 o
  -9   0   4         50.36         48.98         3.80 o
  -8   0   4         40.33         35.08         2.81 o
  -7   0   4        175.47        162.43         3.05 o
  -6   0   4          6.55          6.75         0.81 o
  -5   0   4        271.46        275.35         5.39 o
  -4   0   4        404.48        335.85         3.29 o
  -3   0   4         91.60         77.93         1.79 o
  -2   0   4        626.93        699.38         5.31 o
  -1   0   4          1.56          2.13         0.49 o
   0   0   4       2825.49       2989.72        21.13 o
   1   0   4          3.21          6.53         0.65 o
   2   0   4        348.44        390.16         3.51 o
   3   0   4       1741.30       1893.84        12.49 o
   4   0   4        147.54        140.22         1.83 o
   5   0   4        388.74        373.00         3.57 o
   6   0   4         10.88          6.63         0.89 o
   7   0   4         92.85         90.07         2.12 o
   8   0   4        378.57        388.07         7.43 o
   9   0   4          2.54          1.85         1.01 o
  10   0   4         40.99         49.40         2.42 o
  11   0   4        281.98        304.67         7.25 o
  12   0   4         42.96         37.32         4.27 o
 -11   1   4          8.48         12.89         4.90 o
 -10   1   4         50.68         50.89         5.59 o
  -9   1   4        199.21        210.25         6.18 o
  -8   1   4        190.76        188.66         8.85 o
  -7   1   4         15.13         13.48         1.41 o
  -6   1   4          1.16          1.41         0.76 o
  -5   1   4        109.67         88.41         1.71 o
  -4   1   4          0.81         -0.12         0.49 o
  -3   1   4         64.95         80.24         1.46 o
  -2   1   4        461.42        483.22         6.01 o
  -1   1   4       1935.19       2052.96        13.44 o
   0   1   4        371.14        344.00         2.94 o
   1   1   4       1306.89       1463.60        10.83 o
   2   1   4        676.67        663.27         5.45 o
   3   1   4         71.81         60.21         1.15 o
   4   1   4        132.86        139.32         2.86 o
   5   1   4        324.90        317.53         4.06 o
   6   1   4         29.07         26.75         1.06 o
   7   1   4          2.54          1.28         0.63 o
   8   1   4        413.48        441.54        10.04 o
   9   1   4          1.89          1.64         0.99 o
  10   1   4        126.64        143.72         4.41 o
  11   1   4        105.79        115.50         4.71 o
  12   1   4         20.07         20.76         3.23 o
 -10   2   4          4.81          3.14         1.94 o
  -9   2   4         93.93         90.63         4.31 o
  -8   2   4        100.98         96.98         4.21 o
  -7   2   4         72.83         81.61         2.76 o
  -6   2   4        282.25        273.02         4.57 o
  -5   2   4        437.30        429.67         4.13 o
  -4   2   4         29.45         17.35         0.82 o
  -3   2   4       1276.44       1450.82        10.15 o
  -2   2   4        156.70        201.74         3.72 o
  -1   2   4       1801.73       1872.23        12.39 o
   0   2   4         69.15         79.72         1.30 o
   1   2   4        695.12        769.93         6.22 o
   2   2   4        947.85       1038.59         9.36 o
   3   2   4        261.22        275.09         2.57 o
   4   2   4          0.71          2.27         0.55 o
   5   2   4        857.38        845.82         6.52 o
   6   2   4        137.23        135.02         2.11 o
   7   2   4        418.58        422.23         4.30 o
   8   2   4         30.27         25.95         1.26 o
   9   2   4        113.55        112.60         2.66 o
  10   2   4        296.00        318.86         4.93 o
  11   2   4         83.51         90.11         3.04 o
 -10   3   4          8.85         12.99         2.33 o
  -9   3   4         13.47          7.87         2.18 o
  -8   3   4          0.89          0.82         1.16 o
  -7   3   4         19.33         20.25         1.73 o
  -6   3   4        259.73        267.44         4.68 o
  -5   3   4        607.27        634.42         7.68 o
  -4   3   4        369.77        394.77         4.61 o
  -3   3   4        121.36         98.87         2.35 o
  -2   3   4         85.01        160.30         1.92 o
  -1   3   4         91.55        125.69         1.53 o
   0   3   4        155.16        169.74         1.77 o
   1   3   4         52.23         49.71         1.09 o
   2   3   4          7.93          2.90         0.50 o
   3   3   4       1162.47       1277.96        10.47 o
   4   3   4       1070.62       1216.29         8.59 o
   5   3   4        265.44        259.48         2.80 o
   6   3   4          8.22          6.43         0.93 o
   7   3   4        108.84        105.23         2.24 o
   8   3   4        146.32        145.03         2.51 o
   9   3   4        199.42        192.12         4.53 o
  10   3   4          6.58          4.86         1.08 o
  11   3   4          0.51          0.56         2.35 o
  12   3   4          2.48         -0.98         1.89 o
 -10   4   4         12.80          9.90         2.10 o
  -9   4   4         39.09         45.43         3.41 o
  -8   4   4          4.08          2.04         1.29 o
  -7   4   4         52.47         51.52         2.46 o
  -6   4   4         64.08         66.47         2.58 o
  -5   4   4         26.81         27.17         4.56 o
  -4   4   4        259.39        282.89         4.52 o
  -3   4   4        426.30        442.14         4.92 o
  -2   4   4       1382.86       1534.63         9.74 o
  -1   4   4          4.71         13.37         0.61 o
   0   4   4        164.12        256.97         2.59 o
   1   4   4        116.26         90.56         1.38 o
   2   4   4        173.05        131.30         1.79 o
   3   4   4        232.22        310.56         3.06 o
   4   4   4        398.78        455.01         3.89 o
   5   4   4       1104.94       1243.33         9.01 o
   6   4   4        209.02        213.12         2.94 o
   7   4   4        194.40        194.16         3.01 o
   8   4   4          9.09          5.97         0.86 o
   9   4   4         96.33         97.44         2.62 o
  10   4   4        195.59        181.22         5.10 o
  11   4   4         14.80         14.84         2.90 o
  12   4   4          0.19         -0.31         1.42 o
  -9   5   4         16.27         16.90         4.14 o
  -8   5   4          5.51          5.09         1.56 o
  -7   5   4          0.25          0.69         1.21 o
  -6   5   4          0.59         -0.90         1.09 o
  -5   5   4        464.74        470.48         6.66 o
  -4   5   4          1.34          0.84         0.97 o
  -3   5   4        126.51        124.65         3.73 o
  -2   5   4        528.04        605.19         4.97 o
  -1   5   4         58.42         58.69         1.25 o
   0   5   4        400.65        420.56         3.74 o
   1   5   4         88.62         66.15         1.27 o
   2   5   4         44.90         20.84         1.78 o
   3   5   4        134.86        136.41         2.62 o
   4   5   4        328.18        362.74         4.09 o
   5   5   4        127.02         96.57         2.43 o
   6   5   4        269.38        264.11         3.83 o
   7   5   4          4.61          5.18         1.12 o
   8   5   4        155.83        162.36         3.54 o
   9   5   4        158.39        162.74         3.26 o
  10   5   4         18.39         17.54         3.50 o
  11   5   4         72.70         63.97         5.74 o
  12   5   4          0.50          0.81         2.10 o
  -9   6   4          9.02          8.25         1.67 o
  -8   6   4         27.07         29.19         2.31 o
  -7   6   4        107.57        108.47         3.54 o
  -6   6   4          6.71          6.58         1.47 o
  -5   6   4          4.75          1.92         1.15 o
  -4   6   4         23.41         22.78         1.67 o
  -3   6   4         20.59         21.09         2.33 o
  -2   6   4        397.38        408.20         7.15 o
  -1   6   4        690.61        744.00         5.97 o
   0   6   4        475.28        543.29         4.65 o
   1   6   4        342.23        380.82         3.56 o
   2   6   4         72.92         88.62         1.47 o
   3   6   4         24.19         24.34         1.44 o
   4   6   4         35.08         27.74         1.20 o
   5   6   4        363.09        334.07         4.84 o
   6   6   4         48.51         49.45         2.07 o
   7   6   4         19.65         22.12         2.23 o
   8   6   4        185.13        186.40         9.96 o
   9   6   4         69.05         65.43         2.67 o
  10   6   4         29.47         25.96         2.85 o
  11   6   4         18.57         13.20         1.78 o
  12   6   4         25.77         22.17         2.59 o
  -8   7   4          8.92         11.48         1.75 o
  -7   7   4         19.15         21.56         2.08 o
  -6   7   4         44.61         46.45         2.50 o
  -5   7   4        138.35        126.85         4.20 o
  -4   7   4          2.41          3.90         1.20 o
  -3   7   4         33.30         30.32         2.51 o
  -2   7   4         33.05         30.83         1.49 o
  -1   7   4        112.59        116.22         3.32 o
   0   7   4        356.60        391.53         3.82 o
   1   7   4        252.77        277.78         4.16 o
   2   7   4        657.35        692.78         5.66 o
   3   7   4        247.57        272.28         3.56 o
   4   7   4         71.34         67.26         2.32 o
   5   7   4         23.01         24.00         1.38 o
   6   7   4        137.04        132.70         3.74 o
   7   7   4        168.97        170.55         6.83 o
   8   7   4        151.09        160.92         3.73 o
   9   7   4         58.59         54.50         2.56 o
  10   7   4         72.86         71.55         4.68 o
  11   7   4         57.03         64.09         3.02 o
  -7   8   4          5.04          3.19         1.52 o
  -6   8   4          5.56          6.38         1.50 o
  -5   8   4         62.16         63.62         2.76 o
  -4   8   4         83.44         85.62         2.98 o
  -3   8   4          4.45          4.25         1.23 o
  -2   8   4         29.35         21.01         1.66 o
  -1   8   4          2.03          0.86         1.34 o
   0   8   4         24.71         24.38         1.19 o
   1   8   4          0.56          0.18         0.63 o
   2   8   4          5.74          1.66         0.93 o
   3   8   4       1013.15       1055.59        12.59 o
   4   8   4        993.72       1101.41        11.52 o
   5   8   4          6.34          7.71         1.28 o
   6   8   4         19.03         10.62         1.87 o
   7   8   4          0.30          1.04         1.12 o
   8   8   4          9.53          8.25         1.44 o
   9   8   4         28.44         23.39         2.01 o
  10   8   4         27.87         27.24         2.17 o
  11   8   4         25.62         23.20         2.14 o
  -6   9   4         65.75         75.44         3.15 o
  -5   9   4          9.56         11.00         1.62 o
  -4   9   4          1.24          1.38         1.20 o
  -3   9   4        112.53         98.79         2.77 o
  -2   9   4        153.76        147.83         4.93 o
  -1   9   4         11.56         13.53         1.46 o
   0   9   4         19.86         17.35         1.97 o
   1   9   4         25.26         23.62         1.83 o
   2   9   4        231.32        217.17         5.04 o
   3   9   4          8.08          7.14         1.25 o
   4   9   4         94.25         94.81         2.88 o
   5   9   4        162.85        169.28         3.82 o
   6   9   4        116.23        137.44         3.54 o
   7   9   4        122.47        125.18         4.32 o
   8   9   4          7.67          9.12         1.51 o
   9   9   4          7.66          2.79         1.60 o
  10   9   4          5.10          6.21         1.61 o
  -5  10   4         40.85         41.32         2.52 o
  -4  10   4          9.66         11.24         1.43 o
  -3  10   4          8.90          6.83         1.44 o
  -2  10   4         62.59         68.41         2.72 o
  -1  10   4         70.25         78.04         4.97 o
   0  10   4          0.22         -1.20         1.20 o
   1  10   4         68.42         63.24         3.19 o
   2  10   4          0.19         -1.28         1.45 o
   3  10   4          5.06          2.82         1.20 o
   4  10   4          0.33         -0.87         1.09 o
   5  10   4        117.50        124.22         4.69 o
   6  10   4        160.63        157.55         5.29 o
   7  10   4         44.21         43.59         3.05 o
   8  10   4         56.59         59.91         2.79 o
   9  10   4         15.90         20.86         3.05 o
  10  10   4          0.92          2.32         1.27 o
  -4  11   4         11.48         12.69         2.74 o
  -3  11   4         43.63         28.76         2.81 o
  -2  11   4         36.79         48.56         3.16 o
  -1  11   4          1.02          1.93         1.46 o
   0  11   4          5.75          2.24         1.60 o
   1  11   4         49.45         44.28         2.90 o
   2  11   4         49.09         47.74         4.64 o
   3  11   4          1.10          1.76         1.15 o
   4  11   4          0.27         -0.07         1.15 o
   5  11   4          2.21          2.08         1.09 o
   6  11   4          0.67          0.63         2.35 o
   7  11   4         62.59         63.86         2.68 o
   8  11   4         42.58         40.71         2.41 o
   9  11   4        116.48        134.91         6.41 o
  -3  12   4         10.32         13.22         2.09 o
  -2  12   4         27.66         35.53         3.26 o
  -1  12   4         29.35         26.67         2.72 o
   0  12   4          7.52          7.01         2.46 o
   1  12   4          8.62          7.33         1.87 o
   2  12   4         36.67         48.46         3.16 o
   3  12   4         11.04         10.16         3.55 o
   4  12   4          7.72         12.57         1.67 o
   5  12   4          2.81          0.67         2.15 o
   6  12   4          0.39         -0.71         1.83 o
   7  12   4         17.55         13.88         2.06 o
   8  12   4         52.23         60.75         5.93 o
   0  13   4         15.50         14.43         2.30 o
   1  13   4         48.47         53.56         3.47 o
   2  13   4          3.96          1.30         2.53 o
   3  13   4          3.42          3.23         1.79 o
   4  13   4         82.79        103.43         5.36 o
   5  13   4          0.06         -0.99         1.01 o
   6  13   4          0.17         -1.09         1.09 o
  -4 -12   5         50.32         52.62         6.11 o
  -3 -12   5         18.02         14.18         3.39 o
  -2 -12   5         54.46         58.08         5.34 o
  -1 -12   5         66.05         81.41         5.70 o
   0 -12   5         53.60         53.71         4.73 o
   1 -12   5         30.84         39.08         4.30 o
  -6 -11   5          3.91          5.53         1.39 o
  -5 -11   5          2.36          0.42         1.24 o
  -4 -11   5         12.86         10.87         1.16 o
  -3 -11   5         37.21         41.63         3.42 o
  -2 -11   5         37.16         40.74         4.43 o
  -1 -11   5         38.76         35.56         4.24 o
   0 -11   5         26.04         29.59         3.81 o
   1 -11   5        157.02        162.08         8.64 o
   2 -11   5         14.29         14.67         2.23 o
   3 -11   5          8.80          9.57         2.04 o
  -7 -10   5          7.53          6.75         2.11 o
  -6 -10   5        120.54        130.15         3.58 o
  -5 -10   5          0.37          0.52         1.19 o
  -4 -10   5         69.01         59.39         2.25 o
  -3 -10   5          1.98          1.49         0.86 o
  -2 -10   5         65.16         61.73         5.08 o
  -1 -10   5        290.46        303.32         9.97 o
   0 -10   5         95.73         89.93         3.72 o
   1 -10   5          5.65          7.61         1.73 o
   2 -10   5         12.30         16.21         2.16 o
   3 -10   5         99.63         93.88         4.17 o
   4 -10   5          8.39          2.67         3.10 o
   5 -10   5         23.72         16.33         4.16 o
  -8  -9   5         39.54         37.73         2.44 o
  -7  -9   5         86.35         93.93         3.20 o
  -6  -9   5         72.72         71.86         2.77 o
  -5  -9   5          1.45          0.47         1.16 o
  -4  -9   5         78.73         81.21         2.60 o
  -3  -9   5         35.48         33.44         1.70 o
  -2  -9   5         26.03         23.47         1.21 o
  -1  -9   5         84.66         95.12         3.75 o
   0  -9   5          2.17          1.58         1.39 o
   1  -9   5        424.88        393.36         7.52 o
   2  -9   5        171.33        158.94         5.15 o
   3  -9   5         13.02          7.58         2.44 o
   4  -9   5          4.03          2.43         1.72 o
   5  -9   5         33.94         27.56         2.83 o
   6  -9   5          0.28         -0.94         1.53 o
  -9  -8   5         15.70         16.28         1.92 o
  -8  -8   5         10.35         12.36         1.72 o
  -7  -8   5         63.72         62.29         3.93 o
  -6  -8   5         35.84         36.64         2.10 o
  -5  -8   5          7.27          5.96         1.52 o
  -4  -8   5        276.50        268.44         4.54 o
  -3  -8   5         11.62         11.24         3.12 o
  -2  -8   5        177.57        182.94         3.22 o
  -1  -8   5          9.15          5.18         0.73 o
   0  -8   5        199.51        180.71         2.57 o
   1  -8   5          8.08          8.65         1.88 o
   2  -8   5        432.98        427.72         7.71 o
   3  -8   5        446.93        438.20         6.59 o
   4  -8   5         34.23         26.36         5.70 o
   5  -8   5         46.48         40.07         3.08 o
   6  -8   5         22.73         22.26         2.68 o
   7  -8   5          7.28          2.72         1.91 o
  -9  -7   5          5.83          7.47         1.54 o
  -8  -7   5          0.74          2.41         1.38 o
  -7  -7   5         20.09         22.03         1.93 o
  -6  -7   5          3.62          2.56         1.26 o
  -5  -7   5        202.38        191.88         3.86 o
  -4  -7   5        105.86        103.97         2.80 o
  -3  -7   5          7.08          5.99         1.47 o
  -2  -7   5        239.34        223.78         3.04 o
  -1  -7   5         73.52         71.13         1.65 o
   0  -7   5         46.05         44.29         1.40 o
   1  -7   5        240.52        221.16         4.71 o
   2  -7   5        198.58        187.00         3.28 o
   3  -7   5        153.21        155.91         2.83 o
   4  -7   5        497.09        476.01         8.72 o
   5  -7   5        108.95         98.25         9.11 o
   6  -7   5         48.33         35.86         2.96 o
   7  -7   5          0.44         -0.78         1.71 o
   8  -7   5        157.45        148.16         8.33 o
 -10  -6   5          1.64          1.84         1.39 o
  -9  -6   5         36.00         32.47         2.36 o
  -8  -6   5         14.96         11.30         1.69 o
  -7  -6   5        283.93        285.45         7.55 o
  -6  -6   5         60.44         48.74         2.47 o
  -5  -6   5          9.34          6.43         1.22 o
  -4  -6   5         19.99         19.80         1.79 o
  -3  -6   5        128.82        118.44         2.74 o
  -2  -6   5        444.53        450.58         4.88 o
  -1  -6   5          0.45          0.28         0.55 o
   0  -6   5        173.02        146.81         2.99 o
   1  -6   5        402.26        391.36         4.11 o
   2  -6   5          1.42          1.15         0.68 o
   3  -6   5        439.58        400.10         4.83 o
   4  -6   5         32.30         31.35         1.74 o
   5  -6   5        288.06        276.16        10.01 o
   6  -6   5         46.31         42.38         3.03 o
   7  -6   5        206.79        190.53         6.81 o
   8  -6   5         97.62         94.84         4.41 o
   9  -6   5          1.69         -1.63         2.85 o
 -10  -5   5         90.48        102.94         3.17 o
  -9  -5   5          2.07          4.15         1.31 o
  -8  -5   5         63.04         62.98         2.78 o
  -7  -5   5         12.22         12.79         1.84 o
  -6  -5   5          0.84          0.40         1.06 o
  -5  -5   5        476.88        469.94         6.22 o
  -4  -5   5         90.44         95.89         2.51 o
  -3  -5   5         52.62         34.98         1.79 o
  -2  -5   5         90.73         63.42         1.49 o
  -1  -5   5         26.53         21.20         1.72 o
   0  -5   5        289.89        323.54         3.49 o
   1  -5   5         38.65         46.34         1.31 o
   2  -5   5        349.01        326.35         3.93 o
   3  -5   5        343.00        339.14         3.71 o
   4  -5   5          5.44          3.63         0.88 o
   5  -5   5         65.48         57.10         1.97 o
   6  -5   5         77.53         56.81         3.13 o
   7  -5   5         42.30         38.07         2.90 o
   8  -5   5        254.58        249.94         6.66 o
   9  -5   5        142.19        136.65         5.25 o
  10  -5   5          1.36          2.13         1.75 o
 -10  -4   5         84.83         79.64         3.47 o
  -9  -4   5         46.17         47.07         2.24 o
  -8  -4   5        155.16        159.61         3.49 o
  -7  -4   5        119.58        112.91         2.83 o
  -6  -4   5          1.31          0.42         1.31 o
  -5  -4   5          8.99          7.13         1.16 o
  -4  -4   5        129.15        106.73         3.74 o
  -3  -4   5        143.84        127.40         2.67 o
  -2  -4   5         15.10         13.00         0.74 o
  -1  -4   5        197.99        159.75         2.21 o
   0  -4   5         80.63         73.90         1.47 o
   1  -4   5        158.56        166.34         2.19 o
   2  -4   5       1068.85       1065.43         8.54 o
   3  -4   5         52.59         46.32         1.60 o
   4  -4   5          8.41          9.16         0.70 o
   5  -4   5          6.65          8.26         1.01 o
   6  -4   5         27.46         25.85         1.47 o
   7  -4   5         36.66         34.66         2.67 o
   8  -4   5          3.27          4.17         1.77 o
   9  -4   5         43.80         42.71         3.19 o
  10  -4   5         18.26         13.66         2.41 o
 -11  -3   5         14.52         16.03         2.59 o
 -10  -3   5         80.10         69.42         9.65 o
  -9  -3   5        120.89        115.94         3.16 o
  -8  -3   5        212.32        212.32         3.95 o
  -7  -3   5        198.18        183.91         3.50 o
  -6  -3   5         47.16         43.84         1.80 o
  -5  -3   5         65.98         55.82         1.96 o
  -4  -3   5          0.79          0.39         0.73 o
  -3  -3   5        375.04        387.68         4.88 o
  -2  -3   5          2.88          1.58         0.49 o
  -1  -3   5          6.39          1.79         0.51 o
   0  -3   5        598.11        771.81         6.40 o
   1  -3   5          1.67          1.15         0.58 o
   2  -3   5       5477.99       5903.25        41.40 o
   3  -3   5         17.01         13.98         0.69 o
   4  -3   5          3.58          2.97         0.50 o
   5  -3   5         36.71         39.34         1.19 o
   6  -3   5        116.15        107.82         2.46 o
   7  -3   5         28.82         26.53         1.73 o
   8  -3   5        123.16        116.34         4.31 o
   9  -3   5          2.10          3.64         1.81 o
  10  -3   5         54.93         61.06         9.42 o
  11  -3   5         90.95         94.98         4.57 o
 -11  -2   5          0.18          0.49         1.75 o
 -10  -2   5          1.14          2.41         2.71 o
  -9  -2   5         44.54         36.04         3.11 o
  -8  -2   5        338.50        342.35         5.04 o
  -7  -2   5        195.80        179.52         3.44 o
  -6  -2   5        165.00        171.53         3.51 o
  -5  -2   5        573.38        599.39         8.02 o
  -4  -2   5        244.64        247.51         5.98 o
  -3  -2   5          0.57          1.21         0.68 o
  -2  -2   5         52.95         35.08         1.61 o
  -1  -2   5        385.21        344.40         3.45 o
   0  -2   5        113.20        130.27         2.30 o
   1  -2   5        181.44        158.07         6.97 o
   2  -2   5        750.30        994.67         9.44 o
   3  -2   5          0.91          0.71         0.73 o
   4  -2   5        630.32        667.62         5.67 o
   5  -2   5        398.82        377.92         3.72 o
   6  -2   5        437.55        438.94         4.34 o
   7  -2   5          3.38          3.17         0.97 o
   8  -2   5          6.62          4.94         1.28 o
   9  -2   5         29.03         25.74         3.55 o
  10  -2   5         76.37         63.76         3.80 o
  11  -2   5          9.18         11.39         2.36 o
 -11  -1   5         62.61         65.62         4.25 o
 -10  -1   5         18.14         12.54         2.48 o
  -9  -1   5          4.46          4.83         2.82 o
  -8  -1   5         45.54         48.83         3.41 o
  -7  -1   5         53.44         46.82         1.96 o
  -6  -1   5         55.58         49.50         2.19 o
  -5  -1   5        362.26        350.08         3.59 o
  -4  -1   5       1693.35       1783.06        12.39 o
  -3  -1   5       1192.62       1264.53         9.04 o
  -2  -1   5         13.73         16.53         0.73 o
  -1  -1   5          9.06          5.44         0.75 o
   0  -1   5        139.07        173.60         8.21 o
   1  -1   5       1745.23       1805.55        13.29 o
   2  -1   5        876.86        887.88         8.55 o
   3  -1   5       1297.09       1491.58        11.44 o
   4  -1   5          0.60          4.23         0.54 o
   5  -1   5        134.16        125.88         1.94 o
   6  -1   5         28.04         24.96         1.09 o
   7  -1   5        255.21        259.83         3.28 o
   8  -1   5        348.15        339.85         5.37 o
   9  -1   5         46.97         45.68         2.95 o
  10  -1   5         88.56         83.67         4.00 o
  11  -1   5          1.13          0.61         1.64 o
 -10   0   5        139.06        152.53         5.76 o
  -9   0   5         52.72         51.73         5.98 o
  -8   0   5        247.49        212.57         6.00 o
  -7   0   5          0.56          0.51         1.25 o
  -6   0   5         18.00         18.46         1.03 o
  -5   0   5        427.68        416.28         5.43 o
  -4   0   5       1145.85       1218.08         8.97 o
  -3   0   5          5.20          1.36         0.53 o
  -2   0   5        872.16        945.87         7.00 o
  -1   0   5        653.97        645.95         5.05 o
   0   0   5        487.08        513.02         4.57 o
   1   0   5       1451.53       1506.65        20.14 o
   2   0   5        406.56        462.88         5.57 o
   3   0   5         12.88          9.06         0.79 o
   4   0   5          0.55          4.41         0.54 o
   5   0   5         28.13         20.36         0.88 o
   6   0   5        116.44         99.84         1.85 o
   7   0   5         26.29         29.16         1.37 o
   8   0   5        207.23        213.98         3.44 o
   9   0   5        119.07        121.39         2.78 o
  10   0   5         12.15          9.44         1.89 o
  11   0   5         41.45         41.57         3.11 o
  12   0   5          1.06          1.69         2.12 o
 -10   1   5        143.60        150.66        15.02 o
  -9   1   5        121.84        119.82         4.95 o
  -8   1   5         46.93         41.11         3.17 o
  -7   1   5         70.41         69.64         6.26 o
  -6   1   5         34.76         29.88         1.37 o
  -5   1   5        190.03        186.21         2.56 o
  -4   1   5        573.47        607.79         5.27 o
  -3   1   5        780.05        823.93         6.42 o
  -2   1   5        579.99        583.88         6.10 o
  -1   1   5        312.29        325.25         3.51 o
   0   1   5       1012.93       1108.59         7.80 o
   1   1   5        200.47        184.95         2.26 o
   2   1   5        654.74        678.36         5.71 o
   3   1   5        136.60        119.92         2.02 o
   4   1   5         54.74         54.95         1.53 o
   5   1   5          3.10          1.80         0.57 o
   6   1   5         84.45         56.68         1.45 o
   7   1   5         23.39         26.49         1.32 o
   8   1   5         42.85         42.72         1.53 o
   9   1   5         13.70         16.12         1.34 o
  10   1   5         84.70         81.15         4.19 o
  11   1   5         80.43         83.37         6.91 o
 -10   2   5        125.32        120.30         5.25 o
  -9   2   5        202.79        216.32        13.80 o
  -8   2   5        426.97        434.86         8.91 o
  -7   2   5        168.92        171.33         3.83 o
  -6   2   5        305.68        321.31         5.10 o
  -5   2   5          2.67          1.58         0.63 o
  -4   2   5         15.98         21.48         0.94 o
  -3   2   5        561.54        524.54         4.58 o
  -2   2   5        711.73        758.24         5.91 o
  -1   2   5       2187.50       2463.58        16.16 o
   0   2   5        485.27        517.13         4.20 o
   1   2   5       1392.85       1504.60        11.38 o
   2   2   5        260.32        282.94         3.08 o
   3   2   5        338.54        309.82         4.87 o
   4   2   5          4.32         10.44         0.66 o
   5   2   5        505.15        529.61         4.60 o
   6   2   5         73.70         66.13         1.52 o
   7   2   5          2.13          1.95         0.69 o
   8   2   5        111.45        109.34         2.43 o
   9   2   5        248.81        260.42         4.46 o
  10   2   5        119.25        129.01         4.64 o
  11   2   5         88.67         90.49         5.34 o
 -10   3   5          9.75         13.84         2.53 o
  -9   3   5         31.07         29.72         3.39 o
  -8   3   5        158.60        171.23         5.52 o
  -7   3   5        107.09        105.55         3.26 o
  -6   3   5        487.32        491.02         6.83 o
  -5   3   5       1570.36       1653.66        16.04 o
  -4   3   5        459.34        480.94         6.18 o
  -3   3   5        320.86        343.44         4.51 o
  -2   3   5          2.75          0.59         0.48 o
  -1   3   5        286.92        269.46         2.89 o
   0   3   5        600.99        645.32         5.05 o
   1   3   5       3476.96       4006.53        25.39 o
   2   3   5       1076.91       1211.91        10.85 o
   3   3   5        305.41        255.53         2.50 o
   4   3   5        187.07        169.12         2.04 o
   5   3   5        546.09        546.56         4.71 o
   6   3   5         65.64         58.78         1.82 o
   7   3   5         58.75         53.36         1.90 o
   8   3   5         15.48         15.66         1.21 o
   9   3   5         17.02         15.55         1.30 o
  10   3   5         23.74         31.22         2.01 o
  11   3   5          7.45         11.31         1.92 o
  -9   4   5          1.58          0.16         3.21 o
  -8   4   5         37.57         36.05         3.00 o
  -7   4   5          5.74          4.45         1.38 o
  -6   4   5        590.45        594.83         7.92 o
  -5   4   5        358.52        377.71         5.72 o
  -4   4   5       1035.16       1149.94        17.66 o
  -3   4   5        386.34        407.86         5.52 o
  -2   4   5        131.59        132.40         2.01 o
  -1   4   5       1120.36       1159.62         7.69 o
   0   4   5          5.67          1.98         0.45 o
   1   4   5         10.65         12.01         0.76 o
   2   4   5        822.80        873.11         6.62 o
   3   4   5       1040.73       1079.50         8.90 o
   4   4   5        164.01        185.75         2.69 o
   5   4   5        459.45        447.83         4.06 o
   6   4   5        345.55        349.03         4.01 o
   7   4   5        228.90        216.81         3.65 o
   8   4   5        115.79        110.94         2.94 o
   9   4   5         19.58         17.60         1.66 o
  10   4   5          4.52          5.91         1.37 o
  11   4   5          6.36          7.26         1.87 o
  12   4   5          0.19         -1.21         1.21 o
  -9   5   5         49.69         45.15         3.46 o
  -8   5   5          0.31         -1.13         1.23 o
  -7   5   5         56.05         56.11         4.33 o
  -6   5   5          2.60          3.80         1.31 o
  -5   5   5        122.44        115.71         3.24 o
  -4   5   5        751.82        749.18         8.86 o
  -3   5   5        285.25        296.76         4.72 o
  -2   5   5        871.78        998.59         8.41 o
  -1   5   5        425.74        447.55         4.05 o
   0   5   5        655.35        726.70         8.11 o
   1   5   5        304.55        301.29         3.00 o
   2   5   5          5.95         20.77         1.01 o
   3   5   5         15.08          8.36         0.80 o
   4   5   5       1183.58       1363.44         9.95 o
   5   5   5        892.94        888.22         9.36 o
   6   5   5         86.58         82.89         2.46 o
   7   5   5          9.08          9.46         1.25 o
   8   5   5         60.08         58.82         3.36 o
   9   5   5        328.61        334.15         4.80 o
  10   5   5        142.63        150.46         3.90 o
  11   5   5          0.18         -1.30         1.30 o
  12   5   5          1.59          0.02         1.76 o
  -8   6   5         45.35         43.46         2.61 o
  -7   6   5         98.39        101.07         3.47 o
  -6   6   5         26.31         25.84         2.01 o
  -5   6   5         14.25         14.75         1.67 o
  -4   6   5         41.18         42.56         2.11 o
  -3   6   5        247.88        243.20         4.39 o
  -2   6   5        678.05        692.31         8.15 o
  -1   6   5        675.17        713.97         6.66 o
   0   6   5        380.24        467.08         6.08 o
   1   6   5        822.15        901.46         6.96 o
   2   6   5         10.86          7.62         0.64 o
   3   6   5         53.25         46.88         1.52 o
   4   6   5        199.80        197.16         3.54 o
   5   6   5        361.83        352.90         5.13 o
   6   6   5        148.99        139.11         7.45 o
   7   6   5         51.23         56.77         2.27 o
   8   6   5         79.73         87.17         2.85 o
   9   6   5        126.28        129.87         3.02 o
  10   6   5         93.57         91.77         3.51 o
  11   6   5          5.97          2.54         1.90 o
  12   6   5         18.07         18.16         2.49 o
  -8   7   5         12.01         13.38         1.87 o
  -7   7   5         52.80         50.99         2.72 o
  -6   7   5         35.82         42.27         2.45 o
  -5   7   5         71.90         68.69         2.80 o
  -4   7   5          2.60          5.14         1.31 o
  -3   7   5          5.13          6.69         1.30 o
  -2   7   5        599.69        593.84        11.65 o
  -1   7   5        251.95        245.76         4.20 o
   0   7   5        580.89        583.34         5.77 o
   1   7   5        189.70        206.81         4.37 o
   2   7   5        319.12        338.95         4.83 o
   3   7   5        655.03        682.72         9.05 o
   4   7   5         14.23         12.70         1.79 o
   5   7   5        230.90        218.61         4.04 o
   6   7   5          7.32          4.31         1.16 o
   7   7   5        151.61        155.75         3.63 o
   8   7   5        276.62        283.38         5.12 o
   9   7   5         84.04         87.13         3.09 o
  10   7   5          0.19         -1.31         1.31 o
  11   7   5         73.56         79.43         3.23 o
  -7   8   5         62.47         78.36         3.28 o
  -6   8   5         12.38         10.50         1.67 o
  -5   8   5        149.60        144.24         3.96 o
  -4   8   5         46.86         53.03         2.53 o
  -3   8   5         16.91         14.51         1.61 o
  -2   8   5         34.57         41.83         2.59 o
  -1   8   5         50.22         44.42         2.02 o
   0   8   5        295.36        303.11         3.89 o
   1   8   5        555.35        579.37         8.34 o
   2   8   5        667.96        699.57         8.10 o
   3   8   5          8.86          8.05         1.20 o
   4   8   5        132.78        139.03         3.28 o
   5   8   5        184.78        176.40         3.78 o
   6   8   5         49.14         51.11         2.26 o
   7   8   5         40.08         36.37         2.11 o
   8   8   5         12.27         14.81         1.67 o
   9   8   5        131.68        124.94         3.63 o
  10   8   5         38.79         42.89         2.55 o
  11   8   5         24.29         23.49         4.31 o
  -6   9   5         34.51         42.08         2.63 o
  -5   9   5        105.00        122.84         5.81 o
  -4   9   5         10.53         15.82         1.79 o
  -3   9   5         93.61         79.98         2.97 o
  -2   9   5        137.35        134.94         3.57 o
  -1   9   5          2.29          6.72         1.23 o
   0   9   5         10.37         15.12         1.97 o
   1   9   5         88.25         90.23         2.68 o
   2   9   5        454.16        429.41        17.50 o
   3   9   5        816.22        846.33         9.72 o
   4   9   5        311.95        349.45         5.54 o
   5   9   5         88.00         96.89         2.99 o
   6   9   5          1.33          1.58         1.19 o
   7   9   5         45.87         44.01         2.31 o
   8   9   5         56.57         48.25         3.18 o
   9   9   5          3.29          6.05         1.43 o
  10   9   5         24.94         29.66         2.28 o
  -5  10   5         26.12         39.39         2.54 o
  -4  10   5         19.13         18.35         1.96 o
  -3  10   5         90.99         86.49         3.16 o
  -2  10   5         11.86         14.60         2.17 o
  -1  10   5        164.51        173.00         8.93 o
   0  10   5         62.86         69.45         3.67 o
   1  10   5          1.31          0.24         1.39 o
   2  10   5          0.35         -0.13         1.00 o
   3  10   5          1.72          1.44         1.12 o
   4  10   5        437.04        426.40         6.52 o
   5  10   5        156.74        150.81         3.79 o
   6  10   5         65.66         61.56         3.66 o
   7  10   5        127.01        134.66         4.69 o
   8  10   5         60.35         65.61         4.90 o
   9  10   5          8.40          8.45         1.58 o
  10  10   5          0.14          2.03         1.54 o
  -4  11   5          5.44          4.05         1.92 o
  -3  11   5         29.86         31.10         2.87 o
  -2  11   5         68.76         83.69         7.79 o
  -1  11   5         35.19         43.76         3.05 o
   0  11   5          0.14          0.43         1.83 o
   1  11   5        117.95        102.53         4.12 o
   2  11   5         54.66         61.96         3.36 o
   3  11   5          0.78         -0.16         1.10 o
   4  11   5          9.66         12.69         1.65 o
   5  11   5         43.85         45.77         2.44 o
   6  11   5         37.86         37.99         2.33 o
   7  11   5        116.95        116.41         7.63 o
   8  11   5         24.27         18.13         1.88 o
   9  11   5         52.41         49.55         2.67 o
  -2  12   5         33.84         40.34         3.16 o
  -1  12   5         36.82         49.40         3.34 o
   0  12   5         15.49         12.77         2.15 o
   1  12   5         10.81          6.57         1.88 o
   2  12   5         51.98         57.54         3.83 o
   3  12   5         42.23         33.65         5.26 o
   4  12   5          3.83          6.19         1.42 o
   5  12   5         15.08         20.07         1.96 o
   6  12   5         37.08         38.59         4.60 o
   7  12   5         24.74         26.10         6.18 o
   0  13   5          0.65         -0.50         1.40 o
   1  13   5         82.66         96.72         4.41 o
   2  13   5         47.13         50.30         4.04 o
   3  13   5          0.40          3.72         1.83 o
   4  13   5          8.72         10.03         2.11 o
   5  13   5         18.14         18.36         2.00 o
  -5 -11   6         19.63         14.17         1.80 o
  -4 -11   6         23.66         29.94         2.00 o
  -3 -11   6         61.66         72.45         5.80 o
  -2 -11   6         28.25         26.53         4.04 o
  -1 -11   6         78.60         83.73         5.90 o
   0 -11   6          2.08          1.66         2.15 o
   1 -11   6         31.03         37.17         4.46 o
   2 -11   6         31.05         31.18         2.81 o
   3 -11   6          3.66          1.97         3.47 o
  -7 -10   6         21.78         29.87         2.16 o
  -6 -10   6          2.11          2.12         1.38 o
  -5 -10   6          1.85          0.78         1.17 o
  -4 -10   6         27.35         21.02         2.88 o
  -3 -10   6         50.02         45.61         2.49 o
  -2 -10   6          9.08         10.49         3.16 o
  -1 -10   6        143.04        148.87         7.17 o
   0 -10   6        113.87        126.09         6.58 o
   1 -10   6         40.10         37.74         2.74 o
   2 -10   6          9.55         13.60         3.05 o
   3 -10   6          5.48          1.29         1.73 o
   4 -10   6          1.51          1.67         1.92 o
   5 -10   6         32.66         33.36         5.59 o
  -8  -9   6          2.27          0.46         1.27 o
  -7  -9   6         53.62         54.27         3.04 o
  -6  -9   6         42.33         46.43         3.12 o
  -5  -9   6          1.24         -1.11         1.15 o
  -4  -9   6          0.98          3.24         1.18 o
  -3  -9   6          0.97         -0.42         0.91 o
  -2  -9   6         19.34         13.80         2.80 o
  -1  -9   6          8.82          8.91         1.25 o
   0  -9   6          2.22          2.34         1.48 o
   1  -9   6         13.36         12.58         2.00 o
   2  -9   6         65.51         58.62         3.16 o
   3  -9   6         49.01         37.49         2.92 o
   4  -9   6         16.83         12.86         2.21 o
   5  -9   6          8.88          8.40         2.56 o
   6  -9   6          2.79          2.11         2.15 o
  -8  -8   6         36.09         43.63         4.83 o
  -7  -8   6        115.75        109.60         3.46 o
  -6  -8   6        161.36        149.62         4.44 o
  -5  -8   6         11.53          6.64         1.33 o
  -4  -8   6          4.13          6.32         1.29 o
  -3  -8   6          2.58          1.97         1.08 o
  -2  -8   6          2.35          2.11         0.90 o
  -1  -8   6          8.97          8.42         1.25 o
   0  -8   6          1.11          0.51         1.22 o
   1  -8   6        108.59        108.91         2.57 o
   2  -8   6         13.07         14.73         1.43 o
   3  -8   6          1.64         -0.20         1.12 o
   4  -8   6          7.81          5.04         3.42 o
   5  -8   6         80.32         65.67         7.28 o
   6  -8   6          0.39         -1.63         1.65 o
   7  -8   6          0.38         -0.18         2.04 o
  -9  -7   6          0.19         -0.02         1.28 o
  -8  -7   6          6.10          0.91         1.36 o
  -7  -7   6         55.96         56.49         2.65 o
  -6  -7   6          2.16          4.30         1.37 o
  -5  -7   6        182.82        171.06         6.26 o
  -4  -7   6        244.52        244.53         4.36 o
  -3  -7   6         17.17         16.03         1.41 o
  -2  -7   6         27.05         26.64         1.52 o
  -1  -7   6         70.51         70.68         1.75 o
   0  -7   6         92.58         92.17         2.32 o
   1  -7   6         38.16         33.41         1.67 o
   2  -7   6         36.74         35.64         1.74 o
   3  -7   6        115.33        122.36         2.63 o
   4  -7   6        170.10        165.66         3.44 o
   5  -7   6          9.76          7.43         1.88 o
   6  -7   6         10.95          7.38         2.08 o
   7  -7   6         16.06         19.69         4.25 o
   8  -7   6          1.57         -1.58         1.58 o
  -9  -6   6          4.37          4.73         1.42 o
  -8  -6   6         30.68         34.82         2.33 o
  -7  -6   6         24.14         24.48         2.38 o
  -6  -6   6          0.32         -0.29         1.13 o
  -5  -6   6          3.17          1.21         1.09 o
  -4  -6   6        102.42         86.96         3.94 o
  -3  -6   6        239.88        215.41         5.45 o
  -2  -6   6        115.11        107.18         2.05 o
  -1  -6   6        990.66       1020.38         8.70 o
   0  -6   6          8.56          8.12         1.35 o
   1  -6   6        783.83        811.12         8.61 o
   2  -6   6        104.29        110.98         2.63 o
   3  -6   6        178.74        180.69         3.43 o
   4  -6   6         12.66          7.65         1.06 o
   5  -6   6         25.89         27.13         1.53 o
   6  -6   6         98.82         93.45         4.13 o
   7  -6   6         48.13         42.43         3.20 o
   8  -6   6         85.94         82.90         5.70 o
   9  -6   6         18.70         15.56         2.48 o
 -10  -5   6        120.35        118.63         3.85 o
  -9  -5   6         86.38         78.91         3.16 o
  -8  -5   6        104.95        102.81         3.39 o
  -7  -5   6         30.77         30.48         2.11 o
  -6  -5   6        139.39        132.96         3.40 o
  -5  -5   6         59.18         55.29         2.65 o
  -4  -5   6         99.93         93.55         2.62 o
  -3  -5   6          0.50         -0.54         0.86 o
  -2  -5   6        218.09        220.77         3.04 o
  -1  -5   6        286.11        270.88         5.11 o
   0  -5   6        309.69        288.25         4.18 o
   1  -5   6         39.88         25.71         1.79 o
   2  -5   6          2.05          2.38         1.03 o
   3  -5   6          2.64          1.60         1.25 o
   4  -5   6        110.30        105.01         2.41 o
   5  -5   6         29.19         24.17         1.45 o
   6  -5   6          0.91         -1.10         1.10 o
   7  -5   6        152.48        145.97         4.98 o
   8  -5   6         44.98         44.02         7.15 o
   9  -5   6         68.95         60.89         3.86 o
 -10  -4   6         36.91         40.86         2.79 o
  -9  -4   6         41.12         34.73         2.11 o
  -8  -4   6        222.42        213.37         4.12 o
  -7  -4   6        147.10        141.22         3.28 o
  -6  -4   6        314.55        312.27         5.18 o
  -5  -4   6         12.79         12.30         1.39 o
  -4  -4   6         78.09         75.70         2.37 o
  -3  -4   6          0.53          1.65         0.86 o
  -2  -4   6        231.77        205.86         2.67 o
  -1  -4   6        145.18        125.75         2.04 o
   0  -4   6         44.31         39.57         1.22 o
   1  -4   6        181.67        159.81         2.22 o
   2  -4   6        835.94        766.86         6.60 o
   3  -4   6         10.82          9.36         1.09 o
   4  -4   6         60.94         57.06         1.86 o
   5  -4   6          0.40          1.20         0.87 o
   6  -4   6         19.55         14.78         1.29 o
   7  -4   6          0.41         -0.02         1.55 o
   8  -4   6         34.72         36.75         3.76 o
   9  -4   6         35.78         37.54         3.13 o
  10  -4   6          1.65          6.15         2.23 o
 -10  -3   6         86.35         80.87         4.29 o
  -9  -3   6        103.47         91.52         3.53 o
  -8  -3   6         39.33         39.59         2.05 o
  -7  -3   6        235.98        245.80         6.57 o
  -6  -3   6        139.95        130.32         3.53 o
  -5  -3   6        210.03        211.57         3.48 o
  -4  -3   6        149.71        138.37         4.18 o
  -3  -3   6        196.31        181.43         3.28 o
  -2  -3   6        112.32         80.85         1.56 o
  -1  -3   6        181.74        228.29         2.78 o
   0  -3   6         20.84         13.79         0.77 o
   1  -3   6         70.78         49.63         1.16 o
   2  -3   6       2060.52       2134.34        18.75 o
   3  -3   6         12.48         10.15         1.39 o
   4  -3   6          2.67          0.10         1.04 o
   5  -3   6        128.60        110.24         2.50 o
   6  -3   6         30.81         30.27         1.55 o
   7  -3   6          2.78          1.16         0.98 o
   8  -3   6         13.59         15.97         2.41 o
   9  -3   6          3.62          4.65         1.82 o
  10  -3   6          0.58          0.72         1.74 o
 -10  -2   6         54.07         56.89         3.93 o
  -9  -2   6         99.92        115.39         4.87 o
  -8  -2   6        258.82        268.22         5.02 o
  -7  -2   6        700.54        677.63         7.56 o
  -6  -2   6         16.82         17.35         1.60 o
  -5  -2   6         42.85         40.34         1.95 o
  -4  -2   6       1043.16       1077.83         9.56 o
  -3  -2   6       1063.83       1085.94         8.87 o
  -2  -2   6         27.32         41.18         1.41 o
  -1  -2   6         13.84         25.45         1.03 o
   0  -2   6        121.02        167.31         2.29 o
   1  -2   6        967.48        932.13         8.23 o
   2  -2   6        738.54        790.26         9.75 o
   3  -2   6          0.62          0.66         0.76 o
   4  -2   6        474.83        453.97         5.70 o
   5  -2   6         20.42         13.01         2.10 o
   6  -2   6        101.55        109.17         2.47 o
   7  -2   6          0.62         -0.84         0.84 o
   8  -2   6         24.30         19.80         1.74 o
   9  -2   6         45.22         43.86         3.05 o
  10  -2   6          4.04          3.71         1.87 o
  11  -2   6          1.98          2.13         1.84 o
 -10  -1   6         14.65         10.18         2.37 o
  -9  -1   6         20.56         25.19         4.55 o
  -8  -1   6         61.77         76.88         4.81 o
  -7  -1   6        307.13        300.95         7.04 o
  -6  -1   6        330.41        322.51         4.52 o
  -5  -1   6        389.55        403.76         4.99 o
  -4  -1   6        441.53        398.15         3.88 o
  -3  -1   6        973.24        985.49         7.50 o
  -2  -1   6        977.27       1089.56         8.04 o
  -1  -1   6        527.15        554.66         5.11 o
   0  -1   6         61.00         37.38         1.17 o
   1  -1   6       1728.92       2167.84        15.90 o
   2  -1   6         16.26          3.06         0.76 o
   3  -1   6       1345.69       1280.46        13.33 o
   4  -1   6         61.90         52.38         1.19 o
   5  -1   6        267.55        264.82         2.93 o
   6  -1   6        439.25        429.22         4.26 o
   7  -1   6        169.25        150.28         2.93 o
   8  -1   6         30.96         29.36         1.63 o
   9  -1   6          8.85          5.03         1.38 o
  10  -1   6         14.87         11.19         4.53 o
  11  -1   6         46.85         56.94         3.61 o
 -10   0   6         84.96         85.36         5.20 o
  -9   0   6         23.92         25.07         2.96 o
  -8   0   6        154.28        143.32         5.13 o
  -7   0   6         56.60         48.55         6.68 o
  -6   0   6          0.53          0.84         0.88 o
  -5   0   6        712.14        745.28         6.93 o
  -4   0   6       1959.55       2069.46        14.38 o
  -3   0   6        202.01        181.37         2.37 o
  -2   0   6         98.99         84.34         1.60 o
  -1   0   6       1894.19       2074.54        15.46 o
   0   0   6       2726.07       2929.35        21.12 o
   1   0   6       1205.12       1320.12        14.62 o
   2   0   6          3.52          0.91         0.43 o
   3   0   6        686.89        883.16         7.27 o
   4   0   6          8.39          9.98         0.86 o
   5   0   6          2.22          2.41         0.60 o
   6   0   6        801.28        800.33         6.62 o
   7   0   6        506.36        509.33         4.99 o
   8   0   6        201.46        200.04         3.52 o
   9   0   6          8.67          8.02         1.46 o
  10   0   6         73.23         58.20         2.58 o
  11   0   6         17.76         19.50         2.82 o
 -10   1   6        117.62        126.13         5.34 o
  -9   1   6         93.56         90.80         4.47 o
  -8   1   6        156.59        155.58         6.93 o
  -7   1   6         21.49         21.95         2.56 o
  -6   1   6          6.09          4.45         1.08 o
  -5   1   6        327.84        321.28         3.64 o
  -4   1   6        649.64        666.66         5.76 o
  -3   1   6        452.52        474.61         4.40 o
  -2   1   6        874.33        936.61         8.34 o
  -1   1   6        264.86        263.15         3.36 o
   0   1   6        868.80        864.74         7.92 o
   1   1   6       1964.03       2276.20        16.70 o
   2   1   6       2101.45       2228.19        16.39 o
   3   1   6         74.40         65.24         1.69 o
   4   1   6          2.33          0.11         0.48 o
   5   1   6        127.75         98.94         1.74 o
   6   1   6          0.60          0.78         0.70 o
   7   1   6         31.55         27.96         1.80 o
   8   1   6        321.86        321.22         4.13 o
   9   1   6        176.17        187.25         4.08 o
  10   1   6         90.35         95.58         3.12 o
  11   1   6         27.97         39.84         3.34 o
  12   1   6          5.22         15.09         3.42 o
 -10   2   6        216.42        255.75        12.09 o
  -9   2   6         99.03        104.96         7.46 o
  -8   2   6        164.00        160.28         6.11 o
  -7   2   6          8.30          8.77         2.04 o
  -6   2   6         82.62         87.99         2.74 o
  -5   2   6        896.20        872.22        13.01 o
  -4   2   6        174.24        177.01         3.97 o
  -3   2   6        178.32        191.88         2.91 o
  -2   2   6         80.21         72.95         1.52 o
  -1   2   6       2170.30       2419.48        16.08 o
   0   2   6       1388.25       1463.42        10.17 o
   1   2   6        221.52        244.06         3.39 o
   2   2   6       1198.01       1251.90         9.90 o
   3   2   6       1664.99       1834.61        13.91 o
   4   2   6        111.26        110.03         2.09 o
   5   2   6         68.93         48.68         1.31 o
   6   2   6         91.72         86.30         1.74 o
   7   2   6         18.71         22.85         1.11 o
   8   2   6        225.52        243.61         3.65 o
   9   2   6          1.76          1.94         0.93 o
  10   2   6          5.54          4.46         1.72 o
  11   2   6        117.16        136.99         4.67 o
  -9   3   6        123.06        146.89         5.51 o
  -8   3   6        314.16        285.65         7.27 o
  -7   3   6        191.33        190.89         4.70 o
  -6   3   6        187.52        195.54         4.56 o
  -5   3   6         36.30         29.65         1.82 o
  -4   3   6        548.35        560.22         7.03 o
  -3   3   6        521.39        532.95         4.79 o
  -2   3   6        101.25         99.85         2.50 o
  -1   3   6        969.71       1059.45         7.86 o
   0   3   6        305.08        312.32         3.10 o
   1   3   6       2126.26       2482.35        18.27 o
   2   3   6        340.40        313.12         3.52 o
   3   3   6         89.64         60.42         1.64 o
   4   3   6        488.38        494.25         4.97 o
   5   3   6       2246.91       2477.96        17.72 o
   6   3   6        111.98        113.02         1.95 o
   7   3   6         68.35         70.06         1.88 o
   8   3   6         76.61         73.18         2.05 o
   9   3   6          4.62          5.79         1.61 o
  10   3   6        338.14        365.17         5.95 o
  11   3   6         34.00         39.16         2.87 o
  12   3   6         25.31         27.38         3.68 o
  -9   4   6         19.48         16.91         2.54 o
  -8   4   6         15.57         23.19         2.99 o
  -7   4   6        251.05        259.20         4.38 o
  -6   4   6       1468.93       1487.49        16.94 o
  -5   4   6        429.42        461.23         6.67 o
  -4   4   6         34.62         35.58         2.39 o
  -3   4   6          3.82          4.10         1.00 o
  -2   4   6        485.32        464.70         4.29 o
  -1   4   6        368.41        360.58         3.55 o
   0   4   6        302.35        329.43         3.27 o
   1   4   6        947.36       1098.00         8.00 o
   2   4   6       1294.20       1405.75        15.31 o
   3   4   6        110.94         95.67         1.91 o
   4   4   6        153.07        145.84         2.44 o
   5   4   6        315.01        291.24         3.68 o
   6   4   6        761.23        770.38         8.08 o
   7   4   6        238.43        235.02         4.14 o
   8   4   6         14.18         19.54         1.59 o
   9   4   6         28.41         29.29         1.90 o
  10   4   6          0.51         -1.59         1.66 o
  11   4   6         23.32         20.27         2.26 o
  12   4   6          5.24          4.66         2.38 o
  -9   5   6         30.78         28.12         3.03 o
  -8   5   6          2.73          1.58         1.72 o
  -7   5   6          8.46          1.93         1.15 o
  -6   5   6         27.64         28.53         1.73 o
  -5   5   6        317.47        328.55         6.24 o
  -4   5   6       1689.82       1720.17        16.96 o
  -3   5   6        174.01        169.53         3.57 o
  -2   5   6        162.87        160.67         2.39 o
  -1   5   6        233.46        228.11         3.06 o
   0   5   6          1.94          4.29         0.62 o
   1   5   6        384.77        398.65         3.43 o
   2   5   6        290.20        311.37         4.07 o
   3   5   6        435.83        481.70         4.48 o
   4   5   6        722.59        802.93         8.60 o
   5   5   6        397.23        420.42         5.62 o
   6   5   6        165.70        146.87         3.20 o
   7   5   6         28.17         24.19         1.65 o
   8   5   6        232.06        248.04         4.57 o
   9   5   6        146.78        162.05         5.30 o
  10   5   6         38.74         44.79         2.08 o
  11   5   6          0.64          1.26         1.69 o
  12   5   6          6.34          6.10         1.85 o
  -8   6   6          8.77          5.63         1.56 o
  -7   6   6         63.75         65.26         3.03 o
  -6   6   6         37.97         24.47         2.08 o
  -5   6   6         28.73         30.88         2.74 o
  -4   6   6        244.15        248.19         4.73 o
  -3   6   6        282.24        279.56         4.84 o
  -2   6   6        285.46        256.79         4.42 o
  -1   6   6        479.61        483.75         5.01 o
   0   6   6        435.04        458.96         5.31 o
   1   6   6        300.11        311.58         3.63 o
   2   6   6         28.19         18.81         1.28 o
   3   6   6         21.94         23.23         1.41 o
   4   6   6        199.24        210.17         4.91 o
   5   6   6        404.83        430.31         5.89 o
   6   6   6        223.77        224.49         4.13 o
   7   6   6         20.08         23.25         1.68 o
   8   6   6        130.39        131.73         3.42 o
   9   6   6        140.78        132.12         5.34 o
  10   6   6         93.28         92.27         3.22 o
  11   6   6         45.89         58.12         3.42 o
  -7   7   6          6.14          3.50         1.48 o
  -6   7   6         12.40         12.09         2.47 o
  -5   7   6         45.37         46.68         3.59 o
  -4   7   6          0.52          2.31         1.38 o
  -3   7   6          2.37          1.16         1.13 o
  -2   7   6        343.18        315.57        10.58 o
  -1   7   6        644.75        621.73         7.96 o
   0   7   6        451.86        454.05         6.46 o
   1   7   6         52.20         55.88         1.61 o
   2   7   6         35.97         35.60         1.70 o
   3   7   6        863.38        885.89         9.60 o
   4   7   6        194.51        189.38         3.69 o
   5   7   6        126.37        111.85         2.98 o
   6   7   6         35.54         37.52         1.99 o
   7   7   6         15.84         22.08         1.99 o
   8   7   6        166.52        168.24         4.15 o
   9   7   6         68.72         63.42         5.14 o
  10   7   6          3.03          5.40         1.40 o
  11   7   6         63.83         67.67         3.04 o
  -7   8   6         49.91         52.58         4.73 o
  -6   8   6          3.94          1.77         1.64 o
  -5   8   6          0.29         -1.15         1.44 o
  -4   8   6         16.53         15.89         2.03 o
  -3   8   6         14.12         12.77         1.65 o
  -2   8   6          2.27          3.47         1.19 o
  -1   8   6         67.21         73.60         2.60 o
   0   8   6        542.28        549.74        12.19 o
   1   8   6        143.84        135.82         6.00 o
   2   8   6        325.82        304.93         4.80 o
   3   8   6          0.70          0.51         0.94 o
   4   8   6         53.48         51.10         2.51 o
   5   8   6        308.01        317.46         5.22 o
   6   8   6          2.80          3.04         1.22 o
   7   8   6        102.75         91.90         3.04 o
   8   8   6         88.45         90.46         3.11 o
   9   8   6         31.80         32.17         3.37 o
  10   8   6         36.92         36.62         2.38 o
  11   8   6         11.06         14.09         1.88 o
  -6   9   6         51.69         61.25         3.59 o
  -5   9   6         46.64         53.81         2.79 o
  -4   9   6          3.39          5.80         1.44 o
  -3   9   6          0.17         -0.05         1.20 o
  -2   9   6         82.87         61.98         2.61 o
  -1   9   6          8.99         13.59         2.10 o
   0   9   6          0.96          1.41         1.36 o
   1   9   6         73.78         82.92         4.50 o
   2   9   6        315.25        322.71         5.19 o
   3   9   6        212.16        205.10         4.11 o
   4   9   6         81.63         98.02         2.96 o
   5   9   6         22.21         21.78         1.78 o
   6   9   6         23.15         27.79         1.96 o
   7   9   6         12.68         12.51         1.75 o
   8   9   6         68.66         54.99         2.64 o
   9   9   6         27.72         21.81         2.52 o
  10   9   6         54.16         59.25         2.88 o
  -5  10   6         50.40         56.60         4.31 o
  -4  10   6         25.25         26.39         2.77 o
  -3  10   6          4.27          2.96         1.72 o
  -2  10   6         11.41          9.96         2.06 o
  -1  10   6         36.09         42.93         7.64 o
   0  10   6          7.09          4.89         1.59 o
   1  10   6         19.15         15.95         2.15 o
   2  10   6        178.92        181.74         9.00 o
   3  10   6        161.65        170.80         3.92 o
   4  10   6         70.97         71.54         2.77 o
   5  10   6         48.66         52.50         4.65 o
   6  10   6         10.14          8.76         1.49 o
   7  10   6         49.90         48.04         4.70 o
   8  10   6          8.50          7.47         1.93 o
   9  10   6         38.21         42.66         3.24 o
  10  10   6          9.25          9.21         1.60 o
  -3  11   6         54.87         55.21         5.20 o
  -2  11   6         29.54         35.11         2.92 o
  -1  11   6         28.27         36.15         2.94 o
   0  11   6          0.36          2.38         2.35 o
   1  11   6          3.89          2.79         1.59 o
   2  11   6          3.07          2.01         1.60 o
   3  11   6          0.31         -0.99         0.99 o
   4  11   6          2.41          2.27         1.24 o
   5  11   6        148.01        150.63         5.61 o
   6  11   6         98.21         99.45         6.17 o
   7  11   6         31.11         29.40         2.77 o
   8  11   6          0.22         -1.41         1.41 o
   9  11   6          6.28          5.36         1.53 o
  -2  12   6         42.37         57.88         3.69 o
  -1  12   6          5.12          4.53         2.20 o
   0  12   6         35.44         35.11         2.96 o
   1  12   6         21.13         19.30         2.46 o
   2  12   6          0.82         -1.44         1.44 o
   3  12   6          2.48          1.17         1.62 o
   4  12   6         15.60         18.90         2.11 o
   5  12   6          0.73         -0.01         1.24 o
   6  12   6          0.12          1.05         1.33 o
   7  12   6         44.66         38.61         3.06 o
   1  13   6          3.07          0.20         1.55 o
   2  13   6         22.38         22.25         9.21 o
   3  13   6          0.77          0.78         1.61 o
   4  13   6          9.38         10.06         2.11 o
   5  13   6         11.32         13.15         1.82 o
  -4 -11   7         14.72         14.47         1.60 o
  -3 -11   7         27.24         29.40         4.50 o
  -2 -11   7         12.56         14.11         3.52 o
  -1 -11   7          5.02          3.32         2.57 o
   0 -11   7         23.88         22.39         3.91 o
   2 -11   7         16.89         16.10         2.29 o
  -6 -10   7          7.27          3.67         1.42 o
  -5 -10   7         44.34         44.80         2.50 o
  -4 -10   7         24.35         27.42         2.26 o
  -3 -10   7         79.50         88.70         4.42 o
  -2 -10   7         38.28         44.33         6.00 o
  -1 -10   7        135.47        154.94         7.53 o
   0 -10   7          0.99          0.20         2.25 o
   1 -10   7         31.85         32.27         2.73 o
   2 -10   7          4.51          5.60         1.77 o
   3 -10   7          0.17         -0.84         1.45 o
   4 -10   7          6.42          9.25         2.41 o
  -7  -9   7          0.40          1.96         1.34 o
  -6  -9   7        101.78         99.95         3.35 o
  -5  -9   7          0.49          3.59         2.03 o
  -4  -9   7          5.52          7.60         1.42 o
  -3  -9   7         69.01         67.83         3.00 o
  -2  -9   7         69.66         68.50         2.73 o
  -1  -9   7        233.73        250.94         4.75 o
   0  -9   7         67.24         73.22         2.97 o
   1  -9   7          3.77          2.68         1.21 o
   2  -9   7          2.04          1.06         1.27 o
   3  -9   7        101.09         94.41         6.91 o
   4  -9   7         10.17          9.17         2.02 o
   5  -9   7         30.36         32.38         3.00 o
   6  -9   7          3.11          6.16         2.67 o
  -8  -8   7         88.47         85.95         3.34 o
  -7  -8   7         62.80         59.93         2.83 o
  -6  -8   7        123.00        144.93         3.85 o
  -5  -8   7         26.19         20.05         1.80 o
  -4  -8   7         76.76         70.86         2.37 o
  -3  -8   7         61.09         58.77         2.27 o
  -2  -8   7         23.72         22.91         2.09 o
  -1  -8   7        299.88        301.22         5.51 o
   0  -8   7        144.08        150.19         3.09 o
   1  -8   7         30.71         36.27         2.70 o
   2  -8   7         25.14         25.47         1.55 o
   3  -8   7        115.13        115.51         2.68 o
   4  -8   7         13.25         15.38         3.01 o
   5  -8   7         12.80         11.50         2.12 o
   6  -8   7         29.80         28.36         2.94 o
   7  -8   7          0.88          0.50         1.49 o
  -9  -7   7         36.49         39.02         2.62 o
  -8  -7   7         15.20         16.79         1.93 o
  -7  -7   7        248.25        252.89         5.21 o
  -6  -7   7         99.22        101.87         3.23 o
  -5  -7   7         40.14         36.07         2.12 o
  -4  -7   7        403.57        400.80         7.19 o
  -3  -7   7          3.24          1.77         1.03 o
  -2  -7   7         39.83         40.36         3.35 o
  -1  -7   7        165.82        171.30         4.12 o
   0  -7   7        231.29        220.25         4.04 o
   1  -7   7        378.98        371.90         6.39 o
   2  -7   7         34.12         37.47         2.26 o
   3  -7   7         44.77         49.56         2.09 o
   4  -7   7         89.11         84.73         2.76 o
   5  -7   7         43.46         42.78         2.22 o
   6  -7   7         10.49         10.46         2.24 o
   7  -7   7         27.68         24.10         2.88 o
   8  -7   7          0.17          2.73         2.25 o
  -9  -6   7          7.24          7.37         1.57 o
  -8  -6   7          5.79          4.75         1.57 o
  -7  -6   7         73.44         73.06         4.51 o
  -6  -6   7        156.69        146.17         3.76 o
  -5  -6   7        453.51        459.88         6.63 o
  -4  -6   7        133.64        135.91         3.29 o
  -3  -6   7         21.16         23.27         1.56 o
  -2  -6   7         89.16         77.02         2.34 o
  -1  -6   7          2.89          1.23         0.70 o
   0  -6   7         39.65         37.97         1.98 o
   1  -6   7        328.53        315.29         5.30 o
   2  -6   7        275.51        241.38         5.70 o
   3  -6   7        688.57        678.16         7.97 o
   4  -6   7        125.04        125.52         2.80 o
   5  -6   7         22.19         25.55         1.58 o
   6  -6   7          9.75         13.23         2.36 o
   7  -6   7         13.69         13.85         2.29 o
   8  -6   7        200.66        185.46         6.00 o
  -9  -5   7        126.44        131.06         4.04 o
  -8  -5   7         37.11         36.85         2.47 o
  -7  -5   7         93.92         97.69         3.29 o
  -6  -5   7          5.52          4.35         1.37 o
  -5  -5   7          1.94          2.71         1.13 o
  -4  -5   7        347.13        362.08         5.46 o
  -3  -5   7        315.68        295.14         4.64 o
  -2  -5   7       1541.72       1618.52        15.14 o
  -1  -5   7        260.48        254.15         3.25 o
   0  -5   7         62.51         56.09         1.61 o
   1  -5   7         57.57         47.76         1.98 o
   2  -5   7         79.23         69.95         4.15 o
   3  -5   7        755.74        728.68         8.25 o
   4  -5   7         92.65         77.22         2.65 o
   5  -5   7        658.96        627.74         6.89 o
   6  -5   7        127.33        128.34         2.95 o
   7  -5   7         32.91         34.70         3.88 o
   8  -5   7          1.31          1.49         1.68 o
   9  -5   7          5.02          7.72         2.19 o
 -10  -4   7         17.08         20.47         2.79 o
  -9  -4   7          0.23         -0.36         1.69 o
  -8  -4   7        114.55        117.42         3.24 o
  -7  -4   7        381.05        412.45         6.56 o
  -6  -4   7         78.85         74.42         2.80 o
  -5  -4   7         60.48         59.25         2.43 o
  -4  -4   7          5.33          4.72         1.01 o
  -3  -4   7        183.87        162.93         3.35 o
  -2  -4   7        381.94        392.38         4.22 o
  -1  -4   7        481.59        489.20         4.90 o
   0  -4   7       2108.06       2184.62        16.47 o
   1  -4   7         18.00         13.88         0.76 o
   2  -4   7        234.94        232.79         4.83 o
   3  -4   7        163.64        165.60         3.27 o
   4  -4   7          4.62          6.25         1.13 o
   5  -4   7         40.08         30.10         1.55 o
   6  -4   7        194.93        172.56         3.29 o
   7  -4   7        586.38        592.20         6.91 o
   8  -4   7        127.81        140.94         4.94 o
   9  -4   7         16.63         17.93         2.59 o
  10  -4   7          0.43          2.04         2.30 o
 -10  -3   7         19.12         15.83         4.89 o
  -9  -3   7         11.41         15.39         2.05 o
  -8  -3   7         25.02         29.39         1.97 o
  -7  -3   7        127.37        131.36         3.22 o
  -6  -3   7        147.94        134.21         3.09 o
  -5  -3   7        172.66        174.83         3.70 o
  -4  -3   7        139.18        124.55         4.26 o
  -3  -3   7        437.16        390.56         5.35 o
  -2  -3   7         65.65         65.40         2.11 o
  -1  -3   7         73.49         75.63         1.69 o
   0  -3   7        787.92        848.31         7.30 o
   1  -3   7          9.91         11.17         0.74 o
   2  -3   7        972.10        956.18         9.73 o
   3  -3   7        989.94       1020.69        10.38 o
   4  -3   7         51.16         43.58         1.89 o
   5  -3   7          0.83         -0.69         0.86 o
   6  -3   7         84.65         81.77         2.33 o
   7  -3   7        184.79        181.49         4.95 o
   8  -3   7        196.97        193.07         4.42 o
   9  -3   7        128.52        136.52         4.98 o
  10  -3   7         34.11         32.29         3.05 o
 -10  -2   7          8.27          7.65         2.22 o
  -9  -2   7         65.95         72.27         4.16 o
  -8  -2   7         14.65         18.11         2.10 o
  -7  -2   7         63.86         55.75         2.27 o
  -6  -2   7          5.42          7.74         1.27 o
  -5  -2   7        188.18        182.57         3.35 o
  -4  -2   7        745.41        795.26         7.94 o
  -3  -2   7       1212.23       1312.65        11.38 o
  -2  -2   7         60.52         65.53         1.70 o
  -1  -2   7        406.04        374.74         3.99 o
   0  -2   7        158.17        126.15         2.04 o
   1  -2   7        338.87        328.60         3.47 o
   2  -2   7       4205.60       4638.08        38.45 o
   3  -2   7         15.42         13.54         1.20 o
   4  -2   7         66.15         62.05         2.35 o
   5  -2   7         83.54         76.11         2.22 o
   6  -2   7        133.82        136.12         2.80 o
   7  -2   7        411.36        416.71         5.34 o
   8  -2   7         21.38         19.16         1.52 o
   9  -2   7         74.73         76.46         3.85 o
  10  -2   7        101.46        116.22         4.72 o
  11  -2   7         42.54         48.10         3.50 o
 -10  -1   7        121.05        139.65         5.63 o
  -9  -1   7         52.28         41.15         3.39 o
  -8  -1   7        200.36        189.52         5.87 o
  -7  -1   7         77.60         88.49         2.67 o
  -6  -1   7         10.17         11.09         1.26 o
  -5  -1   7          1.18         -0.83         0.83 o
  -4  -1   7        126.20        123.29         3.10 o
  -3  -1   7        484.76        445.71         4.25 o
  -2  -1   7        911.77        938.59         8.01 o
  -1  -1   7        566.34        583.87         5.49 o
   0  -1   7         59.06         75.49         1.63 o
   1  -1   7       1423.64       1505.48        17.82 o
   2  -1   7        338.33        338.47         4.66 o
   3  -1   7        285.63        289.38         4.23 o
   4  -1   7        799.46        864.91         9.17 o
   5  -1   7        657.63        693.27        14.65 o
   6  -1   7        227.12        232.02         3.59 o
   7  -1   7         45.26         38.37         1.86 o
   8  -1   7         19.95         19.65         1.94 o
   9  -1   7        404.40        430.54         5.80 o
  10  -1   7          4.07          5.88         2.92 o
  11  -1   7         63.21         71.43         3.97 o
 -10   0   7          1.46          2.59         1.93 o
  -9   0   7          8.02         11.49         2.49 o
  -8   0   7         26.79         25.86         3.23 o
  -7   0   7        249.90        249.86         6.50 o
  -6   0   7        127.01        129.21         2.92 o
  -5   0   7         56.20         62.93         2.07 o
  -4   0   7        124.64        104.58         2.45 o
  -3   0   7         76.27         56.43         1.64 o
  -2   0   7        115.31         87.28         1.70 o
  -1   0   7        360.90        371.97         4.02 o
   0   0   7        538.59        583.16         5.43 o
   1   0   7        615.09        618.54         7.80 o
   2   0   7        835.11        858.02         7.20 o
   3   0   7          3.73          3.02         0.50 o
   4   0   7        335.92        322.26         3.51 o
   5   0   7        629.97        651.07         5.50 o
   6   0   7        893.93        923.47         7.45 o
   7   0   7         96.16         99.64         2.46 o
   8   0   7          5.57          2.51         1.03 o
   9   0   7        166.62        198.04         5.53 o
  10   0   7         20.98         21.47         1.92 o
  11   0   7         63.27         66.89         3.69 o
 -10   1   7         48.71         53.37         4.09 o
  -9   1   7          1.65          2.60         2.04 o
  -8   1   7         18.11         23.47         2.74 o
  -7   1   7          0.87          0.76         1.52 o
  -6   1   7         10.24          9.80         1.94 o
  -5   1   7        164.54        161.95         2.58 o
  -4   1   7        446.55        442.69         4.48 o
  -3   1   7        205.02        195.17         2.63 o
  -2   1   7         26.71         28.33         1.08 o
  -1   1   7         22.82         19.76         1.18 o
   0   1   7       1333.64       1371.41        10.87 o
   1   1   7        769.44        802.98         6.94 o
   2   1   7        211.93        221.77         2.80 o
   3   1   7        563.53        611.02         5.61 o
   4   1   7         62.89         42.52         1.32 o
   5   1   7          2.63          1.95         0.56 o
   6   1   7        776.36        790.01         6.58 o
   7   1   7        566.64        595.89         5.58 o
   8   1   7        537.07        560.40         6.46 o
   9   1   7          4.86          2.62         1.22 o
  10   1   7         13.47         15.14         1.75 o
  11   1   7         97.28        117.62         6.68 o
  -9   2   7         31.06         37.48         3.41 o
  -8   2   7          0.47          3.72         1.79 o
  -7   2   7         17.11         14.45         2.33 o
  -6   2   7         20.76         17.96         2.74 o
  -5   2   7        322.17        336.99         5.27 o
  -4   2   7         30.12         28.80         1.31 o
  -3   2   7         15.57         17.10         0.96 o
  -2   2   7         78.29         70.65         1.61 o
  -1   2   7        122.05        100.08         1.79 o
   0   2   7        356.74        354.83         5.36 o
   1   2   7         15.48         10.78         1.13 o
   2   2   7        188.81        209.35         2.78 o
   3   2   7       1788.25       1869.29        14.30 o
   4   2   7        558.63        542.28         5.33 o
   5   2   7          0.66         -0.08         0.54 o
   6   2   7         51.46         41.39         1.81 o
   7   2   7        180.29        168.58         2.56 o
   8   2   7        272.31        295.32         4.13 o
   9   2   7        165.90        171.03         6.21 o
  10   2   7        120.92        130.65         4.53 o
  11   2   7         87.58         99.29         8.88 o
  12   2   7         26.67         25.78         4.01 o
  -9   3   7         20.70         20.56         2.73 o
  -8   3   7         91.47        107.40         7.40 o
  -7   3   7         11.18          5.15         2.59 o
  -6   3   7         24.11         21.98         1.83 o
  -5   3   7          5.79          5.00         1.23 o
  -4   3   7        142.53        142.57         4.36 o
  -3   3   7        285.81        264.22         3.16 o
  -2   3   7          3.38          5.12         0.71 o
  -1   3   7        726.36        802.17         6.51 o
   0   3   7          2.16          6.95         0.68 o
   1   3   7          0.91          1.36         0.61 o
   2   3   7        400.79        430.01         4.50 o
   3   3   7         95.12         78.80         2.07 o
   4   3   7          6.54          8.60         0.68 o
   5   3   7       1419.78       1586.57        11.33 o
   6   3   7        696.14        731.71         6.22 o
   7   3   7         34.81         34.05         1.42 o
   8   3   7         12.00          8.22         1.24 o
   9   3   7          9.10          7.38         1.32 o
  10   3   7        204.34        227.74         5.90 o
  11   3   7        218.04        233.10         7.61 o
  12   3   7         62.18         73.20         5.05 o
  -9   4   7          0.97          1.47         1.67 o
  -8   4   7         11.24          8.00         2.14 o
  -7   4   7         46.22         49.67         6.06 o
  -6   4   7          0.85         -1.20         1.20 o
  -5   4   7          0.26         -0.72         1.07 o
  -4   4   7        311.63        296.15         4.98 o
  -3   4   7          5.62          5.15         1.15 o
  -2   4   7         17.15         13.04         0.99 o
  -1   4   7        108.03         95.19         1.78 o
   0   4   7        354.44        349.75         3.54 o
   1   4   7        422.98        455.54         4.16 o
   2   4   7        113.06         86.10         3.04 o
   3   4   7         17.95         28.23         1.44 o
   4   4   7          4.67          6.09         0.52 o
   5   4   7        205.64        200.32         3.58 o
   6   4   7        248.53        231.75         5.17 o
   7   4   7        168.83        189.70         3.74 o
   8   4   7         28.58         24.08         1.68 o
   9   4   7        292.22        304.90         5.24 o
  10   4   7         46.04         47.29         3.01 o
  11   4   7          1.83          1.58         1.66 o
  12   4   7         37.98         38.78         4.53 o
  -8   5   7          0.39         -1.09         1.57 o
  -7   5   7         16.31         14.00         2.03 o
  -6   5   7        158.90        167.32         4.17 o
  -5   5   7          0.91          2.00         1.26 o
  -4   5   7          1.46          2.75         1.23 o
  -3   5   7          1.34          0.96         1.04 o
  -2   5   7          8.75          4.83         1.15 o
  -1   5   7        142.07        134.95         2.32 o
   0   5   7        145.22        135.68         2.31 o
   1   5   7        216.89        226.23         2.99 o
   2   5   7         13.40          8.94         1.03 o
   3   5   7          2.04          3.88         0.91 o
   4   5   7        296.31        314.57         7.67 o
   5   5   7         76.00         67.75         2.31 o
   6   5   7        123.87        101.86         2.79 o
   7   5   7         15.77         15.22         1.47 o
   8   5   7         83.60         90.77         4.36 o
   9   5   7        139.54        151.64         3.73 o
  10   5   7         96.90         94.70         3.22 o
  11   5   7         12.62          9.19         1.85 o
  12   5   7         32.06         31.06         4.01 o
  -8   6   7          1.22          0.07         1.57 o
  -7   6   7          0.38          3.75         1.38 o
  -6   6   7          4.65          7.53         2.06 o
  -5   6   7         23.22         25.19         1.99 o
  -4   6   7         46.72         44.84         2.63 o
  -3   6   7         16.63         17.02         1.60 o
  -2   6   7         35.10         33.67         3.08 o
  -1   6   7          0.40          0.53         0.69 o
   0   6   7          3.97          4.10         0.78 o
   1   6   7         90.67         88.39         1.90 o
   2   6   7         63.52         58.56         2.02 o
   3   6   7        158.62        159.62         3.24 o
   4   6   7          3.48          3.86         1.04 o
   5   6   7        233.68        234.71         4.21 o
   6   6   7         70.25         57.56         2.48 o
   7   6   7          8.16          6.74         1.30 o
   8   6   7         34.55         33.04         2.02 o
   9   6   7         21.32         25.22         1.96 o
  10   6   7         94.39         86.58         3.15 o
  11   6   7         42.22         39.33         2.99 o
  -7   7   7         11.16         10.09         1.75 o
  -6   7   7          0.26         -1.26         1.26 o
  -5   7   7          0.17         -0.94         1.39 o
  -4   7   7          0.16          0.42         1.17 o
  -3   7   7         19.41          8.82         1.42 o
  -2   7   7         61.43         62.03         2.50 o
  -1   7   7        264.28        243.76         4.36 o
   0   7   7          0.74          0.18         0.64 o
   1   7   7          4.26          5.50         1.00 o
   2   7   7         32.78         29.78         3.18 o
   3   7   7         37.82         31.21         2.31 o
   4   7   7        117.24        108.39         3.34 o
   5   7   7         84.37         90.07         2.76 o
   6   7   7         17.30         19.58         1.41 o
   7   7   7         19.23         24.19         1.85 o
   8   7   7         23.71         20.32         1.80 o
   9   7   7         28.54         27.89         2.05 o
  10   7   7          3.93          5.20         1.74 o
  11   7   7          8.63          6.82         1.56 o
  -6   8   7         28.10         28.65         2.34 o
  -5   8   7         18.02         17.61         1.89 o
  -4   8   7         38.71         43.72         2.44 o
  -3   8   7          7.24          4.37         1.31 o
  -2   8   7          4.61          7.35         1.39 o
  -1   8   7          3.67          0.37         1.36 o
   0   8   7         84.92         91.03         3.56 o
   1   8   7          3.36          3.66         0.99 o
   2   8   7         37.69         38.79         1.88 o
   3   8   7        185.52        188.98         3.85 o
   4   8   7         33.83         29.68         1.83 o
   5   8   7         40.92         42.03         2.14 o
   6   8   7          2.31          0.61         1.17 o
   7   8   7         17.55         15.22         1.69 o
   8   8   7        121.28        117.79         4.10 o
   9   8   7         23.60         22.21         1.99 o
  10   8   7          0.29         -0.65         1.74 o
  11   8   7          2.72          4.49         1.45 o
  -5   9   7          1.08          1.70         1.39 o
  -4   9   7         22.93         24.24         2.11 o
  -3   9   7          5.12          5.90         1.43 o
  -2   9   7          6.69          2.36         1.84 o
  -1   9   7         31.76         41.06         2.84 o
   0   9   7          6.94         12.75         2.79 o
   1   9   7         30.28         23.24         3.28 o
   2   9   7          0.41         -0.51         1.03 o
   3   9   7          2.32          1.83         1.26 o
   4   9   7         75.71         76.03         2.72 o
   5   9   7         15.59         18.09         1.73 o
   6   9   7         25.28         24.39         1.98 o
   7   9   7          7.78          7.31         2.09 o
   8   9   7          0.12          1.63         1.31 o
   9   9   7         12.10          8.53         1.99 o
  10   9   7         25.48         24.42         3.83 o
  -4  10   7          0.22         -1.06         1.59 o
  -3  10   7          1.23          7.22         1.78 o
  -2  10   7         11.22          7.41         2.03 o
  -1  10   7         13.18         15.71         2.21 o
   0  10   7         14.34         12.08         2.59 o
   1  10   7          1.46          0.44         1.43 o
   2  10   7          0.15          0.65         1.35 o
   3  10   7          4.64          8.19         1.40 o
   4  10   7          2.54          0.01         1.14 o
   5  10   7          5.72          6.16         1.40 o
   6  10   7         11.82         12.21         1.69 o
   7  10   7          7.78          4.96         1.44 o
   8  10   7         17.60         15.47         2.24 o
   9  10   7         13.94         14.76         2.30 o
  -3  11   7         23.89         19.54         3.83 o
  -2  11   7         17.68         22.80         3.01 o
  -1  11   7          0.21         -1.33         1.46 o
   0  11   7          0.46         -0.89         1.91 o
   1  11   7          2.28          1.26         1.92 o
   2  11   7         42.14         33.24         2.79 o
   3  11   7          1.95          5.37         1.77 o
   4  11   7          6.70          6.58         1.40 o
   5  11   7          8.93          9.71         1.65 o
   6  11   7          6.29          8.30         3.32 o
   7  11   7          0.12          0.56         1.29 o
   8  11   7          0.18         -1.38         1.53 o
  -1  12   7         23.76         16.90         2.75 o
   0  12   7          0.27          0.37         1.65 o
   1  12   7          0.14          0.59         1.50 o
   2  12   7         25.37         23.89         2.69 o
   3  12   7          5.16          2.56         1.74 o
   4  12   7          1.26          4.99         1.71 o
   5  12   7          0.19          0.01         1.17 o
   6  12   7          0.74         -1.01         1.01 o
   7  12   7          6.34          1.94         3.39 o
   2  13   7          3.38          5.46         1.87 o
   3  13   7         13.49         15.30         2.38 o
   4  13   7          5.87          7.61         2.71 o
  -2 -11   8         21.08         13.66         3.52 o
  -1 -11   8         21.98         29.49         4.43 o
   0 -11   8        121.59        132.25         7.43 o
  -5 -10   8        121.55        129.48         4.46 o
  -4 -10   8         83.65         88.81         3.56 o
  -3 -10   8        287.61        308.00         8.41 o
  -2 -10   8          0.97          0.11         1.30 o
  -1 -10   8          1.11         -0.02         0.96 o
   0 -10   8         35.77         40.23         1.82 o
   1 -10   8         15.90         16.90         1.36 o
   2 -10   8         92.02         84.47         5.48 o
   3 -10   8         10.40          8.95         2.46 o
  -6  -9   8          9.61         12.44         1.76 o
  -5  -9   8          2.09          2.57         1.70 o
  -4  -9   8         40.07         39.02         3.83 o
  -3  -9   8        390.09        393.25         7.37 o
  -2  -9   8        240.50        252.31         5.38 o
  -1  -9   8        306.59        330.04         6.08 o
   0  -9   8         29.98         28.31         1.86 o
   1  -9   8          3.59          0.42         0.94 o
   2  -9   8          3.57          1.87         1.25 o
   3  -9   8         44.09         40.32         2.06 o
   4  -9   8          6.05          3.16         1.75 o
   5  -9   8          0.70         -0.43         1.69 o
  -7  -8   8        137.12        152.31         5.16 o
  -6  -8   8         67.52         63.65         2.54 o
  -5  -8   8          3.91          3.23         1.33 o
  -4  -8   8          7.02          5.13         1.28 o
  -3  -8   8          1.38          1.26         1.45 o
  -2  -8   8         92.16         93.03         3.43 o
  -1  -8   8        374.99        385.23         6.80 o
   0  -8   8        471.71        476.23        10.80 o
   1  -8   8        204.07        201.52         3.85 o
   2  -8   8         38.28         40.48         1.97 o
   3  -8   8         11.01         10.52         1.67 o
   4  -8   8        129.66        130.60         3.42 o
   5  -8   8          9.56          6.20         1.89 o
   6  -8   8          1.34          2.88         1.60 o
  -8  -7   8         91.83         90.08         3.42 o
  -7  -7   8        186.06        192.34         4.69 o
  -6  -7   8        226.55        228.93         5.46 o
  -5  -7   8          2.20          2.09         1.31 o
  -4  -7   8         65.55         65.64         2.68 o
  -3  -7   8          1.99          2.59         1.15 o
  -2  -7   8         20.00         14.59         2.31 o
  -1  -7   8        347.50        347.88         6.47 o
   0  -7   8         77.56         66.61         2.29 o
   1  -7   8        169.59        158.74         3.47 o
   2  -7   8        353.34        371.17         5.49 o
   3  -7   8        222.66        209.22         4.03 o
   4  -7   8         62.49         59.76         3.39 o
   5  -7   8         29.60         27.41         2.00 o
   6  -7   8         88.03         86.47         4.29 o
   7  -7   8          0.30         -0.19         1.81 o
  -8  -6   8          9.34          8.36         1.67 o
  -7  -6   8        190.53        185.66         4.55 o
  -6  -6   8         60.78         62.34         2.44 o
  -5  -6   8        487.86        532.72         7.52 o
  -4  -6   8        292.29        301.34         5.17 o
  -3  -6   8          2.77          3.50         1.15 o
  -2  -6   8         15.71         11.90         1.30 o
  -1  -6   8         66.85         68.95         3.02 o
   0  -6   8        294.16        298.88         4.60 o
   1  -6   8        174.12        183.75         3.58 o
   2  -6   8          4.91          1.70         1.04 o
   3  -6   8        976.82        962.43        10.50 o
   4  -6   8        540.04        555.02         7.28 o
   5  -6   8          0.36          1.39         1.02 o
   6  -6   8         37.08         35.98         2.23 o
   7  -6   8         18.33         17.16         5.36 o
   8  -6   8         47.11         42.88         3.44 o
  -9  -5   8         20.75         16.58         2.52 o
  -8  -5   8         78.75         79.16         3.54 o
  -7  -5   8         46.33         45.54         2.54 o
  -6  -5   8        213.20        216.67         5.09 o
  -5  -5   8         46.53         40.21         2.22 o
  -4  -5   8        195.89        186.55         5.64 o
  -3  -5   8       1056.03       1107.99        11.68 o
  -2  -5   8        184.87        194.68         3.65 o
  -1  -5   8         19.02         23.24         1.92 o
   0  -5   8          1.22          2.52         0.93 o
   1  -5   8         25.65         22.81         1.49 o
   2  -5   8         14.74         11.15         1.30 o
   3  -5   8       1062.38       1066.16        11.23 o
   4  -5   8        270.25        251.99         4.49 o
   5  -5   8        292.97        294.03         4.46 o
   6  -5   8        140.52        152.11         3.26 o
   7  -5   8         29.42         27.13         2.65 o
   8  -5   8        116.45        118.37         4.83 o
   9  -5   8          1.16         -0.76         1.55 o
  -9  -4   8          4.58          4.97         1.57 o
  -8  -4   8         28.25         28.86         1.97 o
  -7  -4   8         30.25         32.66         1.97 o
  -6  -4   8        138.83        131.57         3.62 o
  -5  -4   8         24.17         20.69         1.72 o
  -4  -4   8        149.25        155.02         4.32 o
  -3  -4   8        660.88        682.37         8.12 o
  -2  -4   8       1303.16       1407.39        13.90 o
  -1  -4   8        319.40        334.81         3.98 o
   0  -4   8        129.98        146.40         2.42 o
   1  -4   8          2.80          4.73         1.04 o
   2  -4   8        167.82        169.40         3.64 o
   3  -4   8        213.25        235.29         4.09 o
   4  -4   8         10.52          9.96         1.30 o
   5  -4   8        625.73        577.42         6.53 o
   6  -4   8        306.77        282.05         4.39 o
   7  -4   8        289.25        295.32         4.64 o
   8  -4   8        118.39        118.93         3.68 o
   9  -4   8         33.16         33.69         3.10 o
  10  -4   8         23.90         24.41         4.01 o
  -9  -3   8         10.36          9.64         6.11 o
  -8  -3   8          3.36          5.40         1.77 o
  -7  -3   8         48.61         42.16         2.16 o
  -6  -3   8        164.29        150.12         3.79 o
  -5  -3   8          2.20          1.04         1.16 o
  -4  -3   8         57.04         57.34         2.87 o
  -3  -3   8         78.87         66.18         2.39 o
  -2  -3   8        372.59        353.24         4.03 o
  -1  -3   8       1471.09       1572.87        12.53 o
   0  -3   8        637.52        679.81         6.31 o
   1  -3   8        679.74        736.15         8.11 o
   2  -3   8        648.69        672.08         7.66 o
   3  -3   8          1.55          0.90         1.08 o
   4  -3   8          6.29          0.93         1.01 o
   5  -3   8          6.16          9.88         1.19 o
   6  -3   8        304.18        286.76         4.32 o
   7  -3   8        348.68        347.39         5.02 o
   8  -3   8        185.19        182.40         4.51 o
   9  -3   8        170.99        159.22         5.51 o
  10  -3   8         86.83         95.25         4.41 o
  -9  -2   8         76.25         64.70         4.76 o
  -8  -2   8          0.38          2.03         2.41 o
  -7  -2   8         77.13         74.24         2.61 o
  -6  -2   8         45.43         36.84         1.95 o
  -5  -2   8         11.66          7.68         1.23 o
  -4  -2   8        207.09        203.58         3.97 o
  -3  -2   8        681.01        682.54         7.99 o
  -2  -2   8        147.30        133.90         2.30 o
  -1  -2   8          3.50          0.03         0.63 o
   0  -2   8        216.33        207.95         2.84 o
   1  -2   8        384.97        389.19         4.07 o
   2  -2   8       2206.39       2522.51        22.22 o
   3  -2   8       1836.37       1927.42        19.43 o
   4  -2   8         30.36         24.93         1.91 o
   5  -2   8         46.48         45.94         1.79 o
   6  -2   8         16.42         13.14         1.28 o
   7  -2   8         44.08         48.99         1.96 o
   8  -2   8        117.31        110.91         2.89 o
   9  -2   8        202.79        212.19         4.83 o
  10  -2   8        177.49        181.82         9.65 o
  -9  -1   8         57.78         59.32         3.99 o
  -8  -1   8         72.44         71.88         4.04 o
  -7  -1   8        261.00        255.64         5.42 o
  -6  -1   8         23.68         21.18         1.60 o
  -5  -1   8         14.86         12.39         1.31 o
  -4  -1   8        199.99        188.56         4.66 o
  -3  -1   8        179.07        154.01         2.36 o
  -2  -1   8         79.40         74.77         2.00 o
  -1  -1   8        308.84        336.49         4.37 o
   0  -1   8        486.76        506.39         5.04 o
   1  -1   8        896.28        904.51        10.49 o
   2  -1   8          4.70          3.25         0.52 o
   3  -1   8        176.36        182.98        13.45 o
   4  -1   8       1489.38       1649.09        22.19 o
   5  -1   8        296.35        292.47         4.23 o
   6  -1   8        398.50        391.53         4.98 o
   7  -1   8        261.52        258.92         4.11 o
   8  -1   8         41.36         38.02         2.12 o
   9  -1   8         33.62         34.75         1.90 o
  10  -1   8         22.28         25.94         4.56 o
  11  -1   8         96.21        108.43         8.96 o
  -9   0   8         31.90         27.51         3.17 o
  -8   0   8         46.80         49.80         6.14 o
  -7   0   8         66.65         68.69         3.91 o
  -6   0   8         13.46         10.86         1.32 o
  -5   0   8        139.02        139.29         3.03 o
  -4   0   8        290.79        283.70         3.46 o
  -3   0   8          1.49         -0.59         0.59 o
  -2   0   8          6.49          7.56         0.80 o
  -1   0   8         68.73         83.73         1.90 o
   0   0   8       1339.90       1420.10        11.36 o
   1   0   8        392.45        400.69         4.22 o
   2   0   8        298.08        288.38         3.31 o
   3   0   8       1269.62       1290.44        10.35 o
   4   0   8        339.39        323.28         3.57 o
   5   0   8         57.47         68.35         2.06 o
   6   0   8        107.29        112.63         2.57 o
   7   0   8        645.56        641.09         8.67 o
   8   0   8        262.70        258.57         5.92 o
   9   0   8         83.33         88.64         3.38 o
  10   0   8         31.12         28.46         2.12 o
  11   0   8         30.53         30.86         4.33 o
  -9   1   8          2.42          3.57         2.02 o
  -8   1   8         18.27         15.13         2.32 o
  -7   1   8         73.94         66.55         3.68 o
  -6   1   8          2.13          0.25         1.84 o
  -5   1   8        351.82        346.34         4.89 o
  -4   1   8        128.38        131.72         2.90 o
  -3   1   8        223.36        225.79         3.20 o
  -2   1   8         38.54         32.72         1.24 o
  -1   1   8         46.36         54.68         1.62 o
   0   1   8        212.50        174.74         2.65 o
   1   1   8         35.66         40.63         1.36 o
   2   1   8        975.59       1067.99         8.91 o
   3   1   8        119.24        117.50         4.43 o
   4   1   8         89.06         78.18         1.71 o
   5   1   8        470.01        465.29         4.40 o
   6   1   8       1148.10       1218.48        10.74 o
   7   1   8         16.91         16.11         1.34 o
   8   1   8        160.18        163.69         3.25 o
   9   1   8        216.60        230.05         4.66 o
  10   1   8          0.23         -0.09         1.55 o
  11   1   8         78.38         82.80         4.92 o
  -9   2   8          5.04          6.33         2.18 o
  -8   2   8         28.09         24.94         2.91 o
  -7   2   8          0.42         -0.12         1.65 o
  -6   2   8          0.35         -0.17         1.59 o
  -5   2   8        101.03         99.32         2.91 o
  -4   2   8        154.60        163.99         3.50 o
  -3   2   8        244.86        242.03         3.15 o
  -2   2   8        114.70        108.34         2.03 o
  -1   2   8        317.86        302.34         3.39 o
   0   2   8          7.59         11.58         1.25 o
   1   2   8          0.79          1.29         0.63 o
   2   2   8        996.12        990.00         8.48 o
   3   2   8         21.80         18.20         1.01 o
   4   2   8          5.26          2.05         0.69 o
   5   2   8        320.01        317.50         3.44 o
   6   2   8        575.13        550.62         7.18 o
   7   2   8        182.56        182.56         2.88 o
   8   2   8         26.95         26.00         1.76 o
   9   2   8        126.56        130.95         5.12 o
  10   2   8        433.68        471.86        15.71 o
  11   2   8         33.47         30.63         2.79 o
  -9   3   8          0.18          4.10         2.31 o
  -8   3   8          8.18         10.11         2.61 o
  -7   3   8          3.10          2.60         1.82 o
  -6   3   8         24.51         25.51         4.06 o
  -5   3   8         31.05         36.76         2.03 o
  -4   3   8        145.79        136.38         3.31 o
  -3   3   8        197.15        199.16         3.06 o
  -2   3   8         16.15         12.65         0.91 o
  -1   3   8        386.32        401.61         5.49 o
   0   3   8        731.63        785.32         6.99 o
   1   3   8          6.14          3.09         1.06 o
   2   3   8          4.02          1.69         0.67 o
   3   3   8          0.45          0.69         0.66 o
   4   3   8         92.94         72.39         1.89 o
   5   3   8         83.98         81.03         1.84 o
   6   3   8        209.15        213.35         2.83 o
   7   3   8        151.49        151.52         3.33 o
   8   3   8        102.07         96.84         2.82 o
   9   3   8         49.26         51.23         3.06 o
  10   3   8         11.15         11.99         2.16 o
  11   3   8        228.69        244.53         6.46 o
  -8   4   8          2.77          4.60         2.80 o
  -7   4   8         13.02          8.93         2.17 o
  -6   4   8         72.78         70.94         4.02 o
  -5   4   8          0.23          2.30         1.24 o
  -4   4   8        183.10        180.26         3.94 o
  -3   4   8          8.84         11.24         1.37 o
  -2   4   8         29.22         26.77         2.15 o
  -1   4   8         19.05         14.07         0.99 o
   0   4   8         19.75         11.59         0.84 o
   1   4   8       1006.03       1068.90         9.24 o
   2   4   8        300.00        305.39         3.84 o
   3   4   8         32.29         38.37         1.43 o
   4   4   8         17.53          8.96         0.80 o
   5   4   8        107.55        113.86         2.99 o
   6   4   8         94.87         90.07         2.58 o
   7   4   8        147.38        130.19         3.19 o
   8   4   8          7.59          9.05         1.51 o
   9   4   8         25.15         24.95         1.85 o
  10   4   8        117.97        114.82         4.39 o
  11   4   8         43.11         47.89         3.21 o
  -8   5   8         30.30         30.40         3.12 o
  -7   5   8          1.48          4.61         2.87 o
  -6   5   8          2.83         -0.33         2.20 o
  -5   5   8          0.24         -0.31         1.22 o
  -4   5   8          1.43          1.34         1.16 o
  -3   5   8          0.25         -0.58         1.02 o
  -2   5   8         24.76         32.54         1.82 o
  -1   5   8        226.20        238.96         3.33 o
   0   5   8         33.93         30.88         1.38 o
   1   5   8         35.65         40.54         2.37 o
   2   5   8        110.46        103.18         2.55 o
   3   5   8        170.63        173.26         6.81 o
   4   5   8        313.94        308.50         4.71 o
   5   5   8         12.76          8.94         1.26 o
   6   5   8         46.40         47.02         2.07 o
   7   5   8         22.81         19.27         1.60 o
   8   5   8         59.39         58.83         4.07 o
   9   5   8         94.32         89.10         3.79 o
  10   5   8         37.89         41.33         2.96 o
  11   5   8         22.44         22.64         2.77 o
  -7   6   8         65.51         64.76         3.05 o
  -6   6   8         11.79         14.30         1.88 o
  -5   6   8          9.74          2.77         1.62 o
  -4   6   8         62.69         60.79         2.64 o
  -3   6   8          5.19          8.33         1.40 o
  -2   6   8         82.07         80.69         2.68 o
  -1   6   8          8.53         11.91         1.37 o
   0   6   8         81.71         85.89         2.02 o
   1   6   8        194.43        192.57         3.55 o
   2   6   8         93.13         91.93         2.50 o
   3   6   8        139.26        129.30         3.09 o
   4   6   8        137.61        136.78         3.22 o
   5   6   8        123.85        119.79         3.10 o
   6   6   8        158.64        150.20         2.99 o
   7   6   8        165.15        149.04         3.61 o
   8   6   8          9.29          9.15         1.51 o
   9   6   8        119.63        120.80         3.54 o
  10   6   8         59.75         57.09         2.66 o
  11   6   8          9.49          5.82         1.70 o
  -7   7   8         30.26         25.10         2.27 o
  -6   7   8         64.47         57.50         3.12 o
  -5   7   8         10.42          8.38         1.63 o
  -4   7   8         61.00         62.01         3.14 o
  -3   7   8          5.74         11.66         1.60 o
  -2   7   8         22.96         17.33         1.81 o
  -1   7   8          3.07          1.13         1.10 o
   0   7   8         11.56          9.93         1.14 o
   1   7   8         71.53         83.08         2.47 o
   2   7   8          6.92         10.13         1.24 o
   3   7   8         13.33         13.45         1.50 o
   4   7   8         14.97         17.36         1.55 o
   5   7   8        256.38        248.60         4.77 o
   6   7   8        162.47        156.76         3.73 o
   7   7   8         58.55         65.09         2.63 o
   8   7   8          0.20         -0.34         1.13 o
   9   7   8          0.16         -1.14         1.14 o
  10   7   8         15.68         16.38         1.92 o
  11   7   8         11.85          6.12         2.46 o
  -6   8   8         16.97         17.72         2.04 o
  -5   8   8         62.58         66.37         3.08 o
  -4   8   8         21.39         20.77         1.99 o
  -3   8   8          8.95          7.58         1.51 o
  -2   8   8         60.24         44.29         2.43 o
  -1   8   8         55.32         59.66         3.17 o
   0   8   8          8.13         16.07         1.99 o
   1   8   8         14.07         10.07         1.23 o
   2   8   8         73.01         68.55         2.42 o
   3   8   8        279.46        271.78         4.76 o
   4   8   8         56.11         54.25         2.33 o
   5   8   8         10.94          6.51         1.35 o
   6   8   8          2.78          2.06         1.30 o
   7   8   8          1.65          0.06         1.15 o
   8   8   8        168.98        168.29         4.20 o
   9   8   8         56.44         58.90         2.76 o
  10   8   8          0.12          3.03         1.61 o
  -5   9   8          0.08         -0.53         1.22 o
  -4   9   8          7.42          7.03         2.05 o
  -3   9   8         29.57         25.08         2.66 o
  -2   9   8         49.86         45.01         3.13 o
  -1   9   8         10.86         10.80         3.58 o
   0   9   8          6.57          7.89         2.04 o
   1   9   8          9.26          5.10         1.81 o
   2   9   8         66.45         66.08         2.50 o
   3   9   8          0.15          0.13         0.99 o
   4   9   8          2.68          4.19         1.23 o
   5   9   8         42.24         45.50         2.32 o
   6   9   8         12.24         15.55         1.74 o
   7   9   8          0.12          0.92         1.60 o
   8   9   8          0.14         -1.25         1.25 o
   9   9   8          5.61          5.68         1.51 o
  10   9   8         53.00         55.01         3.49 o
  -4  10   8          0.10          0.31         1.70 o
  -3  10   8         10.96         11.88         4.64 o
  -2  10   8         20.26         16.07         2.42 o
  -1  10   8        126.89        134.28         4.94 o
   0  10   8          0.20          0.14         2.20 o
   1  10   8         14.07         13.41         2.54 o
   2  10   8         11.88         11.90         2.88 o
   3  10   8         48.12         50.25         4.09 o
   4  10   8          0.11         -0.50         1.06 o
   5  10   8          0.36         -0.18         1.11 o
   6  10   8         10.86         10.99         1.64 o
   7  10   8          2.41          2.53         1.29 o
   8  10   8          7.91          5.66         1.69 o
   9  10   8          2.44          2.99         1.64 o
  -3  11   8          0.20          3.15         2.41 o
  -2  11   8          1.18          3.55         2.51 o
  -1  11   8         10.83         14.80         2.33 o
   0  11   8         85.10         83.39         4.08 o
   1  11   8         51.13         43.84         3.40 o
   2  11   8          3.53          1.49         1.57 o
   3  11   8          3.89          6.52         1.91 o
   4  11   8          2.74          2.40         1.24 o
   5  11   8          0.55          1.35         1.28 o
   6  11   8          3.36          1.76         1.26 o
   7  11   8         17.94         16.71         1.91 o
   8  11   8          3.09          0.68         1.58 o
  -1  12   8          5.83          6.70         1.89 o
   0  12   8          1.74         -1.44         1.44 o
   1  12   8         14.33         10.75         2.12 o
   2  12   8         70.32         64.23         3.79 o
   3  12   8          8.22         10.67         2.07 o
   4  12   8          0.34          0.90         1.62 o
   6  12   8          0.31          0.51         1.21 o
   7  12   8          0.92          2.08         1.57 o
  -4 -10   9          1.39          0.20         1.36 o
  -3 -10   9         51.13         53.76         2.85 o
  -2 -10   9          6.38          7.18         2.15 o
  -1 -10   9         22.98         29.25         2.15 o
   0 -10   9         48.09         49.57         2.57 o
   1 -10   9          0.19         -1.15         1.63 o
   2 -10   9         26.51         25.45         2.02 o
  -5  -9   9         22.54         25.38         2.58 o
  -4  -9   9         10.38         14.82         2.18 o
  -3  -9   9        146.40        151.90         4.60 o
  -2  -9   9          1.17         -1.10         1.28 o
  -1  -9   9         82.23         79.62         4.50 o
   0  -9   9         36.17         32.06         2.13 o
   1  -9   9         33.71         28.99         2.03 o
   2  -9   9          1.83          1.28         1.51 o
   3  -9   9          0.39          0.02         1.22 o
   4  -9   9         58.73         53.11         3.28 o
  -6  -8   9        119.71        127.90         3.93 o
  -5  -8   9          9.59          4.95         1.89 o
  -4  -8   9         12.23         13.73         2.15 o
  -3  -8   9         41.75         52.86         5.87 o
  -2  -8   9         87.04         87.75         3.55 o
  -1  -8   9        113.61        107.01         3.67 o
   0  -8   9         35.04         32.44         3.73 o
   1  -8   9         81.51         76.45         3.12 o
   2  -8   9          3.34          5.47         1.25 o
   3  -8   9         10.07          7.87         1.73 o
   4  -8   9         53.37         47.39         2.37 o
   5  -8   9         34.25         25.31         1.99 o
   6  -8   9         10.55          7.72         2.08 o
  -7  -7   9        149.40        147.85         4.27 o
  -6  -7   9        549.09        585.14         8.59 o
  -5  -7   9        166.55        179.79         4.35 o
  -4  -7   9          1.18          1.08         1.58 o
  -3  -7   9          4.02          5.11         1.65 o
  -2  -7   9          1.02          2.12         1.52 o
  -1  -7   9         29.76         33.85         2.38 o
   0  -7   9        283.87        276.06         7.33 o
   1  -7   9        101.37         99.54         2.92 o
   2  -7   9         11.08         10.86         1.43 o
   3  -7   9        105.94        103.35         3.02 o
   4  -7   9         74.98         67.41         2.35 o
   5  -7   9          9.10          8.02         1.47 o
   6  -7   9         54.76         52.29         2.61 o
   7  -7   9         19.82         23.55         2.94 o
  -8  -6   9          0.26         -1.32         1.32 o
  -7  -6   9         19.65         21.40         2.14 o
  -6  -6   9        113.08        122.31         4.69 o
  -5  -6   9         99.47         93.50         3.27 o
  -4  -6   9        936.68        967.47        11.43 o
  -3  -6   9        434.56        464.87         6.66 o
  -2  -6   9        114.43        111.96         3.86 o
  -1  -6   9          6.95          5.20         1.60 o
   0  -6   9        117.98        118.10         2.95 o
   1  -6   9        137.28        129.05         3.14 o
   2  -6   9         61.42         54.36         2.35 o
   3  -6   9        211.44        199.54         5.79 o
   4  -6   9        144.87        132.73         5.29 o
   5  -6   9         84.42         85.20         2.83 o
   6  -6   9          2.30          1.53         2.56 o
   7  -6   9          0.25          0.14         1.28 o
   8  -6   9         38.02         41.66         3.45 o
  -8  -5   9         45.65         37.23         2.64 o
  -7  -5   9         59.42         68.44         3.56 o
  -6  -5   9         97.35         96.43         3.41 o
  -5  -5   9         47.81         45.56         3.21 o
  -4  -5   9          9.35         14.75         1.91 o
  -3  -5   9        148.15        150.54         3.60 o
  -2  -5   9       1036.69       1065.30        18.88 o
  -1  -5   9       1350.00       1452.23        27.15 o
   0  -5   9        250.97        240.06         6.72 o
   1  -5   9        182.75        163.08         3.46 o
   2  -5   9         96.61         87.15         2.64 o
   3  -5   9        389.97        374.95         5.60 o
   4  -5   9         49.09         51.25         2.29 o
   5  -5   9         34.63         36.83         1.85 o
   6  -5   9         97.28         88.00         2.64 o
   7  -5   9         66.89         59.61         2.77 o
   8  -5   9         17.14         16.46         2.00 o
   9  -5   9         15.37         15.55         2.46 o
  -9  -4   9         28.43         25.24         3.00 o
  -8  -4   9         71.70         67.35         5.00 o
  -7  -4   9         83.75         91.14         3.38 o
  -6  -4   9        121.06        124.92         4.59 o
  -5  -4   9          9.93          8.64         1.55 o
  -4  -4   9        312.83        330.41         5.50 o
  -3  -4   9         37.28         33.48         1.91 o
  -2  -4   9        163.44        163.66         3.50 o
  -1  -4   9        345.36        354.41         4.25 o
   0  -4   9       1328.44       1321.53        13.11 o
   1  -4   9        337.94        322.30         4.90 o
   2  -4   9          0.44          0.09         0.97 o
   3  -4   9        404.58        397.67         5.75 o
   4  -4   9          0.64         -0.95         1.01 o
   5  -4   9          4.96          5.25         1.21 o
   6  -4   9         11.12          9.27         1.28 o
   7  -4   9        116.77        121.33         3.86 o
   8  -4   9        116.90        108.34         3.99 o
   9  -4   9         10.39          9.38         2.15 o
  -9  -3   9         41.09         36.15         5.26 o
  -8  -3   9         14.18         17.00         1.79 o
  -7  -3   9        246.72        248.22         5.28 o
  -6  -3   9        168.03        167.87         5.37 o
  -5  -3   9          1.11          1.06         1.59 o
  -4  -3   9         29.01         30.96         3.61 o
  -3  -3   9        464.41        476.66         6.55 o
  -2  -3   9        453.67        447.66         6.07 o
  -1  -3   9          4.26          4.01         0.80 o
   0  -3   9        287.44        286.77         3.61 o
   1  -3   9        536.37        515.72         7.89 o
   2  -3   9       1859.81       1919.84        17.90 o
   3  -3   9         63.76         53.97         2.22 o
   4  -3   9          6.94          1.83         1.12 o
   5  -3   9          6.57          6.60         1.18 o
   6  -3   9          4.78          6.61         1.23 o
   7  -3   9        202.97        204.10         3.83 o
   8  -3   9         32.33         32.57         2.00 o
   9  -3   9         27.93         30.68         2.32 o
  10  -3   9         70.61         76.44         6.45 o
  -9  -2   9        127.76        118.68         5.14 o
  -8  -2   9         87.73         86.75         4.45 o
  -7  -2   9         37.27         41.59         2.19 o
  -6  -2   9         60.41         57.05         2.97 o
  -5  -2   9        194.87        181.45         4.11 o
  -4  -2   9         49.90         51.22         2.28 o
  -3  -2   9        216.78        224.38         4.20 o
  -2  -2   9        372.10        365.40         4.95 o
  -1  -2   9         19.57         12.71         1.01 o
   0  -2   9         43.49         41.06         1.45 o
   1  -2   9        349.94        336.32         4.90 o
   2  -2   9        551.92        506.22         6.43 o
   3  -2   9       1881.46       1906.34        28.17 o
   4  -2   9        560.30        529.05         6.90 o
   5  -2   9          8.56          4.89         1.23 o
   6  -2   9          5.47          8.72         1.25 o
   7  -2   9          2.94          1.33         1.05 o
   8  -2   9         62.34         61.26         3.09 o
   9  -2   9         93.22         98.07         2.97 o
  10  -2   9         68.01         70.05         3.91 o
  -9  -1   9         48.61         56.57         4.02 o
  -8  -1   9        121.19        111.37         6.75 o
  -7  -1   9        409.08        377.82         8.50 o
  -6  -1   9         57.77         57.43         2.98 o
  -5  -1   9         10.27          8.69         1.31 o
  -4  -1   9        299.45        302.69         4.50 o
  -3  -1   9        939.57        945.46        10.36 o
  -2  -1   9         14.46         11.96         1.00 o
  -1  -1   9          4.40          2.34         0.74 o
   0  -1   9         55.70         43.74         1.49 o
   1  -1   9        232.30        188.29         2.70 o
   2  -1   9        751.87        792.32         8.74 o
   3  -1   9         12.34         14.08         2.35 o
   4  -1   9        297.18        280.55         4.93 o
   5  -1   9       1268.57       1293.96        13.29 o
   6  -1   9        552.38        540.27         6.30 o
   7  -1   9         77.10         74.10         2.46 o
   8  -1   9         91.35         75.70         2.51 o
   9  -1   9         15.53         20.22         1.63 o
  10  -1   9         16.12         17.62         2.62 o
  11  -1   9         19.89         21.88         3.36 o
  -9   0   9          1.84         -0.58         1.68 o
  -8   0   9          5.26          3.15         1.83 o
  -7   0   9          6.24          9.13         2.19 o
  -6   0   9        306.75        311.24         7.20 o
  -5   0   9        281.22        283.27         4.46 o
  -4   0   9        154.52        154.24         3.31 o
  -3   0   9        204.05        185.21         2.93 o
  -2   0   9        374.66        376.86         5.07 o
  -1   0   9        870.14        915.14         8.22 o
   0   0   9        189.74        181.05         2.80 o
   1   0   9          2.04          0.25         0.61 o
   2   0   9          8.91          4.44         0.68 o
   3   0   9        241.90        246.99         4.15 o
   4   0   9         70.02         74.91         2.61 o
   5   0   9         94.19         88.08         2.70 o
   6   0   9       1053.08       1054.48         9.92 o
   7   0   9        710.68        741.31         7.90 o
   8   0   9        102.70        106.53         2.79 o
   9   0   9          6.81          5.93         1.47 o
  10   0   9         13.48         10.76         1.66 o
  11   0   9          4.17          7.40         3.06 o
  -9   1   9         96.98        101.32         6.18 o
  -8   1   9          3.80          6.55         2.07 o
  -7   1   9          0.30         -1.00         1.53 o
  -6   1   9         17.76         12.60         2.28 o
  -5   1   9        165.50        169.56         5.08 o
  -4   1   9        597.31        608.50         5.87 o
  -3   1   9        256.24        242.05         3.27 o
  -2   1   9         45.27         40.08         1.40 o
  -1   1   9         45.43         36.23         1.51 o
   0   1   9       1517.41       1657.40        13.25 o
   1   1   9        590.77        585.09         7.51 o
   2   1   9         52.43         48.72         2.28 o
   3   1   9        153.36        134.60         3.38 o
   4   1   9        197.93        184.44         3.64 o
   5   1   9        189.48        196.37         3.26 o
   6   1   9          7.55          6.97         1.07 o
   7   1   9        490.75        506.72         6.03 o
   8   1   9        674.46        672.35         9.95 o
   9   1   9        459.79        496.51        11.28 o
  10   1   9          0.29         -0.77         1.63 o
  11   1   9          0.58          1.81         1.60 o
  -8   2   9         50.13         62.94         3.93 o
  -7   2   9         45.98         42.20         3.27 o
  -6   2   9          0.25          1.22         1.66 o
  -5   2   9         22.26         19.06         2.28 o
  -4   2   9         29.73         32.02         1.50 o
  -3   2   9       1143.84       1209.49         9.59 o
  -2   2   9        187.14        199.53         3.31 o
  -1   2   9         83.93         76.47         1.81 o
   0   2   9        113.94        105.46         2.24 o
   1   2   9        462.86        431.37         4.75 o
   2   2   9        633.32        670.68         6.44 o
   3   2   9        212.98        199.09         2.95 o
   4   2   9        173.18        143.86         2.54 o
   5   2   9        148.52        140.36         2.24 o
   6   2   9         32.01         36.70         1.45 o
   7   2   9          2.17          2.58         1.09 o
   8   2   9         78.66         74.77         3.53 o
   9   2   9          0.39         -0.77         1.94 o
  10   2   9        350.37        375.30         8.00 o
  11   2   9        402.21        487.00         9.66 o
  -8   3   9          1.41         -0.40         1.79 o
  -7   3   9         24.64         24.16         2.83 o
  -6   3   9         35.90         35.77         2.98 o
  -5   3   9        251.19        258.00         5.46 o
  -4   3   9          1.23          0.82         1.13 o
  -3   3   9        164.57        158.83         2.86 o
  -2   3   9         91.80         85.33         2.12 o
  -1   3   9        660.35        680.63         6.09 o
   0   3   9        916.30        964.80        10.09 o
   1   3   9        345.91        329.25         4.09 o
   2   3   9         37.69         37.84         2.37 o
   3   3   9        398.98        384.77         4.51 o
   4   3   9         65.08         57.60         2.92 o
   5   3   9        106.43        110.76         2.00 o
   6   3   9        164.37        177.29         3.49 o
   7   3   9        198.76        200.99         3.88 o
   8   3   9          1.91          1.94         1.52 o
   9   3   9         19.34         16.87         2.26 o
  10   3   9          2.96          4.24         1.73 o
  11   3   9         40.38         42.66         3.18 o
  -8   4   9         57.29         47.90         3.66 o
  -7   4   9         24.85         18.73         2.59 o
  -6   4   9         42.57         44.38         3.24 o
  -5   4   9          0.56          1.36         1.21 o
  -4   4   9        110.64        109.70         3.23 o
  -3   4   9        293.70        287.69         5.00 o
  -2   4   9         76.68         74.23         2.00 o
  -1   4   9          7.75          5.09         0.88 o
   0   4   9        111.51        114.55         2.33 o
   1   4   9        275.96        291.50         4.41 o
   2   4   9       1036.67       1110.99         9.74 o
   3   4   9        241.81        224.20         3.85 o
   4   4   9          9.10          7.94         1.64 o
   5   4   9        270.07        281.00         4.53 o
   6   4   9        565.69        555.48         7.08 o
   7   4   9         19.66         17.47         1.52 o
   8   4   9         80.20         70.91         2.59 o
   9   4   9         33.34         38.11         3.44 o
  10   4   9        118.14        145.35         7.61 o
  11   4   9         21.43         16.83         2.43 o
  -7   5   9         26.23         21.73         2.79 o
  -6   5   9        179.77        189.34         4.58 o
  -5   5   9         55.36         51.00         2.56 o
  -4   5   9         44.28         36.65         2.19 o
  -3   5   9         74.01         65.97         2.59 o
  -2   5   9         97.55        103.18         2.95 o
  -1   5   9          8.24         11.25         1.91 o
   0   5   9          6.65          3.55         0.82 o
   1   5   9         18.32         19.62         1.40 o
   2   5   9        320.90        339.37         4.98 o
   3   5   9         76.04         74.27         2.40 o
   4   5   9         84.21         88.97         2.61 o
   5   5   9        252.71        272.19         6.03 o
   6   5   9        357.54        337.65         5.36 o
   7   5   9        128.07        127.76         3.32 o
   8   5   9          7.55          8.88         1.72 o
   9   5   9         21.65         29.54         2.65 o
  10   5   9         14.46         19.01         2.48 o
  11   5   9          1.42          0.75         2.07 o
  -7   6   9          1.18         -1.19         1.53 o
  -6   6   9          2.69          1.95         1.36 o
  -5   6   9         86.95         90.37         3.28 o
  -4   6   9         91.24         92.81         3.22 o
  -3   6   9         39.59         41.49         2.26 o
  -2   6   9         18.43         18.08         1.65 o
  -1   6   9        342.56        302.95         5.04 o
   0   6   9         95.18         88.12         2.54 o
   1   6   9         10.55          9.29         2.68 o
   2   6   9        104.96         97.73         2.69 o
   3   6   9         17.75         15.87         2.79 o
   4   6   9        723.21        732.67        11.66 o
   5   6   9        144.34        154.92         3.54 o
   6   6   9         83.62         75.91         2.73 o
   7   6   9          7.38          5.58         1.37 o
   8   6   9        133.01        132.07         3.57 o
   9   6   9        210.34        237.86         4.94 o
  10   6   9         20.00         20.47         1.96 o
  11   6   9          3.00          4.83         1.80 o
  -6   7   9         18.84         18.30         2.41 o
  -5   7   9          0.13          2.84         1.38 o
  -4   7   9         10.76         11.09         1.68 o
  -3   7   9         28.29         35.75         2.23 o
  -2   7   9         10.45         10.02         1.64 o
  -1   7   9        101.01         97.90         5.20 o
   0   7   9        213.72        214.89         8.98 o
   1   7   9        134.57        134.45         3.40 o
   2   7   9          5.66          4.81         1.11 o
   3   7   9         48.98         46.75         2.64 o
   4   7   9         61.72         65.41         2.50 o
   5   7   9         39.66         33.62         2.39 o
   6   7   9         61.12         62.17         2.62 o
   7   7   9         56.11         61.64         2.65 o
   8   7   9        119.67        123.72         5.35 o
   9   7   9         13.16         11.17         2.81 o
  10   7   9         34.11         32.19         2.32 o
  11   7   9         89.61         92.49         5.90 o
  -5   8   9         14.01         20.49         2.07 o
  -4   8   9         31.92         32.46         2.62 o
  -3   8   9          2.14          4.74         1.81 o
  -2   8   9         24.15         15.62         2.87 o
  -1   8   9        110.59        104.33         4.15 o
   0   8   9         35.47         42.17         2.81 o
   1   8   9         10.84         10.85         1.87 o
   2   8   9         12.92         12.89         1.80 o
   3   8   9        175.95        168.27         3.79 o
   4   8   9        223.53        223.35         4.47 o
   5   8   9          7.36          5.32         1.35 o
   6   8   9          3.98          3.81         1.29 o
   7   8   9          2.88          3.14         1.83 o
   8   8   9         26.86         24.81         2.12 o
   9   8   9         79.48         69.49         3.03 o
  10   8   9         16.61         16.31         1.95 o
  -4   9   9          0.10         -1.27         1.54 o
  -3   9   9         21.28         17.21         2.50 o
  -2   9   9          5.83          3.90         1.85 o
  -1   9   9          0.49          0.52         1.55 o
   0   9   9        112.69        135.13         4.72 o
   1   9   9         74.04         81.69         8.38 o
   2   9   9         17.84         15.08         1.53 o
   3   9   9         44.74         44.41         2.24 o
   4   9   9          6.80         10.24         1.54 o
   5   9   9         53.49         54.27         2.56 o
   6   9   9         53.39         57.71         3.29 o
   7   9   9          0.97          0.21         1.51 o
   8   9   9          0.10         -1.14         1.14 o
   9   9   9          1.17          1.88         1.34 o
  10   9   9         75.83         87.88         4.11 o
  -3  10   9          5.56          7.06         3.03 o
  -2  10   9          0.13         -0.66         1.67 o
  -1  10   9          7.13          5.52         1.99 o
   0  10   9          6.62          7.48         1.97 o
   1  10   9          9.44          6.74         1.84 o
   2  10   9         50.93         51.45         3.18 o
   3  10   9         45.55         50.70         2.44 o
   4  10   9         21.09         21.96         2.09 o
   5  10   9         22.38         22.39         1.95 o
   6  10   9         74.72         83.60         3.37 o
   7  10   9         15.27         16.92         1.90 o
   8  10   9          1.07          0.40         2.08 o
   9  10   9          5.99          4.57         1.55 o
  -2  11   9          0.05          0.44         1.68 o
  -1  11   9         35.43         35.86         3.14 o
   0  11   9          6.38          5.74         2.72 o
   1  11   9          0.91         -0.22         1.47 o
   2  11   9          0.69          1.90         1.60 o
   3  11   9         35.55         28.44         3.00 o
   4  11   9         43.37         44.66         2.44 o
   5  11   9         31.41         31.67         2.27 o
   6  11   9          0.51          0.26         1.25 o
   7  11   9         23.83         24.47         2.18 o
   8  11   9         27.81         28.17         2.33 o
   0  12   9          0.92          1.95         1.57 o
   1  12   9          4.75          1.57         1.73 o
   2  12   9          1.93          3.50         1.71 o
   3  12   9         31.62         31.12         2.96 o
   4  12   9          0.16          1.37         1.68 o
   5  12   9          1.98          1.56         1.21 o
   6  12   9         34.37         32.36         2.61 o
  -1 -10  10          1.69          0.55         1.18 o
   0 -10  10         32.24         29.42         2.06 o
  -4  -9  10          0.37          3.03         1.64 o
  -3  -9  10         76.15         79.05         3.62 o
  -2  -9  10         33.39         34.18         2.46 o
  -1  -9  10         21.74         22.33         2.24 o
   0  -9  10         67.64         64.06         4.87 o
   1  -9  10          5.03          7.15         1.52 o
   2  -9  10         42.21         47.05         4.09 o
   3  -9  10        120.19        137.85         4.73 o
  -6  -8  10        209.19        235.50        10.49 o
  -5  -8  10          6.73          9.70         2.10 o
  -4  -8  10          2.22          1.75         1.60 o
  -3  -8  10        126.60        120.66         4.37 o
  -2  -8  10          7.96          6.59         2.00 o
  -1  -8  10         91.86         92.33         3.94 o
   0  -8  10         54.05         62.42         3.17 o
   1  -8  10          8.36          4.98         1.63 o
   2  -8  10         14.97         11.31         1.71 o
   3  -8  10          0.28          1.02         1.13 o
   4  -8  10        164.57        160.70         3.80 o
   5  -8  10        292.22        348.54         6.25 o
  -6  -7  10        151.04        165.50         4.46 o
  -5  -7  10        275.64        281.87         7.07 o
  -4  -7  10        109.73        112.46         5.70 o
  -3  -7  10          0.31          1.82         1.58 o
  -2  -7  10         14.26         18.21         2.16 o
  -1  -7  10        121.12        126.99         4.24 o
   0  -7  10        312.11        314.21         6.54 o
   1  -7  10         48.56         45.54         2.69 o
   2  -7  10          1.07          2.01         1.21 o
   3  -7  10          0.30          0.47         1.14 o
   4  -7  10        176.98        165.96         4.35 o
   5  -7  10          1.83          3.28         1.17 o
   6  -7  10         56.47         58.35         2.77 o
  -7  -6  10         15.82         17.27         2.61 o
  -6  -6  10         31.12         32.20         4.30 o
  -5  -6  10         20.96         17.70         1.95 o
  -4  -6  10        269.72        272.86         6.64 o
  -3  -6  10        496.71        545.12        15.12 o
  -2  -6  10          5.87          2.33         1.62 o
  -1  -6  10         96.01         96.24         3.74 o
   0  -6  10         23.38         24.13         2.17 o
   1  -6  10        111.01        116.96         3.14 o
   2  -6  10         95.87        105.15         4.30 o
   3  -6  10         82.33         81.99         3.77 o
   4  -6  10        150.77        150.10         3.72 o
   5  -6  10          1.33          1.19         1.10 o
   6  -6  10         56.13         47.79         2.54 o
   7  -6  10          5.17          4.23         1.45 o
  -8  -5  10          3.73          6.52         1.67 o
  -7  -5  10          4.24          5.83         1.64 o
  -6  -5  10         26.85         29.63         2.29 o
  -5  -5  10         60.06         61.96         2.81 o
  -4  -5  10          4.50          4.23         1.45 o
  -3  -5  10        133.05        118.66         3.35 o
  -2  -5  10       1016.19        981.19        13.93 o
  -1  -5  10        302.41        309.82         6.55 o
   0  -5  10          0.87          3.05         1.11 o
   1  -5  10         48.10         50.36         2.23 o
   2  -5  10          0.42         -0.44         1.06 o
   3  -5  10        381.34        372.67         5.80 o
   4  -5  10        240.95        238.75         6.06 o
   5  -5  10          4.34          6.78         1.50 o
   6  -5  10          2.45          1.98         1.33 o
   7  -5  10         42.45         47.41         2.61 o
   8  -5  10         72.04         71.42         5.31 o
  -8  -4  10        120.65        119.04         4.05 o
  -7  -4  10          3.53          3.08         1.65 o
  -6  -4  10         38.06         37.53         2.63 o
  -5  -4  10          0.31         -0.87         1.22 o
  -4  -4  10         94.49         91.04         3.62 o
  -3  -4  10          4.85          5.96         1.36 o
  -2  -4  10        705.52        693.60         9.10 o
  -1  -4  10        720.98        711.79        10.85 o
   0  -4  10        234.61        230.34         4.19 o
   1  -4  10        317.88        318.81         5.08 o
   2  -4  10          2.96          6.35         1.44 o
   3  -4  10         89.89        109.37         3.47 o
   4  -4  10         75.83         87.04         4.57 o
   5  -4  10         65.40         57.96         2.60 o
   6  -4  10        183.58        174.90         3.62 o
   7  -4  10          2.75          2.37         1.17 o
   8  -4  10         17.69         21.64         2.13 o
   9  -4  10         34.39         40.34         2.63 o
  -8  -3  10         73.13         77.01         4.30 o
  -7  -3  10        124.03        129.52         4.75 o
  -6  -3  10        378.90        370.17         9.02 o
  -5  -3  10          3.69          2.17         1.29 o
  -4  -3  10          0.38         -0.58         1.15 o
  -3  -3  10         39.68         47.42         3.08 o
  -2  -3  10          0.42          1.80         1.08 o
  -1  -3  10         99.57         89.82         2.13 o
   0  -3  10        372.74        356.91         5.28 o
   1  -3  10        603.65        537.67         6.91 o
   2  -3  10       1373.28       1365.69        13.78 o
   3  -3  10        801.10        814.79         9.43 o
   4  -3  10        232.23        195.00         4.05 o
   5  -3  10          1.35          2.99         1.27 o
   6  -3  10         87.88         88.13         2.65 o
   7  -3  10        200.75        196.20         3.90 o
   8  -3  10        137.23        137.17         3.36 o
   9  -3  10         22.82         17.09         1.97 o
  -8  -2  10         28.13         21.61         2.91 o
  -7  -2  10         60.93         61.42         2.61 o
  -6  -2  10         99.75        102.06         4.74 o
  -5  -2  10         34.50         31.65         2.76 o
  -4  -2  10        242.75        255.23         4.87 o
  -3  -2  10        264.80        269.93         4.84 o
  -2  -2  10          0.74          1.74         1.09 o
  -1  -2  10         36.93         37.54         1.71 o
   0  -2  10          1.91          2.38         0.78 o
   1  -2  10          4.69          2.95         1.12 o
   2  -2  10          0.46          0.69         0.99 o
   3  -2  10        701.50        644.40         7.95 o
   4  -2  10       1762.11       1746.92        29.16 o
   5  -2  10        134.26        139.38         3.49 o
   6  -2  10         14.56          7.85         1.30 o
   7  -2  10          6.63          9.68         1.39 o
   8  -2  10         79.62         91.29         2.77 o
   9  -2  10         67.33         65.88         2.53 o
  10  -2  10         50.78         59.13         3.00 o
  -8  -1  10         52.47         63.21        12.99 o
  -7  -1  10         74.35         76.39         4.04 o
  -6  -1  10        167.61        163.69         3.71 o
  -5  -1  10          1.29          1.17         1.13 o
  -4  -1  10        324.99        323.27         5.52 o
  -3  -1  10        436.01        448.85         6.46 o
  -2  -1  10         41.78         37.53         1.52 o
  -1  -1  10          1.29          0.98         0.80 o
   0  -1  10         45.95         48.44         1.97 o
   1  -1  10        209.91        203.11         3.25 o
   2  -1  10          0.46          2.19         1.05 o
   3  -1  10        104.78        115.31         4.89 o
   4  -1  10         12.36          8.89         1.75 o
   5  -1  10        604.08        587.73         7.72 o
   6  -1  10        140.77        152.42         3.23 o
   7  -1  10        242.58        252.38         4.27 o
   8  -1  10          5.67          6.76         1.31 o
   9  -1  10         13.08         16.73         1.70 o
  10  -1  10         90.13        108.87         3.59 o
  -8   0  10          2.27          2.28         1.75 o
  -7   0  10          3.41          5.62         1.93 o
  -6   0  10          2.75          0.99         1.73 o
  -5   0  10         41.31         40.20         2.02 o
  -4   0  10        372.91        384.47         5.30 o
  -3   0  10        234.47        239.66         4.52 o
  -2   0  10        592.54        632.40         7.62 o
  -1   0  10         52.68         52.62         1.79 o
   0   0  10         22.96         23.34         1.71 o
   1   0  10         22.72         20.66         1.18 o
   2   0  10         71.61         63.09         2.26 o
   3   0  10         98.00         94.63         2.81 o
   4   0  10         60.76         67.24         2.48 o
   5   0  10         10.27          7.35         1.29 o
   6   0  10        110.38        111.02         2.86 o
   7   0  10        459.89        468.75         5.98 o
   8   0  10         84.70         86.51         2.65 o
   9   0  10         26.97         25.88         2.10 o
  10   0  10         19.61         19.75         2.77 o
  11   0  10         59.72         61.43         5.61 o
  -8   1  10          0.16          1.61         1.79 o
  -7   1  10         11.62         11.32         2.49 o
  -6   1  10         19.88         17.40         2.47 o
  -5   1  10         14.41         13.80         2.23 o
  -4   1  10        224.03        241.79         4.09 o
  -3   1  10          2.96          2.88         0.84 o
  -2   1  10        547.45        606.51         6.41 o
  -1   1  10        257.19        254.80         4.12 o
   0   1  10        468.61        476.95         5.26 o
   1   1  10        310.31        299.69         3.86 o
   2   1  10          1.63          1.27         0.73 o
   3   1  10         16.97         15.56         1.00 o
   4   1  10          1.43          1.21         1.02 o
   5   1  10         37.49         33.72         1.91 o
   6   1  10         66.54         68.63         2.63 o
   7   1  10        106.95        100.62         2.67 o
   8   1  10         81.32         77.93         2.82 o
   9   1  10        259.47        281.74         6.84 o
  10   1  10         30.61         26.03         2.79 o
  11   1  10         18.39         14.64         2.35 o
  -8   2  10         59.91         65.97         4.42 o
  -7   2  10         76.06         72.57         5.75 o
  -6   2  10          8.61          3.87         5.12 o
  -5   2  10         12.88         12.52         2.98 o
  -4   2  10        217.35        207.34         5.52 o
  -3   2  10         64.28         65.93         2.05 o
  -2   2  10        188.01        189.95         2.93 o
  -1   2  10         20.39         19.68         1.27 o
   0   2  10        844.10        926.79         8.56 o
   1   2  10         82.79         73.51         2.00 o
   2   2  10        785.13        835.80         8.11 o
   3   2  10        466.32        469.83         5.19 o
   4   2  10        229.56        232.59         3.39 o
   5   2  10        205.49        208.65         4.15 o
   6   2  10        376.62        402.61         7.71 o
   7   2  10         98.61        104.90         3.96 o
   8   2  10          2.11          1.12         1.52 o
   9   2  10          0.41          1.06         1.59 o
  10   2  10         70.69         71.04         3.83 o
  11   2  10        315.18        349.36        13.72 o
  -8   3  10          3.70          6.25         1.86 o
  -7   3  10         63.29         66.61         4.00 o
  -6   3  10        196.18        186.60         5.84 o
  -5   3  10        152.52        157.75        12.04 o
  -4   3  10          3.51          2.83         1.27 o
  -3   3  10          8.51         12.87         1.50 o
  -2   3  10        157.80        142.95         2.96 o
  -1   3  10         10.32         11.95         1.12 o
   0   3  10        271.06        281.82         3.92 o
   1   3  10        273.12        280.47         4.32 o
   2   3  10        202.13        220.07         4.36 o
   3   3  10        420.06        415.10         5.92 o
   4   3  10        360.61        375.51         4.65 o
   5   3  10         32.16         34.29         1.74 o
   6   3  10        106.67        100.00         2.79 o
   7   3  10         33.05         30.55         2.54 o
   8   3  10         12.05         10.01         2.04 o
   9   3  10          1.44         -0.60         1.59 o
  10   3  10         30.87         32.82         2.95 o
  11   3  10         21.67         24.14         2.75 o
  -7   4  10         10.92         13.18         2.42 o
  -6   4  10         30.82         27.95         4.40 o
  -5   4  10        133.40        140.56         3.81 o
  -4   4  10         52.74         54.43         2.52 o
  -3   4  10        418.34        409.93         6.26 o
  -2   4  10          1.03         -0.01         0.77 o
  -1   4  10        230.90        222.71         3.47 o
   0   4  10          8.47          9.91         1.05 o
   1   4  10         41.48         38.46         3.86 o
   2   4  10        356.87        373.21         5.30 o
   3   4  10          1.50          1.14         1.53 o
   4   4  10        274.48        276.37         5.47 o
   5   4  10        576.11        615.62         7.57 o
   6   4  10         98.73        100.92         3.26 o
   7   4  10          6.22          4.70         1.13 o
   8   4  10         34.33         28.24         2.62 o
   9   4  10         20.41         22.04         3.76 o
  10   4  10          1.33          2.88         3.28 o
  11   4  10         11.87         12.62         2.57 o
  -7   5  10         23.82         26.27         2.89 o
  -6   5  10         38.01         37.26         3.20 o
  -5   5  10         14.16         14.47         1.84 o
  -4   5  10        120.94        118.34         3.54 o
  -3   5  10        190.43        186.68         4.22 o
  -2   5  10         53.21         50.01         3.22 o
  -1   5  10         71.50         66.34         2.01 o
   0   5  10          2.74          3.47         0.97 o
   1   5  10         15.71         10.93         1.24 o
   2   5  10          9.98         12.34         1.34 o
   3   5  10          4.79          5.86         1.44 o
   4   5  10        230.28        219.26         6.37 o
   5   5  10         56.36         50.83         2.20 o
   6   5  10        279.62        285.77         4.97 o
   7   5  10         55.02         52.37         2.34 o
   8   5  10          4.95          6.43         1.28 o
   9   5  10          1.64          4.40         2.35 o
  10   5  10          0.67          0.28         1.60 o
  11   5  10         11.78         14.47         2.25 o
  -6   6  10         14.29         13.97         2.24 o
  -5   6  10         23.62         28.11         2.21 o
  -4   6  10         71.00         75.40         3.11 o
  -3   6  10         75.39         76.95         4.03 o
  -2   6  10          3.39          2.35         1.31 o
  -1   6  10        317.13        287.83         5.01 o
   0   6  10        350.97        342.40         5.23 o
   1   6  10         25.72         27.54         2.48 o
   2   6  10        105.55         87.86         3.53 o
   3   6  10        215.43        212.71         4.12 o
   4   6  10        150.44        160.95         3.64 o
   5   6  10        111.91        106.10         3.08 o
   6   6  10        168.57        151.78         3.72 o
   7   6  10         84.90         87.88         2.98 o
   8   6  10         12.43         15.07         1.68 o
   9   6  10         32.81         30.01         2.17 o
  10   6  10         16.06         14.40         2.38 o
  11   6  10         12.42          7.04         2.12 o
  -6   7  10          7.72          8.03         3.47 o
  -5   7  10         19.25         22.24         2.09 o
  -4   7  10          2.39          4.29         1.40 o
  -3   7  10         69.85         71.92         2.92 o
  -2   7  10        104.28         95.22         4.04 o
  -1   7  10         20.99         14.88         2.11 o
   0   7  10         28.25         27.92         2.42 o
   1   7  10        491.25        496.67         6.76 o
   2   7  10         44.59         43.67         2.09 o
   3   7  10        125.55        123.97         3.24 o
   4   7  10        121.44        106.87         4.57 o
   5   7  10        226.51        212.21         4.40 o
   6   7  10        125.51        122.19         3.47 o
   7   7  10         67.38         56.66         3.55 o
   8   7  10         74.25         64.28         2.84 o
   9   7  10         81.20         74.90         3.05 o
  10   7  10         35.90         40.37         3.26 o
  -5   8  10          1.18         -1.13         1.13 o
  -4   8  10          8.56         10.58         2.59 o
  -3   8  10          1.43          1.46         1.63 o
  -2   8  10          9.72          7.19         1.90 o
  -1   8  10         83.14         75.54         5.48 o
   0   8  10        153.87        155.36         4.95 o
   1   8  10         18.68         24.57         2.44 o
   2   8  10         44.48         41.55         2.12 o
   3   8  10        170.02        164.43         3.87 o
   4   8  10         93.39         90.03         3.74 o
   5   8  10         27.27         27.36         3.33 o
   6   8  10         62.87         42.77         2.36 o
   7   8  10         10.03          6.94         1.53 o
   8   8  10          1.15         -1.22         1.22 o
   9   8  10         33.59         29.76         2.61 o
  10   8  10         61.32         53.12         2.85 o
  -4   9  10          0.06         -0.53         1.50 o
  -3   9  10          0.13          0.41         1.64 o
  -2   9  10          1.22         -0.56         1.54 o
  -1   9  10         19.85         23.05         2.62 o
   0   9  10         54.94         70.19         4.92 o
   1   9  10         13.74         13.89         2.16 o
   2   9  10          5.57          2.47         1.58 o
   3   9  10         69.08         63.36         2.62 o
   4   9  10        186.18        182.95         4.26 o
   5   9  10        119.36        119.91         3.61 o
   6   9  10         23.39         34.27         2.27 o
   7   9  10         45.01         39.38         3.05 o
   8   9  10          0.22          1.35         1.83 o
   9   9  10          0.79          0.07         1.25 o
  -3  10  10          1.14          2.99         2.20 o
  -2  10  10          7.03         10.11         2.25 o
  -1  10  10         19.41         25.00         2.70 o
   0  10  10          8.07         11.55         2.24 o
   1  10  10          0.18         -0.99         3.06 o
   2  10  10         13.13         11.92         3.70 o
   3  10  10         57.60         55.88         3.38 o
   4  10  10         15.01         14.93         1.76 o
   5  10  10         14.87         14.10         1.83 o
   6  10  10         95.09         96.98         5.17 o
   7  10  10         89.41         94.84         3.47 o
   8  10  10          4.77          4.96         1.50 o
  -1  11  10          0.45         -0.62         1.58 o
   0  11  10          0.09         -1.53         1.53 o
   1  11  10         29.25         35.08         3.05 o
   2  11  10         21.28         19.76         2.95 o
   3  11  10          7.14          7.21         1.89 o
   4  11  10         11.66         12.60         2.28 o
   5  11  10         24.14         29.21         2.25 o
   6  11  10          2.13          2.23         1.57 o
   7  11  10         17.67         16.56         1.93 o
   1  12  10          6.12          2.97         4.48 o
   2  12  10          2.26          7.82         1.97 o
   3  12  10          5.43          4.22         2.71 o
   4  12  10         21.29         22.77         2.70 o
   5  12  10         10.15         15.61         2.42 o
  -2  -9  11         25.31         30.52         3.45 o
  -1  -9  11         17.07         21.54         2.24 o
   0  -9  11         74.94         70.67         4.01 o
   1  -9  11        120.92        111.82         5.46 o
   2  -9  11         42.52         39.94        10.27 o
  -4  -8  11         65.46         58.88         4.14 o
  -3  -8  11        151.68        154.74         6.29 o
  -2  -8  11        151.94        169.28         5.14 o
  -1  -8  11        112.52        115.62         4.16 o
   0  -8  11         51.74         55.48         3.85 o
   1  -8  11         17.54         20.22         2.16 o
   2  -8  11        146.40        151.31         4.57 o
   3  -8  11         50.98         53.36         2.49 o
   4  -8  11         56.51         65.77         2.81 o
  -5  -7  11         74.77         73.56         4.03 o
  -4  -7  11         68.86         70.07         6.89 o
  -3  -7  11         56.70         46.50         4.07 o
  -2  -7  11          6.66          5.98         2.74 o
  -1  -7  11        189.72        180.93         9.79 o
   0  -7  11        152.63        158.73         4.78 o
   1  -7  11        167.21        167.13         4.85 o
   2  -7  11          8.82         10.63         1.52 o
   3  -7  11         11.61         13.45         1.74 o
   4  -7  11        460.28        470.22         9.69 o
   5  -7  11         42.34         36.85         2.05 o
   6  -7  11          2.74          4.96         1.60 o
  -6  -6  11          4.03          2.02         1.89 o
  -5  -6  11         19.70         22.33         2.71 o
  -4  -6  11          1.45         -1.00         1.88 o
  -3  -6  11         71.22         76.16         3.83 o
  -2  -6  11         64.24         60.05         4.95 o
  -1  -6  11         14.00         15.98         2.17 o
   0  -6  11         27.20         26.64         2.38 o
   1  -6  11         95.47        101.61         4.60 o
   2  -6  11         44.67         50.53         2.46 o
   3  -6  11         49.91         50.46         2.39 o
   4  -6  11        261.50        270.46         5.18 o
   5  -6  11         38.45         39.26         2.07 o
   6  -6  11         92.04         92.80         2.90 o
   7  -6  11         14.18         14.40         1.89 o
  -7  -5  11         10.29         10.59         1.91 o
  -6  -5  11         72.90         77.71         3.30 o
  -5  -5  11         38.49         35.03         2.40 o
  -4  -5  11          2.26         -0.64         1.69 o
  -3  -5  11         23.23         19.95         3.05 o
  -2  -5  11         27.51         24.07         2.50 o
  -1  -5  11         93.40         99.97         6.40 o
   0  -5  11          0.82          1.92         1.52 o
   1  -5  11         44.79         44.35         2.18 o
   2  -5  11          6.57          5.98         1.37 o
   3  -5  11        525.47        533.84         7.50 o
   4  -5  11         86.28         82.55         2.97 o
   5  -5  11         10.29         15.27         1.85 o
   6  -5  11         80.24         91.61         4.20 o
   7  -5  11         47.12         41.79         2.56 o
   8  -5  11         78.14         65.87         3.07 o
  -7  -4  11         12.54          9.47         1.88 o
  -6  -4  11          0.79          0.29         1.48 o
  -5  -4  11         12.53         14.36         1.88 o
  -4  -4  11         39.93         42.81         2.40 o
  -3  -4  11         86.92         95.77         4.17 o
  -2  -4  11          1.85          2.76         1.75 o
  -1  -4  11         10.38         10.54         3.52 o
   0  -4  11        126.72        140.66         4.45 o
   1  -4  11          0.69          1.88         2.17 o
   2  -4  11         20.19          9.52         2.38 o
   3  -4  11         46.13         49.23         2.36 o
   4  -4  11        281.33        270.49         5.05 o
   5  -4  11        203.13        204.76         4.48 o
   6  -4  11          6.73          8.56         1.61 o
   7  -4  11        115.03        122.64         3.28 o
   8  -4  11         74.64         82.38         3.95 o
  -7  -3  11          0.41          0.66         1.45 o
  -6  -3  11         12.78         13.13         1.91 o
  -5  -3  11        101.13         88.65         4.07 o
  -4  -3  11        106.77         94.60         3.28 o
  -3  -3  11        150.57        162.74         4.02 o
  -2  -3  11        608.39        608.81         7.92 o
  -1  -3  11          5.59          7.27         1.79 o
   0  -3  11         26.42         25.27         1.71 o
   1  -3  11          6.55          7.94         1.34 o
   2  -3  11         67.06         65.66         2.53 o
   3  -3  11        101.64        119.31         3.25 o
   4  -3  11         16.95         10.96         1.53 o
   5  -3  11          9.72         11.68         1.75 o
   6  -3  11        130.14        120.78         3.32 o
   7  -3  11         46.29         52.02         2.31 o
   8  -3  11        119.60        119.57         3.25 o
   9  -3  11         51.25         57.76         2.98 o
  -8  -2  11         35.11         33.05         4.53 o
  -7  -2  11         39.80         38.23         4.53 o
  -6  -2  11         41.07         44.14         4.03 o
  -5  -2  11          0.95          0.76         1.67 o
  -4  -2  11         35.83         32.99         4.25 o
  -3  -2  11         74.23         76.07         2.89 o
  -2  -2  11          5.16          4.37         1.25 o
  -1  -2  11        294.55        301.23         4.08 o
   0  -2  11          5.15          7.06         1.23 o
   1  -2  11         28.79         26.84         2.34 o
   2  -2  11        274.22        242.44         4.70 o
   3  -2  11          4.52          1.77         1.18 o
   4  -2  11         11.68         20.10         1.73 o
   5  -2  11         24.30         27.77         1.97 o
   6  -2  11          1.74         -0.55         1.03 o
   7  -2  11        165.72        169.64         4.01 o
   8  -2  11         28.70         30.51         1.93 o
   9  -2  11          2.30          1.47         1.20 o
  -8  -1  11         20.40         27.10         2.97 o
  -7  -1  11         13.27         15.76         2.44 o
  -6  -1  11         32.15         31.77         3.65 o
  -5  -1  11         16.36         19.44         1.98 o
  -4  -1  11         47.36         48.72         4.94 o
  -3  -1  11         18.78         19.45         1.75 o
  -2  -1  11          7.92          8.62         1.38 o
  -1  -1  11         42.10         39.71         1.61 o
   0  -1  11         52.54         54.31         1.85 o
   1  -1  11        380.37        384.64         5.70 o
   2  -1  11         16.84         16.38         1.55 o
   3  -1  11         20.30         14.60         1.62 o
   4  -1  11         26.84         25.23         1.85 o
   5  -1  11          0.38          1.11         1.15 o
   6  -1  11          4.72          5.63         1.22 o
   7  -1  11          9.91         10.68         1.42 o
   8  -1  11         38.79         43.75         2.13 o
   9  -1  11         54.26         56.98         3.50 o
  10  -1  11         20.94         29.14         2.76 o
  -8   0  11          9.26          5.49         1.95 o
  -7   0  11          1.60          2.81         1.92 o
  -6   0  11         18.54         23.57         2.74 o
  -5   0  11          3.39          4.30         1.37 o
  -4   0  11         71.64         71.80         4.03 o
  -3   0  11         19.07         21.29         1.81 o
  -2   0  11         27.52         27.68         1.45 o
  -1   0  11        129.06        115.69         2.54 o
   0   0  11          0.49          0.78         0.83 o
   1   0  11        129.35        100.25         2.24 o
   2   0  11          1.31          1.23         1.08 o
   3   0  11         68.43         70.62         2.64 o
   4   0  11         12.28         11.45         1.48 o
   5   0  11         44.76         35.47         2.07 o
   6   0  11         15.43         14.26         1.59 o
   7   0  11        163.79        161.81         3.46 o
   8   0  11          0.30          1.42         1.10 o
   9   0  11         24.40         27.37         2.77 o
  10   0  11          3.34          4.02         4.07 o
  -8   1  11         40.98         42.06         4.89 o
  -7   1  11         13.63         11.55         2.30 o
  -6   1  11         12.54          7.20         3.65 o
  -5   1  11          2.51          2.79         2.12 o
  -4   1  11        163.50        175.68         4.07 o
  -3   1  11        224.32        230.63         4.04 o
  -2   1  11          0.64         -0.59         0.99 o
  -1   1  11         42.20         37.26         1.63 o
   0   1  11         27.45         25.44         1.38 o
   1   1  11         16.11         14.54         1.15 o
   2   1  11        131.60        116.59         2.40 o
   3   1  11        106.38         95.86         2.91 o
   4   1  11        573.68        568.89         7.56 o
   5   1  11         10.30         10.24         1.48 o
   6   1  11         57.80         53.97         3.48 o
   7   1  11         23.75         19.25         2.22 o
   8   1  11        111.56        119.79         7.68 o
   9   1  11          0.22          2.49         1.82 o
  10   1  11         12.23         10.53         2.24 o
  -7   2  11        170.81        178.46         5.99 o
  -6   2  11          3.05          0.23         2.18 o
  -5   2  11          3.07         -0.16         1.60 o
  -4   2  11         75.39         64.28         3.45 o
  -3   2  11          7.16          9.91         1.17 o
  -2   2  11        498.02        536.94         6.70 o
  -1   2  11         45.91         46.65         1.79 o
   0   2  11         60.96         63.68         2.56 o
   1   2  11          2.56          1.92         0.87 o
   2   2  11        131.04        107.85         2.39 o
   3   2  11         26.27         22.82         1.31 o
   4   2  11         29.48         32.81         1.98 o
   5   2  11         71.15         61.97         3.04 o
   6   2  11        313.36        350.36         7.27 o
   7   2  11         78.17         74.41         3.60 o
   8   2  11          0.49          0.79         1.57 o
   9   2  11         24.03         18.83         2.53 o
  10   2  11          3.11          3.57         1.77 o
  11   2  11          7.85          7.52         2.09 o
  -7   3  11          3.28          3.60         1.85 o
  -6   3  11        150.34        155.74         5.49 o
  -5   3  11        173.92        178.79         6.00 o
  -4   3  11          3.74          1.48         1.67 o
  -3   3  11          2.56          0.66         1.18 o
  -2   3  11        109.31        106.14         2.55 o
  -1   3  11         46.66         51.78         2.17 o
   0   3  11         14.57         15.29         1.42 o
   1   3  11        154.60        164.51         3.43 o
   2   3  11        726.29        778.20         7.71 o
   3   3  11          8.95          4.24         2.34 o
   4   3  11        744.88        754.54         8.62 o
   5   3  11         71.39         64.70         3.31 o
   6   3  11         59.54         61.79         3.29 o
   7   3  11        148.95        132.62         4.59 o
   8   3  11         58.87         53.72         3.28 o
   9   3  11          3.07          0.17         1.62 o
  10   3  11         29.68         36.92         3.11 o
  11   3  11          3.83          4.40         1.74 o
  -7   4  11          5.56          6.67         1.82 o
  -6   4  11         31.09         29.92         4.22 o
  -5   4  11         94.18        102.20         9.97 o
  -4   4  11        230.92        245.03         4.98 o
  -3   4  11         36.02         40.47         2.94 o
  -2   4  11          8.43         12.20         1.83 o
  -1   4  11         28.21         16.89         1.28 o
   0   4  11          5.02          4.52         1.15 o
   1   4  11         24.79         21.07         1.56 o
   2   4  11         44.50         45.62         2.04 o
   3   4  11        161.94        177.51         3.65 o
   4   4  11         16.45         14.51         1.46 o
   5   4  11         11.87         11.54         1.41 o
   6   4  11         50.69         50.04         3.00 o
   7   4  11          8.80          6.33         1.79 o
   8   4  11         37.92         37.07         2.95 o
   9   4  11         32.04         31.38         2.90 o
  10   4  11         95.38        105.37         4.54 o
  11   4  11          4.93          1.87         1.77 o
  -6   5  11         21.56         25.12         3.93 o
  -5   5  11         15.21         17.82         3.13 o
  -4   5  11         28.34         30.72         2.17 o
  -3   5  11        253.64        250.49         5.02 o
  -2   5  11        233.29        267.87         7.95 o
  -1   5  11          4.45          6.43         1.64 o
   0   5  11          1.11          1.28         1.01 o
   1   5  11          2.97          3.84         1.11 o
   2   5  11          2.49          2.20         1.09 o
   3   5  11          5.08          5.56         1.18 o
   4   5  11        335.11        343.20         6.94 o
   5   5  11         14.28         15.75         2.25 o
   6   5  11         17.72         18.73         1.86 o
   7   5  11          6.03          4.39         1.77 o
   8   5  11         83.33         74.01         6.26 o
   9   5  11          0.51         -0.65         1.54 o
  10   5  11         18.68         20.75         2.60 o
  -6   6  11         27.18         28.60         2.95 o
  -5   6  11         21.86         20.56         2.06 o
  -4   6  11          3.26          5.41         1.55 o
  -3   6  11         17.17         17.08         1.84 o
  -2   6  11         41.32         53.74         2.51 o
  -1   6  11        103.00         91.34         3.84 o
   0   6  11        354.09        360.56         6.79 o
   1   6  11         65.95         72.59         2.55 o
   2   6  11          7.37          2.31         1.10 o
   3   6  11         43.98         36.38         1.95 o
   4   6  11          0.88          1.13         1.11 o
   5   6  11        159.63        153.25         3.99 o
   6   6  11         69.16         71.49         2.87 o
   7   6  11          4.65          5.85         1.40 o
   8   6  11          7.37          7.24         2.05 o
   9   6  11          5.11          2.00         1.68 o
  10   6  11          6.60          4.66         1.86 o
  -5   7  11        106.64        139.49         4.59 o
  -4   7  11         67.60         76.75         3.18 o
  -3   7  11          8.21         11.25         2.17 o
  -2   7  11          3.93          3.12         1.67 o
  -1   7  11         24.31         11.13         2.07 o
   0   7  11        132.06        140.77         4.65 o
   1   7  11        247.54        269.07         4.85 o
   2   7  11         21.87         22.89         1.75 o
   3   7  11          0.26          0.28         1.07 o
   4   7  11         65.61         61.50         2.59 o
   5   7  11          0.16          1.06         1.21 o
   6   7  11          2.27          2.01         1.32 o
   7   7  11         15.13         17.88         1.84 o
   8   7  11         17.64         19.32         1.95 o
   9   7  11         87.95        104.65         4.64 o
  10   7  11          5.73          1.29         1.69 o
  -4   8  11         22.83         30.33         2.99 o
  -3   8  11         74.10         86.47         5.18 o
  -2   8  11         48.39         51.44         3.56 o
  -1   8  11          2.97          5.94         2.80 o
   0   8  11         40.23         50.29         3.17 o
   1   8  11         15.55         16.83         3.08 o
   2   8  11         46.07         46.03         2.27 o
   3   8  11        149.78        144.65         4.74 o
   4   8  11          6.23          8.05         1.51 o
   5   8  11          9.25         12.64         1.70 o
   6   8  11          0.46          3.40         1.35 o
   7   8  11          6.22          5.37         1.50 o
   8   8  11         15.49         14.09         1.88 o
   9   8  11         12.86         18.64         2.03 o
  -3   9  11         20.70         22.48         2.82 o
  -2   9  11         69.37         69.82         7.69 o
  -1   9  11         46.58         46.67         3.36 o
   0   9  11         25.79         31.79         2.97 o
   1   9  11          1.68          1.50         1.52 o
   2   9  11         26.54         27.06         2.64 o
   3   9  11         41.73         35.88         3.64 o
   4   9  11        165.05        165.38         4.15 o
   5   9  11          9.72         12.87         1.72 o
   6   9  11         12.59         16.71         1.93 o
   7   9  11          0.23         -0.15         1.09 o
   8   9  11          1.83         -0.49         1.28 o
   9   9  11          0.16         -1.15         1.15 o
  -2  10  11         11.45         13.79         2.40 o
  -1  10  11         41.53         53.13         3.58 o
   0  10  11         15.47         21.33         4.86 o
   1  10  11         54.82         62.12         3.69 o
   2  10  11          7.75          7.22         1.96 o
   3  10  11          0.07         -1.41         1.45 o
   4  10  11         22.84         23.16         2.03 o
   5  10  11         17.00         15.98         1.87 o
   6  10  11         53.27         58.08         2.88 o
   7  10  11         49.95         50.96         2.39 o
   8  10  11          7.77         11.53         1.74 o
   0  11  11         21.67         22.42         3.85 o
   1  11  11         23.51         23.19         2.65 o
   2  11  11         13.62         17.42         2.47 o
   3  11  11         21.56         22.27         4.89 o
   4  11  11          1.99          1.14         1.62 o
   5  11  11          9.49          9.97         1.65 o
   6  11  11         13.82         13.71         1.86 o
  -3  -8  12          6.99          9.69         1.90 o
  -2  -8  12         39.34         38.31         3.89 o
  -1  -8  12         17.16         15.36         2.17 o
   0  -8  12        229.07        267.29         6.40 o
   1  -8  12        172.26        200.61         5.52 o
   2  -8  12         12.31         15.42         2.14 o
   3  -8  12         14.34         19.39         2.31 o
  -4  -7  12          0.29          0.37         1.69 o
  -3  -7  12         18.63         23.32         2.65 o
  -2  -7  12          0.30          0.14         1.56 o
  -1  -7  12         40.28         40.53         2.88 o
   0  -7  12         18.74         20.95         4.06 o
   1  -7  12         41.28         48.82         3.10 o
   2  -7  12        353.38        395.77         7.87 o
   3  -7  12         43.48         54.71         2.61 o
   4  -7  12         71.32         70.67         2.92 o
   5  -7  12          9.31          9.44         1.35 o
  -5  -6  12         80.36         83.82         4.31 o
  -4  -6  12          4.22          3.19         1.96 o
  -3  -6  12         40.01         36.24         3.93 o
  -2  -6  12         10.32         11.74         2.34 o
  -1  -6  12         41.37         42.78         4.95 o
   0  -6  12         41.36         40.16         3.86 o
   1  -6  12          1.54          4.37         1.68 o
   2  -6  12          0.37         -0.37         1.20 o
   3  -6  12         72.61         83.07         3.05 o
   4  -6  12        466.85        515.22         8.52 o
   5  -6  12         63.43         75.18         4.29 o
   6  -6  12         21.16         22.51         1.84 o
  -6  -5  12         78.68         82.40         4.38 o
  -5  -5  12         80.20         79.25         4.24 o
  -4  -5  12          6.00          4.94         2.06 o
  -3  -5  12         50.43         59.23         3.57 o
  -2  -5  12         33.12         39.05         3.98 o
  -1  -5  12         35.74         34.86         2.85 o
   0  -5  12         43.60         35.63         2.76 o
   1  -5  12         13.65         12.32         2.02 o
   2  -5  12          8.05          6.79         1.44 o
   3  -5  12         13.67         12.38         1.67 o
   4  -5  12        202.87        203.35         4.57 o
   5  -5  12         18.80         22.32         1.98 o
   6  -5  12        118.22        125.90         3.36 o
   7  -5  12         68.18         83.24         2.86 o
  -6  -4  12        131.53        129.09         4.17 o
  -5  -4  12        216.20        210.54         5.03 o
  -4  -4  12          9.22          8.15         2.19 o
  -3  -4  12          3.93          1.30         1.86 o
  -2  -4  12         44.10         46.20         3.14 o
  -1  -4  12         90.73         85.86         9.14 o
   0  -4  12         15.43         20.55         2.42 o
   1  -4  12          2.93          1.11         1.13 o
   2  -4  12          9.78          9.43         1.75 o
   3  -4  12         30.26         26.12         1.97 o
   4  -4  12          0.67         -1.15         1.15 o
   5  -4  12         54.85         48.79         3.66 o
   6  -4  12         28.41         26.05         2.86 o
   7  -4  12         85.53        100.63         3.10 o
   8  -4  12        176.64        196.22         4.98 o
  -7  -3  12         20.21         14.02         2.50 o
  -6  -3  12         38.60         28.04         2.38 o
  -5  -3  12         19.46         21.17         2.11 o
  -4  -3  12        203.42        200.25         4.72 o
  -3  -3  12        348.84        341.64         8.12 o
  -2  -3  12        165.65        164.48         5.15 o
  -1  -3  12         13.81         14.38         2.22 o
   0  -3  12         26.38         21.02         2.38 o
   1  -3  12          3.15          3.32         1.25 o
   2  -3  12         13.99         16.32         1.72 o
   3  -3  12         21.31         20.34         2.49 o
   4  -3  12        222.65        196.02         4.39 o
   5  -3  12         36.43         29.93         2.14 o
   6  -3  12          4.97          4.98         1.28 o
   7  -3  12         11.65         10.97         1.49 o
   8  -3  12         91.60        101.52         3.12 o
  -7  -2  12         62.83         56.38         5.25 o
  -6  -2  12          8.96          9.03         1.76 o
  -5  -2  12        291.27        272.23         7.74 o
  -4  -2  12        133.50        125.09         3.73 o
  -3  -2  12        300.76        308.69         5.56 o
  -2  -2  12        467.72        452.38         8.68 o
  -1  -2  12        140.22        137.02         4.68 o
   0  -2  12        145.45        147.08         3.92 o
   1  -2  12        112.34        105.35         3.09 o
   2  -2  12          1.34          2.52         1.20 o
   3  -2  12          0.38          1.83         1.20 o
   4  -2  12         13.31          7.34         1.55 o
   5  -2  12         42.87         40.38         2.32 o
   6  -2  12         15.56         15.93         1.63 o
   7  -2  12          3.59          1.69         1.50 o
   8  -2  12         66.65         64.43         2.98 o
   9  -2  12          0.33         -0.25         1.08 o
  -7  -1  12        111.49        118.37         7.01 o
  -6  -1  12        115.47        109.93         6.42 o
  -5  -1  12         53.34         61.24         2.87 o
  -4  -1  12          9.48          9.41         1.65 o
  -3  -1  12         51.18         45.31         2.75 o
  -2  -1  12         21.06         16.92         1.73 o
  -1  -1  12         81.84         71.92         3.70 o
   0  -1  12        202.45        189.34         4.23 o
   1  -1  12        728.62        688.89         8.59 o
   2  -1  12         64.45         61.76         2.51 o
   3  -1  12         10.20         11.30         1.54 o
   4  -1  12         77.06         78.97         2.87 o
   5  -1  12          9.44          8.47         1.51 o
   6  -1  12          5.60          2.21         1.14 o
   7  -1  12          0.27          0.32         1.06 o
   8  -1  12          9.42          9.47         1.48 o
   9  -1  12         11.73         10.84         2.33 o
  -7   0  12         15.80         15.06         3.99 o
  -6   0  12        109.86        109.75         6.45 o
  -5   0  12         54.97         52.08         4.66 o
  -4   0  12        334.39        355.49         7.33 o
  -3   0  12          2.60          3.95         1.67 o
  -2   0  12          0.44          0.13         1.13 o
  -1   0  12         15.08         10.78         1.18 o
   0   0  12         45.78         39.98         1.66 o
   1   0  12        167.05        164.38         6.84 o
   2   0  12        229.05        201.90         4.22 o
   3   0  12        599.31        581.94         7.79 o
   4   0  12         46.05         44.17         2.45 o
   5   0  12         10.72          7.61         1.51 o
   6   0  12          5.31          3.13         1.18 o
   7   0  12        100.81        112.22         3.01 o
   8   0  12         18.00         17.31         3.83 o
   9   0  12          0.26         -3.16         3.39 o
  10   0  12          0.83          4.05         1.73 o
  -7   1  12          0.15          3.04         2.82 o
  -6   1  12         10.57         12.02         2.27 o
  -5   1  12        113.14        114.24         4.69 o
  -4   1  12        165.28        177.06         5.43 o
  -3   1  12        106.09         99.15         7.28 o
  -2   1  12        283.37        283.53         4.26 o
  -1   1  12          2.59          3.22         1.14 o
   0   1  12         13.94         10.71         1.16 o
   1   1  12        146.12        127.39         2.67 o
   2   1  12        150.54        142.39         3.56 o
   3   1  12        574.68        543.15         9.49 o
   4   1  12         71.36         63.36         2.69 o
   5   1  12         36.43         32.13         2.09 o
   6   1  12         88.60         85.76         2.57 o
   7   1  12         37.80         42.67         3.24 o
   8   1  12         27.15         33.25         2.94 o
   9   1  12          2.24          2.66         1.77 o
  10   1  12          9.45          6.71         2.05 o
  -7   2  12          7.51          6.62         1.98 o
  -6   2  12         16.28         18.74         2.76 o
  -5   2  12         43.63         44.80         3.31 o
  -4   2  12        216.17        221.06         6.91 o
  -3   2  12         24.81         22.95         1.87 o
  -2   2  12        190.20        195.75         4.00 o
  -1   2  12        168.37        173.22         3.68 o
   0   2  12         30.48         26.76         1.51 o
   1   2  12         50.54         48.36         1.85 o
   2   2  12         19.31         16.03         1.26 o
   3   2  12          0.41         -0.52         1.41 o
   4   2  12         69.88         66.42         2.73 o
   5   2  12        124.42        107.89         4.16 o
   6   2  12        119.16        121.89         4.42 o
   7   2  12        213.13        222.71         8.72 o
   8   2  12         26.89         22.83         2.56 o
   9   2  12          5.08          4.93         1.90 o
  10   2  12         29.58         28.45         7.82 o
  -6   3  12         15.33         20.87         4.95 o
  -5   3  12         22.21         28.23         2.82 o
  -4   3  12          2.49         -0.14         1.63 o
  -3   3  12        301.08        298.27         5.42 o
  -2   3  12        361.56        360.35         4.95 o
  -1   3  12          2.36          1.84         1.09 o
   0   3  12        311.71        307.76         8.54 o
   1   3  12        294.19        288.76         4.81 o
   2   3  12          3.80          2.77         1.61 o
   3   3  12         29.60         26.53         1.67 o
   4   3  12          4.78          3.77         1.63 o
   5   3  12         74.77         76.05         3.65 o
   6   3  12         58.51         57.54         3.34 o
   7   3  12        263.98        257.01         6.94 o
   8   3  12         77.00         81.88         3.99 o
   9   3  12          2.11          4.14         1.92 o
  10   3  12          2.15          3.84         1.74 o
  -6   4  12         51.70         46.19         3.49 o
  -5   4  12         32.12         28.72         2.90 o
  -4   4  12         17.31         19.92         2.54 o
  -3   4  12         11.68         14.76         1.78 o
  -2   4  12         41.67         46.71         2.63 o
  -1   4  12         24.98         25.63         1.76 o
   0   4  12        180.70        167.06         3.71 o
   1   4  12        639.70        661.63         9.25 o
   2   4  12        252.70        251.38         4.53 o
   3   4  12         10.58         10.12         1.36 o
   4   4  12          3.70          1.25         1.10 o
   5   4  12          4.24          5.83         1.78 o
   6   4  12          9.61          4.73         1.77 o
   7   4  12         14.99         13.14         2.26 o
   8   4  12         93.63         94.55         4.28 o
   9   4  12        156.38        163.10         5.53 o
  10   4  12         45.89         51.00         3.55 o
  -6   5  12          1.03          2.23         1.65 o
  -5   5  12         15.90         15.18         2.37 o
  -4   5  12         54.36         58.16         2.76 o
  -3   5  12         63.07         57.82         2.71 o
  -2   5  12         23.00         31.29         2.11 o
  -1   5  12          6.76          5.67         1.45 o
   0   5  12         66.14         62.02         2.64 o
   1   5  12          7.34          6.51         1.30 o
   2   5  12        448.65        470.69        11.42 o
   3   5  12        136.90        138.17         3.46 o
   4   5  12        190.71        188.43         4.04 o
   5   5  12         69.13         68.64         2.68 o
   6   5  12          5.80          7.50         1.92 o
   7   5  12          0.30         -0.41         1.60 o
   8   5  12         73.65         76.47         5.25 o
   9   5  12         19.02         21.21         2.63 o
  10   5  12        130.24        139.88         5.28 o
  -5   6  12         40.53         44.26         3.37 o
  -4   6  12          4.21          3.01         1.41 o
  -3   6  12         40.92         37.63         2.37 o
  -2   6  12          4.25          9.28         2.53 o
  -1   6  12         22.34         15.74         2.21 o
   0   6  12         78.47         82.29         5.36 o
   1   6  12         78.79         83.16         2.80 o
   2   6  12         26.70         30.11         2.29 o
   3   6  12         56.68         50.04         4.47 o
   4   6  12         86.15         79.44         2.83 o
   5   6  12         14.67         12.68         1.65 o
   6   6  12        348.91        370.63         6.15 o
   7   6  12         47.10         51.89         3.36 o
   8   6  12          2.62         -0.32         3.11 o
   9   6  12         12.94         11.16         3.67 o
  10   6  12          3.88          0.89         1.57 o
  -4   7  12         41.17         50.55         3.43 o
  -3   7  12          8.25          8.57         2.08 o
  -2   7  12          3.28          2.52         1.72 o
  -1   7  12         63.81         46.72         3.19 o
   0   7  12         22.80         17.56         2.30 o
   1   7  12         26.04         26.55         2.49 o
   2   7  12         13.29         21.72         1.79 o
   3   7  12          4.29          4.28         1.31 o
   4   7  12        182.26        175.51         4.12 o
   5   7  12        158.33        161.68         4.02 o
   6   7  12          0.20         -1.00         1.22 o
   7   7  12         51.54         55.12         2.70 o
   8   7  12         30.37         38.23         3.58 o
   9   7  12         23.90         20.17         2.78 o
  -3   8  12          8.12          8.54         2.14 o
  -2   8  12         42.38         39.80         5.17 o
  -1   8  12         17.37         17.32         2.64 o
   0   8  12          8.49         10.93         2.13 o
   1   8  12         47.31         47.81         3.80 o
   2   8  12          0.52          0.29         1.55 o
   3   8  12         19.28         13.22         2.80 o
   4   8  12         41.63         42.97         3.25 o
   5   8  12         14.02         13.92         1.76 o
   6   8  12         48.78         46.18         2.55 o
   7   8  12         48.35         51.52         2.72 o
   8   8  12         47.21         52.19         3.27 o
   9   8  12         13.44         12.82         4.53 o
  -2   9  12         50.22         50.21         3.55 o
  -1   9  12          4.88          6.03         1.93 o
   0   9  12         57.71         53.49         3.51 o
   1   9  12         15.08         15.93         2.64 o
   2   9  12          4.75          6.03         2.00 o
   3   9  12          0.67          0.74         1.32 o
   4   9  12          9.30         13.46         1.74 o
   5   9  12         31.30         36.70         2.37 o
   6   9  12         26.72         22.95         2.13 o
   7   9  12         10.75         11.80         1.82 o
   8   9  12          9.84          8.62         1.65 o
  -1  10  12         21.33         24.31         3.52 o
   0  10  12         44.49         45.50         3.43 o
   1  10  12         12.82         15.98         2.87 o
   2  10  12         29.19         28.43         2.88 o
   3  10  12          2.00         -0.61         1.53 o
   4  10  12          7.05          7.40         1.51 o
   5  10  12         10.76         11.76         1.74 o
   6  10  12          5.17          8.07         1.81 o
   7  10  12          0.20         -0.29         1.29 o
   1  11  12          6.66          9.79         2.13 o
   2  11  12          7.84          6.98         1.87 o
   3  11  12         44.04         40.98         3.26 o
   4  11  12         21.15         19.89         2.64 o
   5  11  12          1.40          0.88         2.40 o
  -3  -7  13         67.32         72.32         6.57 o
  -2  -7  13         47.24         48.97         4.76 o
  -1  -7  13         13.16         12.78         2.20 o
   0  -7  13         83.28         87.16         3.94 o
   1  -7  13         15.77         17.50         2.20 o
   2  -7  13         92.08         90.38         3.91 o
   3  -7  13          4.47          7.43         3.45 o
  -4  -6  13         66.57         64.74         3.91 o
  -3  -6  13          0.38          0.17         1.86 o
  -2  -6  13          4.97          5.17         4.01 o
  -1  -6  13        152.12        147.73         5.05 o
   0  -6  13         62.40         64.09         3.55 o
   1  -6  13         99.56        102.08         4.51 o
   2  -6  13         13.69         18.00         2.25 o
   3  -6  13          5.39          6.89         2.55 o
   4  -6  13        241.87        263.15         5.43 o
   5  -6  13         45.48         50.69         2.68 o
  -5  -5  13        116.98        131.03         5.36 o
  -4  -5  13         16.37         14.33         2.59 o
  -3  -5  13         36.26         44.26         3.38 o
  -2  -5  13         68.09         69.46         3.84 o
  -1  -5  13        107.79         97.02         5.59 o
   0  -5  13         11.62         10.26         2.84 o
   1  -5  13         17.39         18.31         2.66 o
   2  -5  13         52.16         44.38         3.04 o
   3  -5  13         27.11         21.54         1.98 o
   4  -5  13        110.69         98.49         3.40 o
   5  -5  13         96.43        115.86         3.78 o
   6  -5  13        104.99        127.57         3.44 o
  -5  -4  13        240.95        268.75         7.37 o
  -4  -4  13         27.70         27.74         3.07 o
  -3  -4  13         45.32         45.75         3.49 o
  -2  -4  13        250.36        261.05         6.75 o
  -1  -4  13        133.23        135.76         4.93 o
   0  -4  13         31.68         34.61         4.81 o
   1  -4  13         40.14         29.31         2.64 o
   2  -4  13          6.76          4.03         1.42 o
   3  -4  13        315.11        308.83         5.70 o
   4  -4  13         18.59         17.67         1.89 o
   5  -4  13         16.69         17.69         1.95 o
   6  -4  13         57.67         57.75         2.52 o
   7  -4  13        116.83        136.95         4.40 o
  -6  -3  13         29.05         33.68         2.58 o
  -5  -3  13         96.02        115.36         4.93 o
  -4  -3  13         57.88         56.66         3.64 o
  -3  -3  13        127.60        124.78         9.22 o
  -2  -3  13        294.70        303.56         7.25 o
  -1  -3  13        140.33        143.82         4.98 o
   0  -3  13        117.15        107.84         4.29 o
   1  -3  13         48.14         51.15         2.42 o
   2  -3  13        219.34        213.27         4.55 o
   3  -3  13          0.99          0.18         1.21 o
   4  -3  13        129.61        126.50         3.69 o
   5  -3  13        260.91        248.56         5.22 o
   6  -3  13          0.76          1.78         1.15 o
   7  -3  13          0.25         -0.38         1.17 o
   8  -3  13         16.91         16.30         1.72 o
  -6  -2  13         24.30         25.45         4.07 o
  -5  -2  13         74.59         73.65         4.68 o
  -4  -2  13          8.12          8.15         1.65 o
  -3  -2  13        245.46        267.82         6.83 o
  -2  -2  13        352.28        375.82         8.11 o
  -1  -2  13        196.21        182.49         5.48 o
   0  -2  13         21.61         21.15         2.48 o
   1  -2  13         67.83         71.80         2.83 o
   2  -2  13        397.40        401.65        11.95 o
   3  -2  13        264.69        243.47         4.92 o
   4  -2  13         11.06         10.77         1.68 o
   5  -2  13          0.35          1.48         1.30 o
   6  -2  13        129.79        128.91         3.36 o
   7  -2  13         58.82         59.15         2.52 o
   8  -2  13         84.62         81.56         4.46 o
  -6  -1  13          7.66         17.34         3.62 o
  -5  -1  13          0.67          1.97         1.73 o
  -4  -1  13         67.39         68.44         3.05 o
  -3  -1  13        135.71        145.54         3.99 o
  -2  -1  13         62.16         60.68         3.76 o
  -1  -1  13        417.01        430.83         8.47 o
   0  -1  13        405.92        405.40         6.25 o
   1  -1  13        123.91        125.84         3.49 o
   2  -1  13         50.03         52.80         2.49 o
   3  -1  13         72.23         71.87         4.31 o
   4  -1  13        426.77        444.07         6.95 o
   5  -1  13        206.81        204.31         4.62 o
   6  -1  13         22.99         21.71         2.26 o
   7  -1  13         27.75         27.65         1.88 o
   8  -1  13        106.21        115.76         3.30 o
   9  -1  13         99.68        112.04         4.76 o
  -6   0  13        176.08        192.28         8.41 o
  -5   0  13         48.75         48.66         4.63 o
  -4   0  13         94.81         94.22         4.01 o
  -3   0  13        115.03        108.77         4.18 o
  -2   0  13          3.59          4.64         1.40 o
  -1   0  13         28.81         40.01         2.87 o
   0   0  13         49.21         54.53         2.49 o
   1   0  13        828.29        863.10        10.30 o
   2   0  13        577.43        554.38         7.73 o
   3   0  13         42.93         43.57         2.51 o
   4   0  13        126.61        119.34         3.52 o
   5   0  13        104.38         99.70         3.36 o
   6   0  13         59.69         65.49         2.94 o
   7   0  13         57.04         67.64         3.03 o
   8   0  13         22.15         19.90         2.62 o
   9   0  13         35.79         28.25         4.77 o
  -6   1  13         35.58         28.18         3.28 o
  -5   1  13         72.38         73.20         5.44 o
  -4   1  13        171.72        174.16         7.46 o
  -3   1  13         72.02         72.96         5.08 o
  -2   1  13        611.12        628.84         9.98 o
  -1   1  13         32.59         25.40         1.60 o
   0   1  13          0.37          1.62         1.22 o
   1   1  13         91.87        100.84         3.21 o
   2   1  13         80.45         73.20         4.13 o
   3   1  13        493.60        521.00         7.54 o
   4   1  13        516.71        497.80         7.49 o
   5   1  13         14.22         15.45         1.80 o
   6   1  13        115.79        115.25        12.63 o
   7   1  13        249.69        260.44         6.76 o
   8   1  13         52.47         50.49         3.49 o
   9   1  13          2.72          1.08         1.87 o
  -6   2  13         15.72         13.66         2.38 o
  -5   2  13         51.27         51.55         5.20 o
  -4   2  13         77.55         74.13         3.96 o
  -3   2  13         87.19         78.12         5.25 o
  -2   2  13         52.96         50.80         4.48 o
  -1   2  13        251.15        265.69         4.80 o
   0   2  13        244.88        237.51         4.45 o
   1   2  13        247.38        239.63         5.73 o
   2   2  13         68.04         72.88         3.43 o
   3   2  13          3.19          4.19         1.73 o
   4   2  13        109.73        110.70         4.29 o
   5   2  13        244.68        243.16         6.27 o
   6   2  13        249.60        244.90         6.34 o
   7   2  13         15.45         14.48         2.29 o
   8   2  13        248.01        260.04         6.91 o
   9   2  13         30.00         27.03         4.40 o
  10   2  13         30.80         34.84         3.18 o
  -6   3  13          0.43          0.34         2.51 o
  -5   3  13         31.83         36.01         3.16 o
  -4   3  13         36.86         48.36         5.88 o
  -3   3  13         18.27         21.33         2.49 o
  -2   3  13        296.19        296.16         6.50 o
  -1   3  13        105.02         98.89         3.04 o
   0   3  13         14.00          9.36         1.45 o
   1   3  13         93.00         88.45         3.57 o
   2   3  13        255.02        262.52         6.35 o
   3   3  13        870.87        919.02        20.45 o
   4   3  13         10.21          5.65         2.44 o
   5   3  13          0.23         -0.14         1.58 o
   6   3  13        206.44        214.50         6.01 o
   7   3  13        284.66        275.46         9.94 o
   8   3  13         74.02         73.51         3.98 o
   9   3  13          0.36         -0.28         1.65 o
  10   3  13         66.00         76.82         7.25 o
  -5   4  13          7.29          7.58         2.61 o
  -4   4  13         22.05         21.24         2.63 o
  -3   4  13         45.39         40.25         3.05 o
  -2   4  13         11.97          9.79         3.32 o
  -1   4  13         82.80         90.50         4.01 o
   0   4  13        157.23        144.13         6.16 o
   1   4  13         82.25         78.63         2.83 o
   2   4  13        100.15         87.80         2.93 o
   3   4  13        221.41        209.27         4.24 o
   4   4  13         91.48         70.02         3.64 o
   5   4  13         63.39         59.93         3.45 o
   6   4  13         29.68         29.99         2.82 o
   7   4  13        141.30        144.53         5.14 o
   8   4  13         82.88         81.31         4.13 o
   9   4  13         31.31         34.02         3.49 o
  10   4  13         44.91         45.01         3.78 o
  -5   5  13          0.10          0.11         1.58 o
  -4   5  13          4.38          5.38         2.74 o
  -3   5  13         13.23         14.71         1.79 o
  -2   5  13         18.65         18.01         1.89 o
  -1   5  13          5.83          4.41         1.73 o
   0   5  13        108.65         94.98         3.72 o
   1   5  13        349.08        335.71         5.58 o
   2   5  13        165.01        155.31         3.78 o
   3   5  13         13.86          8.54         1.77 o
   4   5  13         14.45         15.40         2.25 o
   5   5  13        679.21        695.67        11.57 o
   6   5  13         64.74         44.07         3.19 o
   7   5  13          4.88          7.61         2.09 o
   8   5  13         13.47         15.11         2.56 o
   9   5  13         17.61         20.71         2.67 o
  -4   6  13         14.95         14.80         3.26 o
  -3   6  13          0.10         -0.02         1.58 o
  -2   6  13         14.43         15.76         2.30 o
  -1   6  13          4.23          3.01         1.75 o
   0   6  13          5.04          7.55         1.88 o
   1   6  13         80.73         83.38         4.45 o
   2   6  13        134.91        133.78         3.58 o
   3   6  13          5.23          1.72         1.19 o
   4   6  13        227.27        211.27         4.53 o
   5   6  13         43.50         49.07         2.47 o
   6   6  13         34.00         26.35         2.87 o
   7   6  13         90.17         83.23         4.61 o
   8   6  13         32.36         31.82         3.08 o
   9   6  13         40.38         41.08         3.37 o
  -3   7  13         27.42         26.16         2.76 o
  -2   7  13          0.89         -1.34         1.57 o
  -1   7  13          4.27          2.53         1.74 o
   0   7  13         32.15         26.64         2.64 o
   1   7  13         17.67         19.53         2.37 o
   2   7  13          4.37          1.28         1.22 o
   3   7  13         18.29         14.09         1.67 o
   4   7  13         23.73         21.98         1.96 o
   5   7  13        157.46        148.76         6.99 o
   6   7  13         52.59         45.36         3.26 o
   7   7  13         34.23         34.28         8.10 o
   8   7  13         42.63         36.78         3.29 o
   9   7  13         35.38         28.69         4.74 o
  -3   8  13          1.48          1.77         3.34 o
  -2   8  13         35.68         33.20         3.03 o
  -1   8  13         12.20         10.08         2.51 o
   0   8  13         12.59         13.27         2.28 o
   1   8  13          2.20          2.61         1.66 o
   2   8  13          8.63          8.60         1.98 o
   3   8  13         24.80         19.58         1.89 o
   4   8  13         15.75         13.28         1.74 o
   5   8  13          0.42          1.28         1.30 o
   6   8  13         18.43         14.74         2.07 o
   7   8  13         84.67         95.13         4.47 o
   8   8  13          5.22          6.26         2.09 o
  -1   9  13          8.87         10.47         2.23 o
   0   9  13         35.02         31.41         3.07 o
   1   9  13          0.70          0.53         1.60 o
   2   9  13          0.37         -0.04         1.56 o
   3   9  13          4.34          3.91         1.82 o
   4   9  13         21.78         12.64         1.77 o
   5   9  13          7.86          5.25         1.51 o
   6   9  13          8.70         10.68         1.76 o
   7   9  13         18.79         22.00         2.13 o
   0  10  13          9.34         11.49         2.88 o
   1  10  13          1.38          0.68         1.65 o
   2  10  13         39.35         45.00         3.33 o
   3  10  13          0.11         -1.38         1.38 o
   4  10  13          0.29         -1.22         1.57 o
   5  10  13         12.84         13.53         1.76 o
   6  10  13          5.37          4.56         1.66 o
  -2  -6  14          9.35         10.74         2.24 o
  -1  -6  14        195.07        210.08         6.14 o
   0  -6  14        154.72        186.62         5.73 o
   1  -6  14          0.49          2.81         1.64 o
   2  -6  14          0.88          0.69         1.61 o
   3  -6  14          1.95         -0.17         1.46 o
  -4  -5  14         16.24         18.32         6.31 o
  -3  -5  14         14.64         18.65         2.56 o
  -2  -5  14         53.63         57.41         3.73 o
  -1  -5  14         31.06         31.38         5.49 o
   0  -5  14         27.78         20.71         2.53 o
   1  -5  14         92.77         85.24         4.02 o
   2  -5  14         25.43         25.51         2.68 o
   3  -5  14          4.75          4.17         1.41 o
   4  -5  14         21.44         22.79         2.06 o
   5  -5  14         84.59         77.65         3.23 o
  -4  -4  14          3.88          3.16         2.02 o
  -3  -4  14          0.47         -0.81         1.71 o
  -2  -4  14        134.49        153.24         5.44 o
  -1  -4  14        123.97        113.21         4.74 o
   0  -4  14          9.01          8.21         2.11 o
   1  -4  14          4.35          6.17         1.83 o
   2  -4  14         94.37        102.42         4.27 o
   3  -4  14        128.35        107.15         3.53 o
   4  -4  14         84.34         77.80         3.13 o
   5  -4  14          2.47          2.57         1.47 o
   6  -4  14         17.97         17.56         1.76 o
  -5  -3  14          9.09         15.05         2.61 o
  -4  -3  14         85.30         82.49         4.38 o
  -3  -3  14        218.70        226.18         6.53 o
  -2  -3  14         52.00         60.53         3.73 o
  -1  -3  14         20.15         23.55         2.79 o
   0  -3  14        204.84        206.45         6.02 o
   1  -3  14          7.91         10.90         2.21 o
   2  -3  14         12.33         11.79         1.69 o
   3  -3  14         13.98         10.44         1.72 o
   4  -3  14         13.47         14.64         1.90 o
   5  -3  14        210.49        186.85         6.35 o
   6  -3  14         30.77         33.43         2.09 o
   7  -3  14          6.44          2.89         2.00 o
  -5  -2  14         21.90         25.19         3.85 o
  -4  -2  14          7.76          2.10         1.97 o
  -3  -2  14        120.95        133.06         5.03 o
  -2  -2  14        167.30        170.24        10.69 o
  -1  -2  14         97.71         88.81         4.16 o
   0  -2  14         10.43         12.84         2.32 o
   1  -2  14         66.37         66.96         2.82 o
   2  -2  14        233.92        221.53         4.78 o
   3  -2  14          8.57         10.87         1.70 o
   4  -2  14        114.29        111.30         4.73 o
   5  -2  14          1.13         -0.34         1.27 o
   6  -2  14         28.89         31.83         2.46 o
   7  -2  14         16.66         15.25         1.69 o
   8  -2  14          9.99         10.48         1.51 o
  -5  -1  14        100.42        101.23         6.19 o
  -4  -1  14         68.39         71.54         5.31 o
  -3  -1  14         29.88         32.05         2.97 o
  -2  -1  14         16.91         17.40         2.44 o
  -1  -1  14        248.83        253.88         6.56 o
   0  -1  14         13.69         19.31         2.46 o
   1  -1  14         65.18         60.20         2.70 o
   2  -1  14         79.23         77.66         3.36 o
   3  -1  14         89.44         87.51         3.17 o
   4  -1  14         78.54         81.76         3.17 o
   5  -1  14         41.97         44.11         2.57 o
   6  -1  14         10.93         14.40         1.92 o
   7  -1  14         74.83         78.37         3.16 o
   8  -1  14         80.25         83.51         4.33 o
  -5   0  14         20.46         22.59         3.88 o
  -4   0  14        117.46        114.37         8.85 o
  -3   0  14        114.99        105.54         4.19 o
  -2   0  14         49.56         48.91         4.58 o
  -1   0  14         90.07        102.13         4.31 o
   0   0  14         43.27         51.42         2.48 o
   1   0  14         65.36         55.84         2.60 o
   2   0  14        106.39        106.58         4.89 o
   3   0  14         78.50         79.86         3.53 o
   4   0  14         67.68         72.75         3.00 o
   5   0  14         47.87         45.28         2.85 o
   6   0  14         19.58         20.01         2.11 o
   7   0  14         15.41         15.91         2.47 o
   8   0  14         65.79         73.13         5.46 o
  -5   1  14          7.33          5.31         2.74 o
  -4   1  14         70.34         78.18         5.57 o
  -3   1  14          0.53          2.11         1.50 o
  -2   1  14        122.18        134.60         4.41 o
  -1   1  14        232.06        217.51         7.98 o
   0   1  14         11.70          9.87         1.88 o
   1   1  14         75.51         75.73         2.92 o
   2   1  14         30.33         36.12         2.62 o
   3   1  14        157.06        161.00         4.15 o
   4   1  14        193.86        188.14         4.53 o
   5   1  14          2.75          1.09         1.60 o
   6   1  14         11.44         10.87         3.37 o
   7   1  14         69.65         69.77         7.59 o
   8   1  14         84.56         92.22         4.48 o
   9   1  14         20.50         23.84         5.17 o
  -5   2  14         62.58         63.03         5.34 o
  -4   2  14         55.38         47.39         4.56 o
  -3   2  14        128.30        143.24         6.84 o
  -2   2  14         93.83         88.14         3.75 o
  -1   2  14          1.34          2.85         1.22 o
   0   2  14         91.80         94.50         3.73 o
   1   2  14         48.96         41.43         2.83 o
   2   2  14         96.79         99.79         4.00 o
   3   2  14        151.61        136.30         4.68 o
   4   2  14         20.56         15.16         3.21 o
   5   2  14         39.28         36.82         3.01 o
   6   2  14         97.12         94.05         4.20 o
   7   2  14         17.58         20.89         4.81 o
   8   2  14         59.33         60.01         3.77 o
   9   2  14         15.83         17.93         4.79 o
  -5   3  14          3.66          7.81         2.27 o
  -4   3  14          1.09          7.50         3.00 o
  -3   3  14         14.42          5.57         2.71 o
  -2   3  14        107.91        113.42         6.13 o
  -1   3  14         82.38         94.16         4.28 o
   0   3  14          7.53          8.86         1.45 o
   1   3  14        279.81        272.15         6.38 o
   2   3  14         99.73         85.61         3.87 o
   3   3  14          8.57          7.35         1.92 o
   4   3  14          2.57          3.09         1.71 o
   5   3  14         91.27         89.92         4.16 o
   6   3  14         84.08         82.47         4.10 o
   7   3  14         91.15         92.56         4.35 o
   8   3  14         72.92         71.73         4.03 o
   9   3  14          6.23          4.32         1.86 o
  -4   4  14         21.03         17.69         2.97 o
  -3   4  14         14.43         17.01         3.45 o
  -2   4  14         35.90         37.32         5.07 o
  -1   4  14          0.24         -0.67         1.46 o
   0   4  14          2.18          1.01         1.16 o
   1   4  14         79.64         84.57         3.69 o
   2   4  14        350.18        372.44         7.72 o
   3   4  14         60.14         54.17         3.45 o
   4   4  14          2.20          1.26         1.67 o
   5   4  14        137.49        143.78         5.65 o
   6   4  14          0.19          0.00         2.20 o
   7   4  14         39.26         36.58         4.53 o
   8   4  14          8.86          8.13         3.18 o
   9   4  14         39.36         37.31         3.31 o
  -4   5  14         30.38         33.44         4.45 o
  -3   5  14         22.14         22.52         3.68 o
  -2   5  14         16.29         19.02         2.43 o
  -1   5  14         24.75         31.35         2.75 o
   0   5  14         35.83         23.22         2.42 o
   1   5  14          2.37         -0.38         1.16 o
   2   5  14          6.36          8.79         2.71 o
   3   5  14         63.01         70.27         3.63 o
   4   5  14         70.07         74.47         4.81 o
   5   5  14         46.99         42.89         5.04 o
   6   5  14        145.04        130.23         6.16 o
   7   5  14         22.36         18.79         4.32 o
   8   5  14          0.76          1.47         1.90 o
   9   5  14          8.50          9.79         2.10 o
  -3   6  14          5.93          4.91         1.92 o
  -2   6  14          1.79         -0.07         1.63 o
  -1   6  14         25.05         26.46         3.42 o
   0   6  14         68.31         56.08         3.39 o
   1   6  14         10.35         12.09         2.31 o
   2   6  14          8.76         11.27         1.57 o
   3   6  14          2.95          2.41         1.27 o
   4   6  14        115.57        117.23        15.35 o
   5   6  14         12.37          6.83         1.96 o
   6   6  14          0.12         -0.39         2.17 o
   7   6  14        108.63        113.02        10.18 o
   8   6  14         48.87         54.89         3.76 o
  -2   7  14         20.98         21.45         2.74 o
  -1   7  14          7.40          9.98         2.14 o
   0   7  14          0.56         -1.48         2.59 o
   1   7  14         86.32         85.93         4.10 o
   2   7  14          4.84          4.28         1.49 o
   3   7  14          2.02          0.77         1.30 o
   4   7  14          1.11          3.62         1.56 o
   5   7  14         17.13         14.17         2.49 o
   6   7  14        121.52        158.72         7.50 o
   7   7  14          7.25          2.61         2.77 o
   8   7  14         17.01         15.89         2.55 o
  -1   8  14         30.36         31.97         3.07 o
   0   8  14         13.90         19.88         2.60 o
   1   8  14         12.74         14.31         2.39 o
   2   8  14          9.69          8.89         2.00 o
   3   8  14          3.75          3.49         1.30 o
   4   8  14          0.22         -0.57         1.29 o
   5   8  14         49.58         50.52         3.23 o
   6   8  14          3.14          5.37         2.07 o
   7   8  14          4.53          5.73         2.05 o
   0   9  14         16.64         19.03         3.49 o
   1   9  14         18.10         15.34         2.51 o
   2   9  14         36.03         40.35         5.83 o
   3   9  14          0.87         -0.52         1.61 o
   4   9  14          3.19          2.37         1.30 o
   5   9  14         13.19         17.09         2.09 o
   6   9  14          1.51          3.98         2.18 o
  -2  -5  15         47.45         50.35         4.69 o
  -1  -5  15        116.25        125.12         5.01 o
   0  -5  15          7.64          8.70         2.14 o
   1  -5  15          0.44          2.49         1.67 o
   2  -5  15         24.21         19.99         4.56 o
   3  -5  15          1.87          1.03         1.61 o
  -3  -4  15          0.43          2.24         1.93 o
  -2  -4  15         69.33         75.33         4.21 o
  -1  -4  15        123.01        128.85         7.58 o
   0  -4  15         55.07         55.41         9.19 o
   1  -4  15          0.29          2.94         1.77 o
   2  -4  15          3.33          2.16         1.72 o
   3  -4  15         13.94         13.56         2.32 o
   4  -4  15         17.78         14.90         1.89 o
   5  -4  15          1.59          3.66         1.50 o
  -3  -3  15         12.12         16.00         2.63 o
  -2  -3  15         75.88         86.22         4.36 o
  -1  -3  15         12.90         14.36         2.43 o
   0  -3  15         60.83         69.85         3.91 o
   1  -3  15         72.03         84.76         4.21 o
   2  -3  15         34.73         31.47         2.88 o
   3  -3  15         13.93         11.95         1.76 o
   4  -3  15          0.29          3.21         1.46 o
   5  -3  15          7.63         12.38         1.81 o
   6  -3  15         13.41          6.45         1.58 o
  -4  -2  15         28.01         27.44         3.09 o
  -3  -2  15         45.78         49.23         3.57 o
  -2  -2  15         39.72         45.78         4.14 o
  -1  -2  15         58.92         55.84         3.62 o
   0  -2  15         17.53         17.17         2.57 o
   1  -2  15          2.89          0.35         1.77 o
   2  -2  15        216.64        228.92         5.04 o
   3  -2  15         60.04         67.83         3.05 o
   4  -2  15         28.63         26.12         2.26 o
   5  -2  15         28.39         27.29         2.31 o
   6  -2  15          4.72          2.87         1.52 o
   7  -2  15          3.44          6.09         1.32 o
  -4  -1  15          4.30          4.63         2.61 o
  -3  -1  15         79.40         87.28         5.87 o
  -2  -1  15          0.24         -0.84         1.67 o
  -1  -1  15         67.49         65.24         3.79 o
   0  -1  15         44.44         41.41         3.13 o
   1  -1  15         48.14         40.41         6.97 o
   2  -1  15         27.20         30.93         2.28 o
   3  -1  15          7.30          9.37         1.76 o
   4  -1  15        148.64        157.77         4.30 o
   5  -1  15         99.16        101.68         3.61 o
   6  -1  15          6.66         10.24         1.74 o
   7  -1  15          3.97          3.84         1.55 o
  -3   0  15         32.82         36.73         4.17 o
  -2   0  15         35.28         24.15         3.68 o
  -1   0  15          0.50         -1.96         1.96 o
   0   0  15          1.51          1.36         4.09 o
   1   0  15         66.50         63.94         2.89 o
   2   0  15         54.31         47.58         3.19 o
   3   0  15         39.13         35.74         2.35 o
   4   0  15         32.91         34.90         2.43 o
   5   0  15         44.21         46.74         2.67 o
   6   0  15         71.90         73.25         4.02 o
   7   0  15         90.02        105.24         5.75 o
   8   0  15          0.21         -1.50         1.50 o
  -4   1  15        102.92        126.61         6.84 o
  -2   1  15          8.03          6.68         2.61 o
  -1   1  15        174.93        173.02         7.50 o
   0   1  15         12.62         13.46         3.10 o
   1   1  15          9.97          9.69         1.92 o
   2   1  15         48.94         37.32         3.05 o
   3   1  15         14.67         16.95         2.37 o
   4   1  15         90.02         98.68         4.30 o
   5   1  15          2.17          5.43         4.71 o
   6   1  15          0.86          3.72         1.94 o
   7   1  15        116.63        135.57         9.58 o
   8   1  15        229.69        235.99         6.97 o
  -4   2  15         52.00         58.60         5.15 o
  -3   2  15         31.47         37.25         4.11 o
  -2   2  15        172.97        170.22         7.20 o
  -1   2  15         41.27         29.04         3.58 o
   0   2  15          1.97          1.45         2.28 o
   1   2  15         22.92         18.59         2.29 o
   2   2  15         29.93         25.87         2.54 o
   3   2  15         81.48         84.53         4.00 o
   4   2  15         10.16          6.33         2.03 o
   5   2  15          3.23          4.50         1.98 o
   6   2  15         39.00         39.25         3.21 o
   7   2  15          6.95          5.73         4.86 o
   8   2  15         33.96         32.05         3.15 o
  -4   3  15          4.80          0.55         2.51 o
  -3   3  15         42.22         44.94         4.53 o
  -2   3  15         28.18         32.56         3.98 o
  -1   3  15        190.27        228.00         4.79 o
   0   3  15         35.78         48.75         3.26 o
   1   3  15          8.00          5.48         1.82 o
   2   3  15         33.18         24.24         2.58 o
   3   3  15         36.14         35.87         2.91 o
   4   3  15          3.10          2.23         1.96 o
   5   3  15          1.98          3.53         2.03 o
   6   3  15         72.57         63.75         3.78 o
   7   3  15          6.76          7.26         2.04 o
   8   3  15          8.70         11.59         2.27 o
  -3   4  15         13.42         18.97         3.62 o
  -2   4  15          9.77          8.96         2.93 o
  -1   4  15         11.61         14.14         2.16 o
   0   4  15        103.69        104.97         3.42 o
   1   4  15        177.35        182.94         9.29 o
   2   4  15         14.26         23.55         2.52 o
   3   4  15         29.84         37.38         2.91 o
   4   4  15          0.77          3.83         2.44 o
   5   4  15         52.84         43.74         3.28 o
   6   4  15          1.42         -0.64         1.73 o
   7   4  15          6.16          1.79         2.77 o
   8   4  15         25.66         30.41         3.05 o
  -3   5  15          3.64         10.43         3.00 o
  -2   5  15         11.01         10.72         3.06 o
  -1   5  15         15.83         14.56         2.29 o
   0   5  15          4.80          3.59         1.81 o
   1   5  15        174.33        182.20         4.33 o
   2   5  15        295.76        320.08         7.39 o
   3   5  15         14.85         16.34         3.98 o
   4   5  15          2.34         -0.10         1.65 o
   5   5  15          1.60          1.81         1.96 o
   6   5  15         24.39         22.15         2.84 o
   7   5  15         21.51         18.76         2.64 o
   8   5  15          2.11          4.52         1.93 o
  -2   6  15          3.49          2.84         2.56 o
  -1   6  15         18.33         18.89         2.49 o
   0   6  15          0.26         -1.28         1.60 o
   1   6  15          4.61          3.38         1.72 o
   2   6  15         18.84         20.55         1.94 o
   3   6  15         38.03         35.01         3.50 o
   4   6  15         14.81         15.13         2.34 o
   5   6  15        191.79        194.88         6.07 o
   6   6  15         36.45         32.98         3.13 o
   7   6  15         13.77         12.28         2.37 o
   8   6  15          7.21         10.02         2.27 o
  -1   7  15         35.68         27.88         3.00 o
   0   7  15          9.64          8.26         2.17 o
   1   7  15         13.90         14.88         2.36 o
   2   7  15          0.25          1.31         1.62 o
   3   7  15          0.15         -0.28         1.17 o
   4   7  15         11.18          6.64         1.94 o
   5   7  15         14.95         13.92         2.43 o
   6   7  15         33.99         37.87         3.63 o
   7   7  15         53.36         60.69         6.96 o
   0   8  15         28.50         29.99         3.01 o
   1   8  15         14.40          8.34         3.57 o
   2   8  15          7.16          7.14         2.01 o
   3   8  15         18.73         19.01         6.65 o
   4   8  15          9.22          7.90         1.89 o
   5   8  15          2.70          4.43         1.84 o
   6   8  15          0.24          0.77         1.71 o
   3   9  15          1.17          1.43         3.36 o
   4   9  15          0.17          0.56         1.61 o
   0  -4  16        137.63        145.28         5.47 o
   1  -4  16         10.53          7.70         2.11 o
   2  -4  16          1.01         -0.10         1.51 o
  -2  -3  16         60.04         54.93         3.82 o
  -1  -3  16         79.34         81.21         4.36 o
   0  -3  16        165.80        188.26         6.17 o
   1  -3  16        103.33        134.27         7.85 o
   2  -3  16        166.99        185.06         6.01 o
   3  -3  16        117.64        125.92         7.95 o
   4  -3  16          3.53          1.98         1.95 o
  -2  -2  16          9.98         11.70         2.41 o
  -1  -2  16          7.84          8.78         5.39 o
   0  -2  16         71.68         73.56         4.14 o
   1  -2  16         54.94         59.58         3.79 o
   2  -2  16        123.50        136.23         8.69 o
   3  -2  16        153.32        177.18         4.64 o
   4  -2  16        121.43        142.74         5.71 o
   5  -2  16        116.37        116.35         4.98 o
  -3  -1  16         43.23         46.54         4.82 o
  -2  -1  16         17.31         26.76         4.17 o
  -1  -1  16         41.81         41.67         4.73 o
   0  -1  16         17.22         18.51         2.58 o
   1  -1  16          2.21          1.35         3.10 o
   2  -1  16        126.09        120.96         3.88 o
   3  -1  16         81.32         78.36         3.30 o
   4  -1  16        125.78        143.72         4.51 o
   5  -1  16        141.84        159.40         4.53 o
   6  -1  16         17.45         17.85         2.08 o
  -3   0  16          1.92          1.27         2.22 o
  -2   0  16          5.91          6.68         2.74 o
  -1   0  16        178.98        176.45         7.98 o
   0   0  16         10.97          9.94         2.90 o
   1   0  16          5.10          7.10         2.84 o
   2   0  16          1.89          1.73         1.60 o
   3   0  16         58.93         60.40         3.61 o
   4   0  16        220.09        221.21         6.41 o
   5   0  16         82.55         91.34         4.41 o
   6   0  16         14.62         19.64         3.57 o
   7   0  16         68.06         62.38         5.57 o
  -2   1  16          0.23          0.55         1.96 o
  -1   1  16          2.68          0.72         2.28 o
   0   1  16         62.18         64.30         5.08 o
   1   1  16         23.62         21.99         2.45 o
   2   1  16         66.04         52.91         3.34 o
   3   1  16          7.74          7.61         2.09 o
   4   1  16          5.70          4.97         2.80 o
   5   1  16         41.23         44.66         4.27 o
   6   1  16        130.47        136.33         5.27 o
   7   1  16         54.26         59.63         3.89 o
  -1   2  16         69.72         51.72         4.46 o
   0   2  16         39.67         42.17         4.27 o
   1   2  16          2.96          2.76         1.59 o
   2   2  16         50.34         55.64         3.54 o
   3   2  16         57.26         60.40         5.15 o
   4   2  16         35.64         33.11         3.04 o
   5   2  16         19.74         28.29         4.07 o
   6   2  16         51.87         53.59         3.70 o
   7   2  16         75.01         68.92         4.48 o
  -3   3  16          1.98          2.84         2.61 o
   0   3  16         26.36         34.58         3.42 o
   1   3  16         22.59         17.00         3.28 o
   2   3  16         31.93         30.94         2.86 o
   3   3  16         30.00         24.74         3.55 o
   4   3  16          1.74          2.59         1.82 o
   5   3  16          6.23          6.84         2.10 o
   6   3  16          1.97         -0.42         2.79 o
   7   3  16         16.07         16.66         2.64 o
  -2   4  16          1.05          2.35         2.31 o
   0   4  16          1.38          4.07         2.51 o
   1   4  16         20.31         15.81         2.34 o
   2   4  16         24.68         19.58         2.49 o
   3   4  16         33.19         26.40         3.28 o
   4   4  16          5.76          6.13         1.96 o
   5   4  16         29.63         30.79         3.03 o
   6   4  16         74.96         60.69         3.81 o
   7   4  16          0.13         -0.68         1.73 o
  -1   5  16          5.60          8.40         3.83 o
   0   5  16         28.25         23.60         3.78 o
   1   5  16          0.67          1.65         2.07 o
   2   5  16         28.52         29.98         4.04 o
   3   5  16         11.11         15.77         3.88 o
   4   5  16          4.66          1.76         1.78 o
   5   5  16          4.25          0.79         1.76 o
   6   5  16          1.04          1.95         2.72 o
   7   5  16         64.29         62.77         4.05 o
  -1   6  16         29.60         32.77         3.04 o
   0   6  16          7.02          6.21         2.28 o
   1   6  16         30.89         24.51         4.11 o
   2   6  16          0.10         -1.32         1.32 o
   3   6  16          0.29          1.45         1.61 o
   4   6  16         38.96         40.27         4.45 o
   5   6  16         11.25          5.80         2.09 o
   6   6  16         18.08          9.17         2.33 o
   1   7  16          0.07         -0.65         1.80 o
   2   7  16          9.81          8.05         3.06 o
   3   7  16          0.21         -0.43         2.09 o
   4   7  16          0.36          2.46         2.33 o
   5   7  16         11.79          9.91         2.25 o
   0  -2  17         65.80         55.63         3.81 o
   1  -2  17          9.41         10.24         2.24 o
   2  -2  17         31.68         29.13         3.12 o
   3  -2  17         13.67         14.09         2.54 o
  -1  -1  17          6.92          7.37         3.06 o
   0  -1  17         88.59        100.77         6.55 o
   1  -1  17         35.64         44.57         3.50 o
   2  -1  17         10.14          7.10         2.17 o
   3  -1  17         48.22         50.02         3.42 o
   4  -1  17         25.91         29.72         2.48 o
  -1   0  17         80.86         78.45         5.83 o
   0   0  17         20.73         19.03         3.68 o
   1   0  17          3.94          3.78         2.54 o
   2   0  17         72.36         67.59         5.64 o
   3   0  17         30.29         28.90         2.85 o
   4   0  17         55.35         51.86         3.66 o
   5   0  17          6.07          4.06         1.88 o
  -1   1  17          4.92          5.64         2.38 o
   0   1  17          6.81          9.97         2.93 o
   1   1  17          5.53          6.94         2.67 o
   2   1  17         16.87         13.04         2.43 o
   3   1  17        147.98        150.41         5.39 o
   4   1  17        102.66        107.66         4.74 o
   5   1  17          1.10          3.43         2.36 o
  -1   2  17          7.23          8.31         2.61 o
   0   2  17          1.91         -1.83         1.99 o
   1   2  17          2.93          2.02         2.38 o
   2   2  17         18.64         19.69         2.51 o
   3   2  17          1.93          1.45         1.84 o
   4   2  17         75.57         80.17         4.30 o
   5   2  17         43.73         51.25         3.70 o
   6   2  17         77.97         84.45         4.32 o
   0   3  17         13.28         12.19         2.90 o
   1   3  17          0.38          3.51         1.70 o
   2   3  17          5.78          4.92         1.96 o
   3   3  17         37.21         37.07         3.09 o
   4   3  17          8.52          8.27         2.08 o
   5   3  17          0.21         -1.58         1.58 o
   6   3  17         79.76         81.00         4.42 o
   1   4  17          5.51          3.56         1.73 o
   2   4  17          2.76          1.24         2.77 o
   3   4  17          0.27         -0.19         2.98 o
   4   4  17          0.30         -1.47         1.47 o
   5   4  17          1.48         -0.24         1.62 o
   1   5  17          1.53          1.56         2.54 o
   2   5  17         15.42         15.02         2.28 o
   3   5  17          1.03          0.99         2.67 o
   4   5  17          3.97          5.37         1.98 o
   5   5  17         27.77         23.34         2.92 o
   2   6  17          3.04          6.78         3.19 o
   3   6  17          4.88          1.23         1.56 o
   4   6  17          0.36         -1.35         1.35 o
                                                
